# Supplementary material for: Small Noncoding RNA Signatures for Determining the Developmental Potential of an Embryo at the Morula Stage
Source: Int J Mol Sci. 2020 Dec 10;21(24):9399. doi: 10.3390/ijms21249399 (PMC7764539; doi:10.3390/ijms21249399)
Supplement: Supplementary file 1 [file ijms-21-09399-s001.zip]

Archive with 3 entries (3 files):
- TABLE S1_Timofeeva AV_IJMS.xlsx
- TABLE S2_Timofeeva AV_IJMS.xlsx
- TABLE S3_Timofeeva AV_IJMS.xlsx
