# Supplementary material for: Small Noncoding RNA Signatures for Determining the Developmental Potential of an Embryo at the Morula Stage
Source: Int J Mol Sci. 2020 Dec 10;21(24):9399. doi: 10.3390/ijms21249399 (PMC7764539; doi:10.3390/ijms21249399)
Supplement: Supplementary file 1 [file ijms-21-09399-s001.zip › TABLE S1_Timofeeva AV_IJMS.xlsx]

## Sheet: Sheet 1
Timofeeva AV et al. Small noncoding RNAs signature in determining the developmental potential of an embryo at the morula stage.
Table S1. Characteristic of patients, ovarian stimulated cycle parameters and morula development outcome on day 5 after fertilization
Married couple №	Age female	Age male	female, BMI	female, AMH, ng/ml	Number of OCC	Number of МII	Sperm (Conc., progressive motility, % morphological norm.)	Results of semen analysis	Gonadotropin for ovarian stimulation	Gonadotropin dosage	Stimulation duration, days	Trigger for final oocyte maturation	% excellent/good quality blastocysts on day 5 a.f.	% fair quality blastocysts on day 5 a.f.	% bad quality blastocysts on day 5 a.f.	% degraded morulas on day 5 a.f.	% morulas arrested in development on day 5 a.f.	IVF/ICSI protocol result
1	30	33	25	1.8	12	12	34, 58, 3	Oligoteratozoospermia	r-FSH	1200 IU	9	HCG 10 000 IU	50	0	17	0	33	delivery
2	34	36	22	1.5	12	6	82,55,2	Teratozoospermia	r-FSH (depo form)	1850 IU	9	Decapeptyl 0,2 mg	0	33	0	67	0	negative
3	35	30	24	1.09	5	5	56,78,3	Teratozoospermia	HMG	2250 IU	10	HCG 10 000	20	0	0	80	0	negative
4	28	34	22	2.5	20	15	70,45,3	Teratozoospermia	r-FSH	1800 IU	8	Decapeptyl 0,2 mg	55	0	23	0	22	negative
5	47	56	24	1.4			67, 27,2	Teratozoospermia	Donor oocyte				66	0	0	0	34	negative
6	33	35	23	1.9	10	6	52,66,3	Teratozoospermia	HMG	2850 IU	11	HCG 9000 IU	50	0	0	25	25	negative
7	32	30	22	2.2	18	15	85,50,3	Teratozoospermia	HMG	1850 IU	10	HCG 10 000 IU	72	14	0	14	0	negative
8	27	34	24	1.2	4	4	2,51,1	Oligoteratozoospermia	HMG	2400 IU	11	HCG 10 000 IU	100	0	0	0	0	negative
9	45	30	23	0.5	5	4	12,45,1	Oligoteratozoospermia	HMG	2700 IU	11	HCG 10 000 IU	0	0	0	100	0	canceled IVF cycle
10	26	32	23	2.2	16	16	90,65,3	Teratozoospermia	r-FSH+ HMG	2250 IU	10	HCG 10 000 IU	66	0	34	0	0	delivery
11	44	47	25	0.7	3	3	20,9,2	Oligoasthenoteratozoospermia	HMG	2325 IU	12	HCG 10 000 IU	34	0	66	0	0	negative
12	41	36	24	0.8	1	1	10,74,3	Oligoteratozoospermia	HMG	2700 IU	11	HCG 10 000 IU	0	0	0	100	0	canceled IVF cycle
13	36	40	23	1.1	2	2	90,78,3	Teratozoospermia	Ant-GnRH, r-FSH+ HMG	2175 IU	8	HCG 10 000 IU	50	0	0	50	0	delivery
14	33	34	22	1.8	15	8	55,43,2	Teratozoospermia	r-FSH+ HMG	3975 IU	19	HCG 10 000 IU	0	50	0	50	0	negative
15	31	35	24	2.2	15	12	58,65,1	Teratozoospermia	HMG	1700 IU	9	HCG 10 000 IU	17	0	0	50	33	negative
16	28	36	24	3.6	10	8	67,73,3	Teratozoospermia	r-FSH+ HMG	1950 IU	11	HCG 9 000 IU	100	0	0	0	0	negative
17	30	35	24	2.1	14	8	29,14,1	Asthenoteratozoospermia	r-FSH	1875 IU	11	Decapeptyl 0,2 mg	37	0	0	50	13	negative
18	37	39	23	1.3	2	2	97,64,3	Teratozoospermia	r-FSH	1425 IU	9	HCG 8 000 IU	100	0	0	0	0	negative
19	30	30	24	1.7	4	3	170,73,5	Normozoospermia	HMG	2100 IU	12	HCG 9 000 IU	0	0	0	34	66	negative
20	31	32	22	3	8	6	95,71,2	Teratozoospermia	r-FSH	1125 IU	8	HCG 10 000 IU	25	0	0	75	0	delivery
21	29	27	23	2.7	5	4	84,72,3	Teratozoospermia	r-FSH	1650 IU	10	HCG 10 000 IU	50	0	0	50	0	delivery
22	32	30	23	2.8	3	2	123, 69, 2	Teratozoospermia	r-FSH	1125 IU	8	HCG 10 000 IU	50	0	0	50	0	delivery
23	32	34	24	3.2	12	7	3, 1,1	Oligoasthenoteratozoospermia	r-FSH	1800 IU	10	HCG 10 000 IU	66	0	0	34	0	delivery (twins)
24	32	32	24	3.3	10	10	38,29,1	Asthenoteratozoospermia	r-FSH	1350 IU	9	HCG 10 000 IU	72	14	0	0	14	delivery
25	30	39	24	2.1	4	4	69,67,1	Teratozoospermia	r-FSH	1800 IU	9	HCG 10 000 IU	0	33	0	67	0	delivery
26	27	31	23	2.5	14	10	32,34,2	Teratozoospermia	r-FSH	1200 IU	12	HCG 10 000 IU	23	11	22	33	11	delivery
27	30	34	24	8.2	14	6	85,45,3	Teratozoospermia	r-FSH	2400 IU	9	Decapeptyl 0,2 mg	0	50	0	50	0	delivery
