# Supplementary material for: Small Noncoding RNA Signatures for Determining the Developmental Potential of an Embryo at the Morula Stage
Source: Int J Mol Sci. 2020 Dec 10;21(24):9399. doi: 10.3390/ijms21249399 (PMC7764539; doi:10.3390/ijms21249399)
Supplement: Supplementary file 1 [file ijms-21-09399-s001.zip › TABLE S2_Timofeeva AV_IJMS.xlsx]

## Sheet: Sheet 1
Timofeeva AV et al. Small noncoding RNAs signature in determining the developmental potential of an embryo at the morula stage.
query	match_string	ref	Seq1	Seq2	Tot_Score	Tot_Energy	seq1_start	seq1_end	seq2_start	seq2_end	length	seq1_match	seq2_match	match_2_11	match_12_21
ucGUACGCGAGAUGGUGACUCGAUGUAGGGg	||||||||||||||||||||||||||||	agCATGCGCTCTACCACTGAGCTACATCCCc	>hsa_piR_020485|gb|DQ598159|Homo	XM_017009904.2	245	-70.13	2	30	1634	1664	28	1	1	||||||||||	||||||||||
ucGUACGCGAGAUGGUGACUCGAUGUAGGGg	||||||||||||||||||||||||||||	agCATGCGCTCTACCACTGAGCTACATCCCc	>hsa_piR_020485|gb|DQ598159|Homo	XM_024446224.1	245	-70.13	2	30	1634	1664	28	1	1	||||||||||	||||||||||
ucGUACGCGAGAUGGUGACUCGAUGUAGGGg	||||||||||||||||||||||||||||	agCATGCGCTCTACCACTGAGCTACATCCCc	>hsa_piR_020485|gb|DQ598159|Homo	XM_017009904.2	245	-70.13	2	30	1634	1664	28	1	1	||||||||||	||||||||||
ucGUACGCGAGAUGGUGACUCGAUGUAGGGg	||||||||||||||||||||||||||||	agCATGCGCTCTACCACTGAGCTACATCCCc	>hsa_piR_020485|gb|DQ598159|Homo	XM_024446224.1	245	-70.13	2	30	1634	1664	28	1	1	||||||||||	||||||||||
ucguacgCGAGAUGGUGACUCGAUGUAGGGg	|: ||| | | | ||||||||||	gtccacaGTACTAGCCCAGCGCTACATCCCa	>hsa_piR_020485|gb|DQ598159|Homo	XR_001751669.1	176	-27.12	2	25	941	971	23	0.7391	0.7826	||||||||||	||| | | |
ucguacgCGAGAUGGUGACUCGAUGUAGGGg	|: ||| | | | ||||||||||	gtccacaGTACTAGCCCAGCGCTACATCCCa	>hsa_piR_020485|gb|DQ598159|Homo	XR_001751670.1	176	-27.12	2	25	1083	1113	23	0.7391	0.7826	||||||||||	||| | | |
ucguacgCGAGAUGGUGACUCGAUGUAGGGg	|: ||| | | | ||||||||||	gtccacaGTACTAGCCCAGCGCTACATCCCa	>hsa_piR_020485|gb|DQ598159|Homo	XR_001751671.1	176	-27.12	2	25	799	829	23	0.7391	0.7826	||||||||||	||| | | |
ucGUACGCGAGAUGGUGACUCGAUGUAGGGg	| || || ||| ::||| ||||||||||	gtCTTG-GC-CTA-TGCTG-GCTACATCCCt	>hsa_piR_020485|gb|DQ598159|Homo	NM_153812.3	173	-30.09	2	30	439	465	28	0.75	0.8214	||||||||||	||| ::|||
ucGUACGCGAGAUGGUGACUCGAUGUAGGGg	| || || ||| ::||| ||||||||||	gtCTTG-GC-CTA-TGCTG-GCTACATCCCt	>hsa_piR_020485|gb|DQ598159|Homo	XM_011540762.1	173	-30.09	2	30	276	302	28	0.75	0.8214	||||||||||	||| ::|||
ucguacgcGAGAUGG--UGACUCGAUGUAGGGg	| | ||| | ||:||||||||||	gcacacaaCACCACCGAAATGGGCTACATCCCc	>hsa_piR_020485|gb|DQ598159|Homo	NM_001371302.1	174	-37.26	2	24	924	956	24	0.75	0.7917	||||||||||	||| | ||:
ucguacgcGAGAUGG--UGACUCGAUGUAGGGg	| | ||| | ||:||||||||||	gcacacaaCACCACCGAAATGGGCTACATCCCc	>hsa_piR_020485|gb|DQ598159|Homo	NM_001371303.1	174	-37.26	2	24	687	719	24	0.75	0.7917	||||||||||	||| | ||:
ucguacgcGAGAUGG--UGACUCGAUGUAGGGg	| | ||| | ||:||||||||||	gcacacaaCACCACCGAAATGGGCTACATCCCc	>hsa_piR_020485|gb|DQ598159|Homo	NM_001371304.1	174	-37.26	2	24	603	635	24	0.75	0.7917	||||||||||	||| | ||:
ucguacgcGAGAUGG--UGACUCGAUGUAGGGg	| | ||| | ||:||||||||||	gcacacaaCACCACCGAAATGGGCTACATCCCc	>hsa_piR_020485|gb|DQ598159|Homo	NM_001371305.1	174	-37.26	2	24	843	875	24	0.75	0.7917	||||||||||	||| | ||:
ucguacgcGAGAUGG--UGACUCGAUGUAGGGg	| | ||| | ||:||||||||||	gcacacaaCACCACCGAAATGGGCTACATCCCc	>hsa_piR_020485|gb|DQ598159|Homo	NM_001371306.1	174	-37.26	2	24	536	568	24	0.75	0.7917	||||||||||	||| | ||:
ucguacgcGAGAUGG--UGACUCGAUGUAGGGg	| | ||| | ||:||||||||||	gcacacaaCACCACCGAAATGGGCTACATCCCc	>hsa_piR_020485|gb|DQ598159|Homo	NM_014521.3	174	-37.26	2	24	643	675	24	0.75	0.7917	||||||||||	||| | ||:
ucguacgcGAGAUGG--UGACUCGAUGUAGGGg	| | ||| | ||:||||||||||	gcacacaaCACCACCGAAATGGGCTACATCCCc	>hsa_piR_020485|gb|DQ598159|Homo	XM_011510893.1	174	-37.26	2	24	610	642	24	0.75	0.7917	||||||||||	||| | ||:
ucgUACGCGAG-A-UG--GUGACUCGAUGUAGGGg	:||| ||| | || | | |||||||||||	ggaGTGCCCTCGTCACTTCCCCCAGCTACATCCCg	>hsa_piR_020485|gb|DQ598159|Homo	NM_017442.3	173	-33.64	2	29	1432	1466	31	0.7097	0.7419	||||||||||	|| | | |
ucGUACGCGAG-A-UGGUGACUCGAUGUAGGGg	| ||| ||| | ||||| ||||||||||	ggCCTGCTCTCATAACCACAATGCTACATCCCt	>hsa_piR_020485|gb|DQ598159|Homo	XR_001743000.1	187	-37.53	2	30	1405	1437	30	0.7667	0.7667	||||||||||	| |||||
ucGUACGCGAG-A-UGGUGACUCGAUGUAGGGg	| ||| ||| | ||||| ||||||||||	ggCCTGCTCTCATAACCACAATGCTACATCCCt	>hsa_piR_020485|gb|DQ598159|Homo	XR_001743001.1	187	-37.53	2	30	932	964	30	0.7667	0.7667	||||||||||	| |||||
ucGUACGCGAG-A-UGGUGACUCGAUGUAGGGg	| ||| ||| | ||||| ||||||||||	ggCCTGCTCTCATAACCACAATGCTACATCCCt	>hsa_piR_020485|gb|DQ598159|Homo	XR_002956234.1	187	-37.53	2	30	3076	3108	30	0.7667	0.7667	||||||||||	| |||||
ucgUACGCGAGAUGGUGACUCGAUGUAGGGg	|| || | ||| || ||||||||||	aaaAT-CGACCCACCTCT-TGCTACATCCCc	>hsa_piR_020485|gb|DQ598159|Homo	XR_935939.2	172	-32.34	2	29	115	143	27	0.7407	0.7407	||||||||||	| ||| ||
ucguacgcGAGAUGGUGACUCGAUGUAGGGg	||| ||||| ||||||||||	gcccactcCTCCTCCACT--GCTACATCCCt	>hsa_piR_020485|gb|DQ598159|Homo	XR_001737749.1	176	-32.76	2	24	3404	3432	22	0.8182	0.8182	||||||||||	| |||||
ucGUACGCGAGAUGGUGACUCGAUGUAGGGg	| | | | | |::||||||||||||||	ttCCTACACCCCTCTGCTGAGCTACATCCCt	>hsa_piR_020485|gb|DQ598159|Homo	NM_001134734.2	189	-36.07	2	30	2455	2485	28	0.7143	0.7857	||||||||||	| |::||||
ucGUACGCGAGAUGGUGACUCGAUGUAGGGg	| | | | | |::||||||||||||||	ttCCTACACCCCTCTGCTGAGCTACATCCCt	>hsa_piR_020485|gb|DQ598159|Homo	NM_032884.5	189	-36.07	2	30	1431	1461	28	0.7143	0.7857	||||||||||	| |::||||
ucGUACGCGAGAUGGUGACUCGAUGUAGGGg	| | :|||:|:|| ||||||||||||||	ttCCTCTGCTTTGCC-CTGAGCTACATCCCc	>hsa_piR_020485|gb|DQ598159|Homo	NM_020370.3	203	-47.49	2	30	1075	1104	28	0.7857	0.8929	||||||||||	:|:|| ||||
ucGUACGCGAGAUGGUGACUCGAUGUAGGGg	| | :|||:|:|| ||||||||||||||	ttCCTCTGCTTTGCC-CTGAGCTACATCCCc	>hsa_piR_020485|gb|DQ598159|Homo	XM_011538495.2	203	-47.49	2	30	1762	1791	28	0.7857	0.8929	||||||||||	:|:|| ||||
ucguACGCGAGAUGGUGACUCGAUGUAGGGg	| | | ||| ||| ||||||||||	tgtcTCCCCGGTAC--CTGTGCTACATCCCg	>hsa_piR_020485|gb|DQ598159|Homo	NM_182497.4	172	-29.93	2	28	258	286	26	0.7308	0.7308	||||||||||	||| |||
ucguACGCGAGAUGGUGACUCGAUGUAGGGg	| | | ||| ||| ||||||||||	tgtcTCCCCGGTAC--CTGTGCTACATCCCg	>hsa_piR_020485|gb|DQ598159|Homo	NR_163403.1	172	-29.93	2	28	249	277	26	0.7308	0.7308	||||||||||	||| |||
ucguACGCGAGAUGGUGACUCGAUGUAGGGg	| | | ||| ||| ||||||||||	tgtcTCCCCGGTAC--CTGTGCTACATCCCg	>hsa_piR_020485|gb|DQ598159|Homo	XM_011524339.2	172	-29.93	2	28	2025	2053	26	0.7308	0.7308	||||||||||	||| |||
ucguACGCGAGAUGGUGACUCGAUGUAGGGg	| | | ||| ||| ||||||||||	tgtcTCCCCGGTAC--CTGTGCTACATCCCg	>hsa_piR_020485|gb|DQ598159|Homo	XM_017024189.2	172	-29.93	2	28	2025	2053	26	0.7308	0.7308	||||||||||	||| |||
ucgUACGCGAG-AUGGUGACUCGAUGUAGGGg	:|| | || ||||| | ||||||||||	tagGTG-GATCAAACCACAG-GCTACATCCCa	>hsa_piR_020485|gb|DQ598159|Homo	XR_002956694.1	175	-32.06	2	29	21549	21578	28	0.75	0.7857	||||||||||	||||| |
ucguacgcgagaUGGUGACUCGAUGUAGGGg	||||| |||||||||||	atcttcaacagaACCAC--AGCTACATCCCa	>hsa_piR_020485|gb|DQ598159|Homo	XR_001748477.1	172	-31.12	2	20	2563	2591	18	0.8889	0.8889	||||||||||	||||| |
auggAAUUCUCUCAGUAUC-AAUGAGGGCGg	| | :|:||| |:| ||||||||||	tataTGACTGGGGTCCTGGTTTACTCCCGCc	>hsa_piR_020381|gb|DQ597997|Homo	NM_001303451.2	177	-33.04	2	27	6262	6292	26	0.6923	0.8077	||||||||||	|:||| |:|
auggAAUUCUCUCAGUAUC-AAUGAGGGCGg	| | :|:||| |:| ||||||||||	tataTGACTGGGGTCCTGGTTTACTCCCGCc	>hsa_piR_020381|gb|DQ597997|Homo	NM_024731.4	177	-33.04	2	27	6451	6481	26	0.6923	0.8077	||||||||||	|:||| |:|
auggAAUUCUCUCAGUAUC-AAUGAGGGCGg	| | :|:||| |:| ||||||||||	tataTGACTGGGGTCCTGGTTTACTCCCGCc	>hsa_piR_020381|gb|DQ597997|Homo	XM_005256149.2	177	-33.04	2	27	6665	6695	26	0.6923	0.8077	||||||||||	|:||| |:|
auggAAUUCUCUCAGUAUC-AAUGAGGGCGg	| | :|:||| |:| ||||||||||	tataTGACTGGGGTCCTGGTTTACTCCCGCc	>hsa_piR_020381|gb|DQ597997|Homo	XR_001751986.2	177	-33.04	2	27	6414	6444	26	0.6923	0.8077	||||||||||	|:||| |:|
auggAAUUCUCUCAGUAUC-AAUGAGGGCGg	| | :|:||| |:| ||||||||||	tataTGACTGGGGTCCTGGTTTACTCCCGCc	>hsa_piR_020381|gb|DQ597997|Homo	XR_933433.3	177	-33.04	2	27	8137	8167	26	0.6923	0.8077	||||||||||	|:||| |:|
agAUUCCCGUAGU-GUCUGGACAAUAACg	||: | ||||| || |||||||||||	tcTAGAGCCATCATCAAACCTGTTATTGt	>hsa_piR_019675|gb|DQ596992|Homo	NM_001142546.1	193	-30.8	2	27	2572	2600	26	0.8077	0.8462	||||||||||	||||| || |
agAUUCCCGUAGU-GUCUGGACAAUAACg	||: | ||||| || |||||||||||	tcTAGAGCCATCATCAAACCTGTTATTGt	>hsa_piR_019675|gb|DQ596992|Homo	NM_033631.4	193	-30.8	2	27	2636	2664	26	0.8077	0.8462	||||||||||	||||| || |
agAUUCCCGUAGU-GUCUGGACAAUAACg	||: | ||||| || |||||||||||	tcTAGAGCCATCATCAAACCTGTTATTGt	>hsa_piR_019675|gb|DQ596992|Homo	XM_011542090.3	193	-30.8	2	27	3122	3150	26	0.8077	0.8462	||||||||||	||||| || |
agAUUCCCGUAGU-GUCUGGACAAUAACg	||: | ||||| || |||||||||||	tcTAGAGCCATCATCAAACCTGTTATTGt	>hsa_piR_019675|gb|DQ596992|Homo	XM_011542091.3	193	-30.8	2	27	3056	3084	26	0.8077	0.8462	||||||||||	||||| || |
agAUUCCCGUAGU-GUCUGGACAAUAACg	||: | ||||| || |||||||||||	tcTAGAGCCATCATCAAACCTGTTATTGt	>hsa_piR_019675|gb|DQ596992|Homo	XM_017002252.2	193	-30.8	2	27	3296	3324	26	0.8077	0.8462	||||||||||	||||| || |
agauucccGUAG-UGUCUGGACAAUAACg	|||: | | |||||||||||	tctcaataCATTAAAAAACCTGTTATTGt	>hsa_piR_019675|gb|DQ596992|Homo	NM_020774.4	171	-21.93	2	21	9403	9431	20	0.8	0.85	||||||||||	|||: | | |
agauucccGUAGUGUC-UGGACAAUAACg	||| |: | |||||||||||	ggattcacCATGATTGCACCTGTTATTGt	>hsa_piR_019675|gb|DQ596992|Homo	XR_001747650.2	171	-20.45	2	21	4152	4180	20	0.8	0.85	||||||||||	||| |: | |
agauucccGUAG--UGUCUGGACAAUAACg	|||| ||| :||||||||||	tgggaccaCATCTGACAAGCCTGTTATTGg	>hsa_piR_019675|gb|DQ596992|Homo	NM_001293725.2	175	-25.32	2	21	1962	1991	21	0.8095	0.8571	||||||||||	||| ||| :
agauucccGUAG--UGUCUGGACAAUAACg	|||| ||| :||||||||||	tgggaccaCATCTGACAAGCCTGTTATTGg	>hsa_piR_019675|gb|DQ596992|Homo	NM_005640.3	175	-25.32	2	21	1962	1991	21	0.8095	0.8571	||||||||||	||| ||| :
agauucccGUAG--UGUCUGGACAAUAACg	|||| ||| :||||||||||	tgggaccaCATCTGACAAGCCTGTTATTGg	>hsa_piR_019675|gb|DQ596992|Homo	NR_121653.2	175	-25.32	2	21	1962	1991	21	0.8095	0.8571	||||||||||	||| ||| :
agauucccGUAG--UGUCUGGACAAUAACg	|||| ||| :||||||||||	tgggaccaCATCTGACAAGCCTGTTATTGg	>hsa_piR_019675|gb|DQ596992|Homo	XM_005258339.3	175	-25.32	2	21	1916	1945	21	0.8095	0.8571	||||||||||	||| ||| :
agauucccGUAG--UGUCUGGACAAUAACg	|||| ||| :||||||||||	tgggaccaCATCTGACAAGCCTGTTATTGg	>hsa_piR_019675|gb|DQ596992|Homo	XM_011526153.2	175	-25.32	2	21	1916	1945	21	0.8095	0.8571	||||||||||	||| ||| :
agauucccGUAG--UGUCUGGACAAUAACg	|||| ||| :||||||||||	tgggaccaCATCTGACAAGCCTGTTATTGg	>hsa_piR_019675|gb|DQ596992|Homo	XM_017025932.1	175	-25.32	2	21	1916	1945	21	0.8095	0.8571	||||||||||	||| ||| :
agauucccGUAG--UGUCUGGACAAUAACg	|||| ||| :||||||||||	tgggaccaCATCTGACAAGCCTGTTATTGg	>hsa_piR_019675|gb|DQ596992|Homo	XM_017025933.1	175	-25.32	2	21	1148	1177	21	0.8095	0.8571	||||||||||	||| ||| :
agauucccGUAG--UGUCUGGACAAUAACg	|||| ||| :||||||||||	tgggaccaCATCTGACAAGCCTGTTATTGg	>hsa_piR_019675|gb|DQ596992|Homo	XM_024451239.1	175	-25.32	2	21	1962	1991	21	0.8095	0.8571	||||||||||	||| ||| :
agauucCCGUAGUGUCUGGACAAUAACg	||| || ||||||||||||||	caggcaGGC-TC-CAGACCTGTTATTGa	>hsa_piR_019675|gb|DQ596992|Homo	XM_011526290.2	182	-32.24	2	23	331	356	21	0.9048	0.9048	||||||||||	|| || ||||
agauucCCGUAGUGUCUGGACAAUAACg	||| || ||||||||||||||	caggcaGGC-TC-CAGACCTGTTATTGa	>hsa_piR_019675|gb|DQ596992|Homo	XM_017026112.1	182	-32.24	2	23	331	356	21	0.9048	0.9048	||||||||||	|| || ||||
agauucCCGUAGUGUCUGGACAAUAACg	||| || ||||||||||||||	caggcaGGC-TC-CAGACCTGTTATTGa	>hsa_piR_019675|gb|DQ596992|Homo	XM_024451293.1	182	-32.24	2	23	331	356	21	0.9048	0.9048	||||||||||	|| || ||||
agAUUCCCGUAGUGUCUGGACAAUAACg	||:| || || :|||||||||||||	atTAGGAGC-TC-TAGACCTGTTATTGg	>hsa_piR_019675|gb|DQ596992|Homo	NM_001204477.2	186	-30.31	2	27	2348	2373	25	0.8	0.88	||||||||||	|| || :|||
agAUUCCCGUAGUGUCUGGACAAUAACg	||:| || || :|||||||||||||	atTAGGAGC-TC-TAGACCTGTTATTGg	>hsa_piR_019675|gb|DQ596992|Homo	NM_001204478.2	186	-30.31	2	27	2601	2626	25	0.8	0.88	||||||||||	|| || :|||
agAUUCCCGUAGUGUCUGGACAAUAACg	||:| || || :|||||||||||||	atTAGGAGC-TC-TAGACCTGTTATTGg	>hsa_piR_019675|gb|DQ596992|Homo	NR_037924.2	186	-30.31	2	27	2456	2481	25	0.8	0.88	||||||||||	|| || :|||
agAUUCCCGUAGUGUCUGGACAAUAACg	||| || || || ||||||||||	ggTAAAAGCCTCTAAGTCCTGTTATTGa	>hsa_piR_019675|gb|DQ596992|Homo	NR_003255.2	182	-20.66	2	27	19519	19546	25	0.76	0.76	||||||||||	|| || ||
agauucccGUA--GUGUCUGGACAAUAACg	||| ||||| ||||||||||	gttctcccCATGCCACAGCCCTGTTATTGc	>hsa_piR_019675|gb|DQ596992|Homo	NM_001159929.1	179	-27.38	2	21	559	588	21	0.8571	0.8571	||||||||||	|| |||||
agauucccGUA--GUGUCUGGACAAUAACg	||| ||||| ||||||||||	gttctcccCATGCCACAGCCCTGTTATTGc	>hsa_piR_019675|gb|DQ596992|Homo	NM_207102.2	179	-27.38	2	21	733	762	21	0.8571	0.8571	||||||||||	|| |||||
agauucccGUA--GUGUCUGGACAAUAACg	||| ||||| ||||||||||	gttctcccCATGCCACAGCCCTGTTATTGc	>hsa_piR_019675|gb|DQ596992|Homo	XM_017006224.1	179	-27.38	2	21	746	775	21	0.8571	0.8571	||||||||||	|| |||||
agAUUCCCGUAGUGUCUGGACAAUAACg	||| |:| ||| |||||||||||	taTAA--GTA-AACATACCTGTTATTGt	>hsa_piR_019675|gb|DQ596992|Homo	XM_011536177.3	173	-21.97	2	27	4452	4476	25	0.76	0.8	||||||||||	|:| ||| |
agaUUC-CCGUAGUGUCUGGACAAUAACg	||| || || | || ||||||||||	aagAAGAGGAATGAAAGCCCTGTTATTGa	>hsa_piR_019675|gb|DQ596992|Homo	NM_001351486.2	184	-23.19	2	26	2107	2135	25	0.8	0.8	||||||||||	| || | ||
agauuccCG-UAGUGUCUGGACAAUAACg	|| | || ||||||||||||	ttgggttGCAACCAATGACCTGTTATTGc	>hsa_piR_019675|gb|DQ596992|Homo	NR_110952.1	172	-28.24	2	22	999	1027	21	0.8095	0.8095	||||||||||	| | || ||
agauUCCCGUAGUGUCUGGACAAUAACg	| || | | || |||||||||||	ggccATGGGAGC-CACACCTGTTATTGc	>hsa_piR_019675|gb|DQ596992|Homo	NM_001243081.1	174	-27.78	2	25	63	89	23	0.7826	0.7826	||||||||||	| | | || |
agauUCCCGUAGUGUC-UGGACAAUAACg	||| | ||||| |||||||||||	cagcAGGCC--CACAGTACCTGTTATTGa	>hsa_piR_019675|gb|DQ596992|Homo	XR_001739821.1	180	-30	2	25	1854	1880	24	0.8333	0.8333	||||||||||	| ||||| |
agauUCCCGUAGUGUC-UGGACAAUAACg	||| | ||||| |||||||||||	cagcAGGCC--CACAGTACCTGTTATTGa	>hsa_piR_019675|gb|DQ596992|Homo	XR_001739823.1	180	-30	2	25	3507	3533	24	0.8333	0.8333	||||||||||	| ||||| |
agauucCCG-UAGUGUCU--GGACAAUAACg	||| | ||||| ||||||||||	tcccttGGCAAGGACAGAACCCTGTTATTGg	>hsa_piR_019675|gb|DQ596992|Homo	NM_001321215.2	172	-26.31	2	23	1563	1593	24	0.7917	0.7917	||||||||||	| |||||
agauucccgUAGUGUCU-GGACAAUAACg	||: |||| ||||||||||	attgcctcaATTTCAGAGCCTGTTATTGg	>hsa_piR_019675|gb|DQ596992|Homo	NM_000636.4	174	-22.44	2	20	9138	9166	19	0.8421	0.8947	||||||||||	||: ||||
agauucccgUAGUGUCU-GGACAAUAACg	||: |||| ||||||||||	attgcctcaATTTCAGAGCCTGTTATTGg	>hsa_piR_019675|gb|DQ596992|Homo	NM_001322814.2	174	-22.44	2	20	9021	9049	19	0.8421	0.8947	||||||||||	||: ||||
agauucccgUAGUGUCU-GGACAAUAACg	||: |||| ||||||||||	attgcctcaATTTCAGAGCCTGTTATTGg	>hsa_piR_019675|gb|DQ596992|Homo	NM_001322815.2	174	-22.44	2	20	8958	8986	19	0.8421	0.8947	||||||||||	||: ||||
agauucccgUAGUGUCU-GGACAAUAACg	||: |||| ||||||||||	attgcctcaATTTCAGAGCCTGTTATTGg	>hsa_piR_019675|gb|DQ596992|Homo	NM_001322819.2	174	-22.44	2	20	9160	9188	19	0.8421	0.8947	||||||||||	||: ||||
agauucccgUAGUGUCU-GGACAAUAACg	||: |||| ||||||||||	attgcctcaATTTCAGAGCCTGTTATTGg	>hsa_piR_019675|gb|DQ596992|Homo	NM_001322820.2	174	-22.44	2	20	9140	9168	19	0.8421	0.8947	||||||||||	||: ||||
agAUUCCCG---UAGUGUC-UGGACAAUAACg	|| || | ||: ||| |||||||||||	atTATGGCCTCAATTTCAGAACCTGTTATTGg	>hsa_piR_019675|gb|DQ596992|Homo	NM_001184735.1	176	-26.23	2	27	1122	1153	29	0.7241	0.7586	||||||||||	||: ||| |
agauucccGUAGUGU-CU-GGACAAUAACg	| |:||| || ||||||||||	cgatggacCTTTACATGATCCTGTTATTGt	>hsa_piR_019675|gb|DQ596992|Homo	NM_014243.3	170	-23.61	2	21	2850	2879	21	0.8095	0.8571	||||||||||	|:||| ||
agauucccGUAGUGU-CU-GGACAAUAACg	| |:||| || ||||||||||	cgatggacCTTTACATGATCCTGTTATTGt	>hsa_piR_019675|gb|DQ596992|Homo	XM_011532421.2	170	-23.61	2	21	2460	2489	21	0.8095	0.8571	||||||||||	|:||| ||
agauucccGUAGUGU-CU-GGACAAUAACg	| |:||| || ||||||||||	cgatggacCTTTACATGATCCTGTTATTGt	>hsa_piR_019675|gb|DQ596992|Homo	XM_011532422.3	170	-23.61	2	21	2960	2989	21	0.8095	0.8571	||||||||||	|:||| ||
cccguaucaaGUGGUGGAACAAAAGAGACAg	|||||:|| ||||||||||	aaaatcctggCACCATCT--TTTTCTCTGTt	>hsa_piR_019122|gb|DQ596252|Homo	XM_011516266.3	178	-27.92	2	22	7646	7674	20	0.85	0.9	||||||||||	|||||:||
cccGUAUCAAGUGGUGG--AACAAAAGAGACAg	|| | | |||||| | ||||||||||	aacCAGAAAT-ACCACCCATATTTTTCTCTGTg	>hsa_piR_019122|gb|DQ596252|Homo	XR_001745827.1	173	-24.36	2	29	3137	3168	29	0.7241	0.7241	||||||||||	||||| |
cccGUAUCAAGUGGUG-GAACAAAAGAGACAg	|| | | ||||: :|| ||||||||||	ctcCAAAATAAACCATGTTTTTTTTCTCTGTa	>hsa_piR_019122|gb|DQ596252|Homo	XR_001746641.1	183	-20.64	2	29	2952	2983	28	0.7143	0.7857	||||||||||	||||: :||
ccCGUAUCAAGUGGUGG---AACAAAAGAGACAg	||| || : ||||| |||||||||||||	ggGCAAAGGATCCCACCTTGTTGTTTTCTCTGTa	>hsa_piR_019122|gb|DQ596252|Homo	XR_001740593.1	192	-40.42	2	30	5852	5885	31	0.7419	0.7742	||||||||||	|||| |||
cccGUAUCAA----GUGGUGGAACAAAAGAGACAg	|||| || ||| |||| ||||||||||	tgaCATATTTTAGACACAACCTGTTTTTCTCTGTt	>hsa_piR_019122|gb|DQ596252|Homo	XM_011513603.2	187	-25.27	2	29	11746	11780	31	0.7419	0.7419	||||||||||	||| ||||
cccGUAUCAA----GUGGUGGAACAAAAGAGACAg	|||| || ||| |||| ||||||||||	tgaCATATTTTAGACACAACCTGTTTTTCTCTGTt	>hsa_piR_019122|gb|DQ596252|Homo	XM_011513604.2	187	-25.27	2	29	12012	12046	31	0.7419	0.7419	||||||||||	||| ||||
cccGUAUCAA----GUGGUGGAACAAAAGAGACAg	|||| || ||| |||| ||||||||||	tgaCATATTTTAGACACAACCTGTTTTTCTCTGTt	>hsa_piR_019122|gb|DQ596252|Homo	XM_017008891.1	187	-25.27	2	29	11678	11712	31	0.7419	0.7419	||||||||||	||| ||||
cccGUAUCAA----GUGGUGGAACAAAAGAGACAg	|||| || ||| |||| ||||||||||	tgaCATATTTTAGACACAACCTGTTTTTCTCTGTt	>hsa_piR_019122|gb|DQ596252|Homo	XM_017008892.1	187	-25.27	2	29	12386	12420	31	0.7419	0.7419	||||||||||	||| ||||
cccGUAUCAA----GUGGUGGAACAAAAGAGACAg	|||| || ||| |||| ||||||||||	tgaCATATTTTAGACACAACCTGTTTTTCTCTGTt	>hsa_piR_019122|gb|DQ596252|Homo	XM_017008893.1	187	-25.27	2	29	11511	11545	31	0.7419	0.7419	||||||||||	||| ||||
ccCGUAUCAAGUGGUGGAACAAAAGAGACAg	|:||:| ||| |::|| ||||||||||	atGTATGG--CACAATTTTATTTTCTCTGTc	>hsa_piR_019122|gb|DQ596252|Homo	NM_001005516.1	190	-27.88	2	30	288	316	28	0.7143	0.8571	||||||||||	||| |::||
ccCGUAUCAAGUGGUGGAACAAAAGAGACAg	|:||:| ||| |::|| ||||||||||	atGTATGG--CACAATTTTATTTTCTCTGTc	>hsa_piR_019122|gb|DQ596252|Homo	NM_001005517.1	190	-27.88	2	30	288	316	28	0.7143	0.8571	||||||||||	||| |::||
cccGUAUCAAG-UGGUGGAAC--AAAAGAGACAg	:||: | | ||| | || ||||||||||	aacTATGATCCTCCCAGCATGACTTTTCTCTGTc	>hsa_piR_019122|gb|DQ596252|Homo	XR_001738943.1	170	-23.06	2	29	8293	8326	30	0.6667	0.7333	||||||||||	||| | ||
cccGUAUCAAGUGGUGG--AACAAAAGAGACAg	| | | || ||| | ||||||||||||	gatCCTTGCTC-CCAGCAAATGTTTTCTCTGTa	>hsa_piR_019122|gb|DQ596252|Homo	XM_011520085.1	173	-22.89	2	29	2658	2689	29	0.7241	0.7241	||||||||||	||| | ||
cccGUAUCAAGUGGUGG--AACAAAAGAGACAg	| | | || ||| | ||||||||||||	gatCCTTGCTC-CCAGCAAATGTTTTCTCTGTa	>hsa_piR_019122|gb|DQ596252|Homo	XR_930868.1	173	-22.89	2	29	2658	2689	29	0.7241	0.7241	||||||||||	||| | ||
cccgUAUCAAGUGGUGG-AACAAAAGAGACAg	||| || ||::|| || ||||||||||	tgtaATA-TTAACTGCCATTCTTTTCTCTGTg	>hsa_piR_019122|gb|DQ596252|Homo	NR_110257.1	188	-20.01	2	28	3560	3590	27	0.7778	0.8519	||||||||||	||::|| ||
ccCGUAUCAAGUGGUGGAAC---AAAAGAGACAg	| | | | | || |||| ||||||||||	gaGGAAACTGAAACAGCTTGTCATTTTCTCTGTt	>hsa_piR_019122|gb|DQ596252|Homo	NM_203462.3	172	-23.41	2	30	685	718	31	0.6774	0.6774	||||||||||	|| ||||
ccCGUAUCAAGUGGUGGAAC---AAAAGAGACAg	| | | | | || |||| ||||||||||	gaGGAAACTGAAACAGCTTGTCATTTTCTCTGTt	>hsa_piR_019122|gb|DQ596252|Homo	XM_005247932.2	172	-23.41	2	30	683	716	31	0.6774	0.6774	||||||||||	|| ||||
cccguaucaAGUGGUGGA--ACAAAAGAGACAg	||:|| ||| | ||||||||||	ccaccatccTCGCCCCCTCCTCTTTTCTCTGTc	>hsa_piR_019122|gb|DQ596252|Homo	NM_001318245.2	177	-28.82	2	23	279	311	23	0.7826	0.8261	||||||||||	|| ||| |
cccguaucaAGUGGUGGA--ACAAAAGAGACAg	||:|| ||| | ||||||||||	ccaccatccTCGCCCCCTCCTCTTTTCTCTGTc	>hsa_piR_019122|gb|DQ596252|Homo	NM_032608.7	177	-28.82	2	23	279	311	23	0.7826	0.8261	||||||||||	|| ||| |
cccguaucaAGUGGUGGA--ACAAAAGAGACAg	||:|| ||| | ||||||||||	ccaccatccTCGCCCCCTCCTCTTTTCTCTGTc	>hsa_piR_019122|gb|DQ596252|Homo	XM_011530458.2	177	-28.82	2	23	333	365	23	0.7826	0.8261	||||||||||	|| ||| |
cccguaucaAGUGGUGGA--ACAAAAGAGACAg	||:|| ||| | ||||||||||	ccaccatccTCGCCCCCTCCTCTTTTCTCTGTc	>hsa_piR_019122|gb|DQ596252|Homo	XM_011530459.2	177	-28.82	2	23	304	336	23	0.7826	0.8261	||||||||||	|| ||| |
cccguaucaAGUGGUGGA--ACAAAAGAGACAg	||:|| ||| | ||||||||||	ccaccatccTCGCCCCCTCCTCTTTTCTCTGTc	>hsa_piR_019122|gb|DQ596252|Homo	XM_011530460.2	177	-28.82	2	23	177	209	23	0.7826	0.8261	||||||||||	|| ||| |
cccguaucaAGUGGUGGA--ACAAAAGAGACAg	||:|| ||| | ||||||||||	ccaccatccTCGCCCCCTCCTCTTTTCTCTGTc	>hsa_piR_019122|gb|DQ596252|Homo	XM_011530461.2	177	-28.82	2	23	333	365	23	0.7826	0.8261	||||||||||	|| ||| |
cccguaucaAGUGGUGGA--ACAAAAGAGACAg	||:|| ||| | ||||||||||	ccaccatccTCGCCCCCTCCTCTTTTCTCTGTc	>hsa_piR_019122|gb|DQ596252|Homo	XM_011530464.2	177	-28.82	2	23	333	365	23	0.7826	0.8261	||||||||||	|| ||| |
cccguaucaAGUGGUGGA--ACAAAAGAGACAg	||:|| ||| | ||||||||||	ccaccatccTCGCCCCCTCCTCTTTTCTCTGTc	>hsa_piR_019122|gb|DQ596252|Homo	XM_011530465.2	177	-28.82	2	23	90	122	23	0.7826	0.8261	||||||||||	|| ||| |
cccguaucaAGUGGUGGA--ACAAAAGAGACAg	||:|| ||| | ||||||||||	ccaccatccTCGCCCCCTCCTCTTTTCTCTGTc	>hsa_piR_019122|gb|DQ596252|Homo	XM_011530466.2	177	-28.82	2	23	334	366	23	0.7826	0.8261	||||||||||	|| ||| |
cccguaucaAGUGGUGGA--ACAAAAGAGACAg	||:|| ||| | ||||||||||	ccaccatccTCGCCCCCTCCTCTTTTCTCTGTc	>hsa_piR_019122|gb|DQ596252|Homo	XM_017029012.1	177	-28.82	2	23	333	365	23	0.7826	0.8261	||||||||||	|| ||| |
cccguaucaAGUGGUGGA--ACAAAAGAGACAg	||:|| ||| | ||||||||||	ccaccatccTCGCCCCCTCCTCTTTTCTCTGTc	>hsa_piR_019122|gb|DQ596252|Homo	XM_017029013.1	177	-28.82	2	23	381	413	23	0.7826	0.8261	||||||||||	|| ||| |
cccguaucaAGUGGUGGA--ACAAAAGAGACAg	||:|| ||| | ||||||||||	ccaccatccTCGCCCCCTCCTCTTTTCTCTGTc	>hsa_piR_019122|gb|DQ596252|Homo	XM_017029014.1	177	-28.82	2	23	333	365	23	0.7826	0.8261	||||||||||	|| ||| |
cccguaucaAGUGGUGGA--ACAAAAGAGACAg	||:|| ||| | ||||||||||	ccaccatccTCGCCCCCTCCTCTTTTCTCTGTc	>hsa_piR_019122|gb|DQ596252|Homo	XM_017029015.1	177	-28.82	2	23	333	365	23	0.7826	0.8261	||||||||||	|| ||| |
cccguaucaAGUGGUGGA--ACAAAAGAGACAg	||:|| ||| | ||||||||||	ccaccatccTCGCCCCCTCCTCTTTTCTCTGTc	>hsa_piR_019122|gb|DQ596252|Homo	XM_017029017.1	177	-28.82	2	23	332	364	23	0.7826	0.8261	||||||||||	|| ||| |
cccGUAUCAAGUG-GUGGAACAAAAGAGACAg	|||| ||| | :||| ||||||||||	ataCATA-CACACTCTTCTT-TTTTCTCTGTa	>hsa_piR_019122|gb|DQ596252|Homo	NM_001193451.2	175	-23.9	2	29	4085	4114	28	0.75	0.7857	||||||||||	|| | :|||
cccGUAUCAAGUG-GUGGAACAAAAGAGACAg	|||| ||| | :||| ||||||||||	ataCATA-CACACTCTTCTT-TTTTCTCTGTa	>hsa_piR_019122|gb|DQ596252|Homo	NM_001367875.2	175	-23.9	2	29	4271	4300	28	0.75	0.7857	||||||||||	|| | :|||
cccGUAUCAAGUG-GUGGAACAAAAGAGACAg	|||| ||| | :||| ||||||||||	ataCATA-CACACTCTTCTT-TTTTCTCTGTa	>hsa_piR_019122|gb|DQ596252|Homo	NM_175861.3	175	-23.9	2	29	4044	4073	28	0.75	0.7857	||||||||||	|| | :|||
cccGUAUCAAGUG-GUGGAACAAAAGAGACAg	|||| ||| | :||| ||||||||||	ataCATA-CACACTCTTCTT-TTTTCTCTGTa	>hsa_piR_019122|gb|DQ596252|Homo	XM_017020003.1	175	-23.9	2	29	4038	4067	28	0.75	0.7857	||||||||||	|| | :|||
cccGUAUCAAGUG-GUGGAACAAAAGAGACAg	|||| ||| | :||| ||||||||||	ataCATA-CACACTCTTCTT-TTTTCTCTGTa	>hsa_piR_019122|gb|DQ596252|Homo	XM_017020004.1	175	-23.9	2	29	3998	4027	28	0.75	0.7857	||||||||||	|| | :|||
cccGUAUCAAGUG-GUGGAACAAAAGAGACAg	|||| ||| | :||| ||||||||||	ataCATA-CACACTCTTCTT-TTTTCTCTGTa	>hsa_piR_019122|gb|DQ596252|Homo	XM_017020005.1	175	-23.9	2	29	3811	3840	28	0.75	0.7857	||||||||||	|| | :|||
cccGUAUCAAGUG-GUGGAACAAAAGAGACAg	|||| ||| | :||| ||||||||||	ataCATA-CACACTCTTCTT-TTTTCTCTGTa	>hsa_piR_019122|gb|DQ596252|Homo	XM_017020007.2	175	-23.9	2	29	3232	3261	28	0.75	0.7857	||||||||||	|| | :|||
cccGUAUCAAGUG-GUGGAACAAAAGAGACAg	|||| ||| | :||| ||||||||||	ataCATA-CACACTCTTCTT-TTTTCTCTGTa	>hsa_piR_019122|gb|DQ596252|Homo	XM_024449218.1	175	-23.9	2	29	3508	3537	28	0.75	0.7857	||||||||||	|| | :|||
ccCGUAUCAAGUGGUGGAACAAAAGAGACAg	||| || || | :|| |||||||||||	agGCACAG-CCAAC-TCTGGTTTTCTCTGTg	>hsa_piR_019122|gb|DQ596252|Homo	NM_001309192.2	181	-27.41	2	30	5063	5091	28	0.75	0.7857	||||||||||	|| | :|| |
ccCGUAUCAAGUGGUGGAACAAAAGAGACAg	||| || || | :|| |||||||||||	agGCACAG-CCAAC-TCTGGTTTTCTCTGTg	>hsa_piR_019122|gb|DQ596252|Homo	NM_001309193.2	181	-27.41	2	30	5144	5172	28	0.75	0.7857	||||||||||	|| | :|| |
ccCGUAUCAAGUGGUGGAACAAAAGAGACAg	||| || || | :|| |||||||||||	agGCACAG-CCAAC-TCTGGTTTTCTCTGTg	>hsa_piR_019122|gb|DQ596252|Homo	NM_004442.7	181	-27.41	2	30	5241	5269	28	0.75	0.7857	||||||||||	|| | :|| |
ccCGUAUCAAGUGGUGGAACAAAAGAGACAg	||| || || | :|| |||||||||||	agGCACAG-CCAAC-TCTGGTTTTCTCTGTg	>hsa_piR_019122|gb|DQ596252|Homo	NM_017449.5	181	-27.41	2	30	5237	5265	28	0.75	0.7857	||||||||||	|| | :|| |
cccguaucAAGUGGUGGAACAAAAGAGACAg	|||| ||||| ||||||||||	tacgccccTTCA--ACCTT-TTTTCTCTGTc	>hsa_piR_019122|gb|DQ596252|Homo	NM_001256856.1	178	-27.38	2	24	2555	2582	22	0.8636	0.8636	||||||||||	|| |||||
cccguaucAAGUGGUGGAACAAAAGAGACAg	|||| ||||| ||||||||||	tacgccccTTCA--ACCTT-TTTTCTCTGTc	>hsa_piR_019122|gb|DQ596252|Homo	NM_003939.5	178	-27.38	2	24	2393	2420	22	0.8636	0.8636	||||||||||	|| |||||
cccguaucAAGUGGUGGAACAAAAGAGACAg	|||| ||||| ||||||||||	tacgccccTTCA--ACCTT-TTTTCTCTGTc	>hsa_piR_019122|gb|DQ596252|Homo	NM_033637.4	178	-27.38	2	24	2501	2528	22	0.8636	0.8636	||||||||||	|| |||||
cccguaucAAGUGGUGGAACAAAAGAGACAg	|||| ||||| ||||||||||	tacgccccTTCA--ACCTT-TTTTCTCTGTc	>hsa_piR_019122|gb|DQ596252|Homo	XM_006718054.2	178	-27.38	2	24	2933	2960	22	0.8636	0.8636	||||||||||	|| |||||
cccguaucAAGUGGUGGAACAAAAGAGACAg	|||| ||||| ||||||||||	tacgccccTTCA--ACCTT-TTTTCTCTGTc	>hsa_piR_019122|gb|DQ596252|Homo	XM_011540320.2	178	-27.38	2	24	2369	2396	22	0.8636	0.8636	||||||||||	|| |||||
cccguaucAAGUGGUGGAACAAAAGAGACAg	|||| ||||| ||||||||||	tacgccccTTCA--ACCTT-TTTTCTCTGTc	>hsa_piR_019122|gb|DQ596252|Homo	XM_017016870.1	178	-27.38	2	24	2855	2882	22	0.8636	0.8636	||||||||||	|| |||||
cccguaucAAGUGGUGGAACAAAAGAGACAg	|||| ||||| ||||||||||	tacgccccTTCA--ACCTT-TTTTCTCTGTc	>hsa_piR_019122|gb|DQ596252|Homo	XM_017016871.1	178	-27.38	2	24	2524	2551	22	0.8636	0.8636	||||||||||	|| |||||
cccguaucAAGUGGUGGAACAAAAGAGACAg	|||| ||||| ||||||||||	tacgccccTTCA--ACCTT-TTTTCTCTGTc	>hsa_piR_019122|gb|DQ596252|Homo	XM_017016872.1	178	-27.38	2	24	2696	2723	22	0.8636	0.8636	||||||||||	|| |||||
cccguaucAAGUGGUGGAACAAAAGAGACAg	|||| ||||| ||||||||||	tacgccccTTCA--ACCTT-TTTTCTCTGTc	>hsa_piR_019122|gb|DQ596252|Homo	XM_017016873.2	178	-27.38	2	24	2546	2573	22	0.8636	0.8636	||||||||||	|| |||||
cccguaucAAGUGGUGGAACAAAAGAGACAg	|||| ||||| ||||||||||	tacgccccTTCA--ACCTT-TTTTCTCTGTc	>hsa_piR_019122|gb|DQ596252|Homo	XM_017016874.1	178	-27.38	2	24	2447	2474	22	0.8636	0.8636	||||||||||	|| |||||
cccguaucAAGUGGUGGAACAAAAGAGACAg	|||| ||||| ||||||||||	tacgccccTTCA--ACCTT-TTTTCTCTGTc	>hsa_piR_019122|gb|DQ596252|Homo	XM_024448246.1	178	-27.38	2	24	2586	2613	22	0.8636	0.8636	||||||||||	|| |||||
cccguaucAAGUGGUGGAACAAAAGAGACAg	|||| ||||| ||||||||||	tacgccccTTCA--ACCTT-TTTTCTCTGTc	>hsa_piR_019122|gb|DQ596252|Homo	XM_024448247.1	178	-27.38	2	24	2593	2620	22	0.8636	0.8636	||||||||||	|| |||||
cccguaucAAGUGGUGGAACAAAAGAGACAg	|||| ||||| ||||||||||	tacgccccTTCA--ACCTT-TTTTCTCTGTc	>hsa_piR_019122|gb|DQ596252|Homo	XR_001747256.1	178	-27.38	2	24	2836	2863	22	0.8636	0.8636	||||||||||	|| |||||
cccgUAUCAA---GUGGU--GGAA-CAAAAGAGACAg	|||||| :|||| |||| |||||||||||	caaaATAGTTGCCTACCATGCCTTGGTTTTCTCTGTt	>hsa_piR_019122|gb|DQ596252|Homo	XM_024453367.1	192	-32.69	2	28	8600	8636	32	0.7812	0.8125	||||||||||	|| |||| |
cccgUAUCAA---GUGGU--GGAA-CAAAAGAGACAg	|||||| :|||| |||| |||||||||||	caaaATAGTTGCCTACCATGCCTTGGTTTTCTCTGTt	>hsa_piR_019122|gb|DQ596252|Homo	XM_024453369.1	192	-32.69	2	28	8600	8636	32	0.7812	0.8125	||||||||||	|| |||| |
cccGUAUCAAGUGGUGGAACAAAAGAGACAg	|| || || ||| |||||||||||	agaCAGAGAGCA-AACC-AGTTTTCTCTGTt	>hsa_piR_019122|gb|DQ596252|Homo	XM_005249494.5	172	-25.28	2	29	50	78	27	0.7407	0.7407	||||||||||	|| ||| |
cccguaUCAAGUGGUGGA-AC-AAAAGAGACAg	||| :|::||| || ||||||||||	agccccAGT--GCTGCCTGTGATTTTCTCTGTg	>hsa_piR_019122|gb|DQ596252|Homo	XR_001746880.1	172	-23.44	2	26	2517	2547	26	0.7308	0.8462	||||||||||	|::||| ||
cccguaUCAAGUGGUGGA-AC-AAAAGAGACAg	||| :|::||| || ||||||||||	agccccAGT--GCTGCCTGTGATTTTCTCTGTg	>hsa_piR_019122|gb|DQ596252|Homo	XR_930235.2	172	-23.44	2	26	3427	3457	26	0.7308	0.8462	||||||||||	|::||| ||
cccGUA-UCAAGUG-GUGGA-ACAAAAGAGACAg	||| | ||:|| ||||| | ||||||||||	ttcCATCAATTTACTCACCTCTATTTTCTCTGTt	>hsa_piR_019122|gb|DQ596252|Homo	XM_017022674.2	193	-27.35	2	29	224	257	30	0.8	0.8333	||||||||||	| ||||| |
cccGUA-UCAAGUG-GUGGA-ACAAAAGAGACAg	||| | ||:|| ||||| | ||||||||||	ttcCATCAATTTACTCACCTCTATTTTCTCTGTt	>hsa_piR_019122|gb|DQ596252|Homo	XM_017022675.2	193	-27.35	2	29	224	257	30	0.8	0.8333	||||||||||	| ||||| |
cccgUAUCAAGUGGUGGAACAAAAGAGACAg	:| |||| ||||: |||||||||||	tctaGTCGTTC-CCACTCAGTTTTCTCTGTt	>hsa_piR_019122|gb|DQ596252|Homo	NM_004523.4	189	-29.37	2	28	940	969	26	0.7692	0.8462	||||||||||	| ||||: |
cccgUAUCAA-GUGGUGGAACAAAAGAGACAg	:|| || | |||:|| ||||||||||	ttaaGTATTTGCTCCATCT--TTTTCTCTGTa	>hsa_piR_019122|gb|DQ596252|Homo	NM_001018037.2	179	-25.68	2	28	9873	9902	27	0.7407	0.8148	||||||||||	| |||:||
cccgUAUCAA-GUGGUGGAACAAAAGAGACAg	:|| || | |||:|| ||||||||||	ttaaGTATTTGCTCCATCT--TTTTCTCTGTa	>hsa_piR_019122|gb|DQ596252|Homo	NM_033305.3	179	-25.68	2	28	9990	10019	27	0.7407	0.8148	||||||||||	| |||:||
cccgUAUCAA-GUGGUGGAACAAAAGAGACAg	:|| || | |||:|| ||||||||||	ttaaGTATTTGCTCCATCT--TTTTCTCTGTa	>hsa_piR_019122|gb|DQ596252|Homo	XR_001746259.1	179	-25.68	2	28	10268	10297	27	0.7407	0.8148	||||||||||	| |||:||
cccgUAUCAA-GUGGUGGAACAAAAGAGACAg	:|| || | |||:|| ||||||||||	ttaaGTATTTGCTCCATCT--TTTTCTCTGTa	>hsa_piR_019122|gb|DQ596252|Homo	XR_001746260.1	179	-25.68	2	28	10358	10387	27	0.7407	0.8148	||||||||||	| |||:||
cccGUAUCAAGUGGUGGAACAAAAGAGACAg	:|| || |||:| | ||||||||||	agaTATCCATCTCCATCCTTTTTTCTCTGTg	>hsa_piR_019122|gb|DQ596252|Homo	NR_033258.2	184	-23.78	2	29	1259	1289	27	0.7037	0.7778	||||||||||	| |||:| |
ccCGUAUCAAGUGGUGGAAC--AAAAGAGACAg	|| |:| :| ||:||| ||||||||||	caGCTTGGGGGGCAACTTTGATTTTTCTCTGTg	>hsa_piR_019122|gb|DQ596252|Homo	NM_001178040.2	180	-25.09	2	30	1596	1628	30	0.6667	0.7667	||||||||||	| ||:|||
ccCGUAUCAAGUGGUGGAAC--AAAAGAGACAg	|| |:| :| ||:||| ||||||||||	caGCTTGGGGGGCAACTTTGATTTTTCTCTGTg	>hsa_piR_019122|gb|DQ596252|Homo	NM_004177.5	180	-25.09	2	30	1710	1742	30	0.6667	0.7667	||||||||||	| ||:|||
ccCGUAUCAAGUGGUGGAAC--AAAAGAGACAg	|| |:| :| ||:||| ||||||||||	caGCTTGGGGGGCAACTTTGATTTTTCTCTGTg	>hsa_piR_019122|gb|DQ596252|Homo	XM_005274195.4	180	-25.09	2	30	1785	1817	30	0.6667	0.7667	||||||||||	| ||:|||
ccCGUAUCAAGUGGUGGAAC--AAAAGAGACAg	|| |:| :| ||:||| ||||||||||	caGCTTGGGGGGCAACTTTGATTTTTCTCTGTg	>hsa_piR_019122|gb|DQ596252|Homo	XM_005274200.4	180	-25.09	2	30	1597	1629	30	0.6667	0.7667	||||||||||	| ||:|||
ccCGUAUCAAGUGGUGGAAC--AAAAGAGACAg	|| |:| :| ||:||| ||||||||||	caGCTTGGGGGGCAACTTTGATTTTTCTCTGTg	>hsa_piR_019122|gb|DQ596252|Homo	XM_011545221.2	180	-25.09	2	30	1609	1641	30	0.6667	0.7667	||||||||||	| ||:|||
ccCGUAUCAAGUGGUGGAAC--AAAAGAGACAg	|| |:| :| ||:||| ||||||||||	caGCTTGGGGGGCAACTTTGATTTTTCTCTGTg	>hsa_piR_019122|gb|DQ596252|Homo	XM_017018188.1	180	-25.09	2	30	1471	1503	30	0.6667	0.7667	||||||||||	| ||:|||
ccCGUAUCAAGUGGUGGAAC--AAAAGAGACAg	|| |:| :| ||:||| ||||||||||	caGCTTGGGGGGCAACTTTGATTTTTCTCTGTg	>hsa_piR_019122|gb|DQ596252|Homo	XM_017018189.1	180	-25.09	2	30	2651	2683	30	0.6667	0.7667	||||||||||	| ||:|||
ccCGUAUCAAGUGGUGGAAC--AAAAGAGACAg	|| |:| :| ||:||| ||||||||||	caGCTTGGGGGGCAACTTTGATTTTTCTCTGTg	>hsa_piR_019122|gb|DQ596252|Homo	XM_017018194.1	180	-25.09	2	30	1357	1389	30	0.6667	0.7667	||||||||||	| ||:|||
ccCGUAUCAAGUGGUGGAAC--AAAAGAGACAg	|| |:| :| ||:||| ||||||||||	caGCTTGGGGGGCAACTTTGATTTTTCTCTGTg	>hsa_piR_019122|gb|DQ596252|Homo	XM_017018195.1	180	-25.09	2	30	1360	1392	30	0.6667	0.7667	||||||||||	| ||:|||
ccCGUAUCAAGUGGUGGAAC--AAAAGAGACAg	|| |:| :| ||:||| ||||||||||	caGCTTGGGGGGCAACTTTGATTTTTCTCTGTg	>hsa_piR_019122|gb|DQ596252|Homo	XM_017018196.1	180	-25.09	2	30	1501	1533	30	0.6667	0.7667	||||||||||	| ||:|||
cccGUAUCAAGUGGU-GGAACAAAAGAGACAg	||||| || || : |||||||||||||	tttCATAG--CAACAGTATTGTTTTCTCTGTt	>hsa_piR_019122|gb|DQ596252|Homo	NM_001293640.2	188	-28.32	2	29	5151	5180	28	0.7857	0.8214	||||||||||	| || : |||
cccGUAUCAAGUGGU-GGAACAAAAGAGACAg	||||| || || : |||||||||||||	tttCATAG--CAACAGTATTGTTTTCTCTGTt	>hsa_piR_019122|gb|DQ596252|Homo	NM_015275.3	188	-28.32	2	29	5148	5177	28	0.7857	0.8214	||||||||||	| || : |||
cccGUAUCAAGUGGU-GGAACAAAAGAGACAg	||||| || || : |||||||||||||	tttCATAG--CAACAGTATTGTTTTCTCTGTt	>hsa_piR_019122|gb|DQ596252|Homo	XM_011538073.3	188	-28.32	2	29	5018	5047	28	0.7857	0.8214	||||||||||	| || : |||
cccGUAUCAAGUGGU-GGAACAAAAGAGACAg	||||| || || : |||||||||||||	tttCATAG--CAACAGTATTGTTTTCTCTGTt	>hsa_piR_019122|gb|DQ596252|Homo	XM_011538074.2	188	-28.32	2	29	5131	5160	28	0.7857	0.8214	||||||||||	| || : |||
cccGUAUCAAGUGGU-GGAACAAAAGAGACAg	||||| || || : |||||||||||||	tttCATAG--CAACAGTATTGTTTTCTCTGTt	>hsa_piR_019122|gb|DQ596252|Homo	XR_001748640.2	188	-28.32	2	29	5221	5250	28	0.7857	0.8214	||||||||||	| || : |||
cccGUAUCAAGUGGU-GGAACAAAAGAGACAg	||||| || || : |||||||||||||	tttCATAG--CAACAGTATTGTTTTCTCTGTt	>hsa_piR_019122|gb|DQ596252|Homo	XR_001748641.2	188	-28.32	2	29	5086	5115	28	0.7857	0.8214	||||||||||	| || : |||
cccguaucAAGUGGUGGAACAAAAGAGACAg	||| | |:||| ||||||||||	cattttccTTC-CAATCTT-TTTTCTCTGTc	>hsa_piR_019122|gb|DQ596252|Homo	XM_006716364.3	175	-24.98	2	24	33	61	22	0.8182	0.8636	||||||||||	| | |:|||
cccguauCAAGUG-GUGGAAC-AAAAGAGACAg	|||| | | |:||| ||||||||||	ttgtcctGTTCCCTCTCTTTGTTTTTCTCTGTt	>hsa_piR_019122|gb|DQ596252|Homo	XM_024453388.1	182	-26.86	2	25	18550	18582	25	0.8	0.84	||||||||||	| | |:|||
cccguauCAAGUG-GUGGAAC-AAAAGAGACAg	|||| | | |:||| ||||||||||	ttgtcctGTTCCCTCTCTTTGTTTTTCTCTGTt	>hsa_piR_019122|gb|DQ596252|Homo	XR_002959502.1	182	-26.86	2	25	17331	17363	25	0.8	0.84	||||||||||	| | |:|||
ccCGUAUCAAGUGGUGGAACAAAAGAGACAg	| | || | :|| |||||||||||||	ccGAAATGTGCTTCA-GTTGTTTTCTCTGTg	>hsa_piR_019122|gb|DQ596252|Homo	XM_017011997.1	179	-21.47	2	30	749	778	28	0.7143	0.75	||||||||||	| :|| |||
cccgUAUCAAGUGGUGGAACAAAAGAGACAg	|| | : |||:| ||||||||||||	tttaATTTTGTCCCATC-TGTTTTCTCTGTt	>hsa_piR_019122|gb|DQ596252|Homo	XM_005264873.4	181	-28.51	2	28	2336	2365	26	0.7308	0.8077	||||||||||	: |||:| ||
cccguAUCAAGUGGUGGAAC-AAAAGAGACAg	| || : ||||| || ||||||||||	ttaatTTGTGTCCCACCATGCTTTTCTCTGTg	>hsa_piR_019122|gb|DQ596252|Homo	NM_001370427.1	185	-25.94	2	27	60	91	26	0.7692	0.8077	||||||||||	||||| ||
cccguAUCAAGUGGUGGAAC-AAAAGAGACAg	| || : ||||| || ||||||||||	ttaatTTGTGTCCCACCATGCTTTTCTCTGTg	>hsa_piR_019122|gb|DQ596252|Homo	XM_017025190.2	185	-25.94	2	27	63	94	26	0.7692	0.8077	||||||||||	||||| ||
cccGUAUCAAG-UGGUGGA--ACAAAAGAGACAg	|| | | | | |||:| ||||||||||||	gctCACACTCCTAACACTTGCTGTTTTCTCTGTg	>hsa_piR_019122|gb|DQ596252|Homo	XM_011541421.3	182	-23.83	2	29	513	546	30	0.7333	0.7667	||||||||||	|||:| ||
cccguaUCAAGU--GGUGGAAC-AAAAGAGACAg	| |||| || || || ||||||||||	caggccATTTCACTCCTCCATGCTTTTCTCTGTg	>hsa_piR_019122|gb|DQ596252|Homo	XM_017005753.1	179	-27.39	2	26	1922	1955	27	0.7778	0.7778	||||||||||	|| || ||
cccguaucaagUGGUGGAACAAAAGAGACAg	|:||:| ||||||||||||	gattgggagaaATCATCCTGTTTTCTCTGTg	>hsa_piR_019122|gb|DQ596252|Homo	NM_001251825.2	184	-29.8	2	21	3807	3837	19	0.8421	0.9474	||||||||||	|:||:| ||
cccguaucaagUGGUGGAACAAAAGAGACAg	|:||:| ||||||||||||	gattgggagaaATCATCCTGTTTTCTCTGTg	>hsa_piR_019122|gb|DQ596252|Homo	NM_003109.1	184	-29.8	2	21	3869	3899	19	0.8421	0.9474	||||||||||	|:||:| ||
cccguaucaagUGGUGGAACAAAAGAGACAg	|:||:| ||||||||||||	gattgggagaaATCATCCTGTTTTCTCTGTg	>hsa_piR_019122|gb|DQ596252|Homo	NM_138473.3	184	-29.8	2	21	3951	3981	19	0.8421	0.9474	||||||||||	|:||:| ||
cccgUAUCAAGUGGUGGAACAAAAGAGACAg	:||| | ||||||||||||||||	tgagGTAGAGAAGAACCTTGTTTTCTCTGTt	>hsa_piR_019122|gb|DQ596252|Homo	NM_001305018.1	191	-33.6	2	28	1577	1607	26	0.7692	0.8077	||||||||||	| ||||||
cccgUAUCAAGUGGUGGAACAAAAGAGACAg	:||| | ||||||||||||||||	tgagGTAGAGAAGAACCTTGTTTTCTCTGTt	>hsa_piR_019122|gb|DQ596252|Homo	NM_001305019.1	191	-33.6	2	28	1574	1604	26	0.7692	0.8077	||||||||||	| ||||||
cccgUAUCAAGUGGUGGAACAAAAGAGACAg	:||| | ||||||||||||||||	tgagGTAGAGAAGAACCTTGTTTTCTCTGTt	>hsa_piR_019122|gb|DQ596252|Homo	NM_001305020.1	191	-33.6	2	28	1714	1744	26	0.7692	0.8077	||||||||||	| ||||||
cccgUAUCAAGUGGUGGAACAAAAGAGACAg	:||| | ||||||||||||||||	tgagGTAGAGAAGAACCTTGTTTTCTCTGTt	>hsa_piR_019122|gb|DQ596252|Homo	NM_023931.3	191	-33.6	2	28	1717	1747	26	0.7692	0.8077	||||||||||	| ||||||
cccgUAUCAAGUGGUGGAACAAAAGAGACAg	||| | | :|||||||||||||||	ggagATACGT-AAAGCCTTGTTTTCTCTGTg	>hsa_piR_019122|gb|DQ596252|Homo	NM_001260494.1	185	-29.39	2	28	3276	3305	26	0.7692	0.8077	||||||||||	| :|||||
cccgUAUCAAGUGGUGGAACAAAAGAGACAg	||| | | :|||||||||||||||	ggagATACGT-AAAGCCTTGTTTTCTCTGTg	>hsa_piR_019122|gb|DQ596252|Homo	NM_002906.4	185	-29.39	2	28	3549	3578	26	0.7692	0.8077	||||||||||	| :|||||
cccGUAUCAAGUGGUGGA-ACAAAAGAGACAg	::|| | | :|||:| ||||||||||||	gctTGTAATGC-TCACTTATGTTTTCTCTGTa	>hsa_piR_019122|gb|DQ596252|Homo	NM_003178.5	185	-24.78	2	29	1814	1844	28	0.7143	0.8571	||||||||||	:|||:| ||
cccGUAUCAAGUGGUGGA-ACAAAAGAGACAg	::|| | | :|||:| ||||||||||||	gctTGTAATGC-TCACTTATGTTTTCTCTGTa	>hsa_piR_019122|gb|DQ596252|Homo	XR_001740240.1	185	-24.78	2	29	1976	2006	28	0.7143	0.8571	||||||||||	:|||:| ||
cccguAUCAAGUG-GUGGAACAAAAGAGACAg	|| ||: : |||||| ||||||||||	atttcTACTTTTTGCACCTTATTTTCTCTGTt	>hsa_piR_019122|gb|DQ596252|Homo	NM_002203.4	189	-25.04	2	27	5169	5200	26	0.7692	0.8462	||||||||||	: ||||||
cccguAUCAAGUG-GUGGAACAAAAGAGACAg	|| ||: : |||||| ||||||||||	atttcTACTTTTTGCACCTTATTTTCTCTGTt	>hsa_piR_019122|gb|DQ596252|Homo	NR_073103.2	189	-25.04	2	27	5066	5097	26	0.7692	0.8462	||||||||||	: ||||||
cccguAUCAAGUG-GUGGAACAAAAGAGACAg	|| ||: : |||||| ||||||||||	atttcTACTTTTTGCACCTTATTTTCTCTGTt	>hsa_piR_019122|gb|DQ596252|Homo	NR_073104.2	189	-25.04	2	27	5027	5058	26	0.7692	0.8462	||||||||||	: ||||||
cccguAUCAAGUG-GUGGAACAAAAGAGACAg	|| ||: : |||||| ||||||||||	atttcTACTTTTTGCACCTTATTTTCTCTGTt	>hsa_piR_019122|gb|DQ596252|Homo	NR_073105.2	189	-25.04	2	27	5210	5241	26	0.7692	0.8462	||||||||||	: ||||||
cccguAUCAAGUG-GUGGAACAAAAGAGACAg	|| ||: : |||||| ||||||||||	atttcTACTTTTTGCACCTTATTTTCTCTGTt	>hsa_piR_019122|gb|DQ596252|Homo	NR_073106.2	189	-25.04	2	27	5161	5192	26	0.7692	0.8462	||||||||||	: ||||||
cccguAUCAAGUG-GUGGAACAAAAGAGACAg	|| ||: : |||||| ||||||||||	atttcTACTTTTTGCACCTTATTTTCTCTGTt	>hsa_piR_019122|gb|DQ596252|Homo	NR_073107.2	189	-25.04	2	27	5048	5079	26	0.7692	0.8462	||||||||||	: ||||||
auUCGGAUGUCGUGGGCCAUAAGGGUCCGCc	||||||||||||| ||||||||||||||	aaAGCCTACAGCACCAGGTATTCCCAGGCGg	>hsa_piR_016735|gb|DQ593039|Homo	XR_001738394.2	237	-65.2	2	30	2826	2856	28	0.9643	0.9643	||||||||||	||||| ||||
auuCGGAUGU-CGUGGGCCAUAAGGGUCCGCc	|| | || ||||| | ||||||||||	gacGCGTCCACGCACC--ATTTTCCCAGGCGt	>hsa_piR_016735|gb|DQ593039|Homo	XM_011540838.3	176	-34.68	2	29	851	880	28	0.75	0.75	||||||||||	||||| |
auUCGGAUG--UCGUGGGCCAUAAGGGUCCGCc	|| ||| :||||: || ||||||||||	gaAGAGTACCTGGCACTGGGGTTTCCCAGGCGc	>hsa_piR_016735|gb|DQ593039|Homo	XM_011517178.2	184	-38.16	2	30	1702	1734	30	0.7	0.7667	||||||||||	||||: ||
auucGGAUGUCGUGGGCCAUAAGGGUCCGCc	|| : ||||:|| | ||||||||||	gactCCGGGAGCATCCTGCCTTCCCAGGCGg	>hsa_piR_016735|gb|DQ593039|Homo	XR_946055.2	187	-41.49	2	28	561	591	26	0.7308	0.8077	||||||||||	|||:|| |
auucGGAUGUCGUGGGCCAU---AAGGGUCCGCc	|| :||| :||| ||| ||||||||||	gaccCCCGCAGGGCCCCGTATCCTTCCCAGGCGg	>hsa_piR_016735|gb|DQ593039|Homo	NM_001174118.2	186	-43.79	2	28	1898	1931	29	0.7241	0.7931	||||||||||	||| |||
auucGGAUGUCGUGGGCCAU---AAGGGUCCGCc	|| :||| :||| ||| ||||||||||	gaccCCCGCAGGGCCCCGTATCCTTCCCAGGCGg	>hsa_piR_016735|gb|DQ593039|Homo	NM_203304.3	186	-43.79	2	28	1631	1664	29	0.7241	0.7931	||||||||||	||| |||
auucGGAUGUCGUGGGCCAU---AAGGGUCCGCc	|| :||| :||| ||| ||||||||||	gaccCCCGCAGGGCCCCGTATCCTTCCCAGGCGg	>hsa_piR_016735|gb|DQ593039|Homo	XM_017026811.1	186	-43.79	2	28	1431	1464	29	0.7241	0.7931	||||||||||	||| |||
auucggAUGU-CGUGGGCCAUAAGGGUCCGCc	| || || :|||| :||||||||||	cccggaTCCAGGCCTCCGG-GTTCCCAGGCGc	>hsa_piR_016735|gb|DQ593039|Homo	NM_001165924.1	178	-39.5	2	26	121	151	25	0.76	0.84	||||||||||	|| :|||| :
auucggaugucGUGG-GCCAUAAGGGUCCGCc	|:|| |||| ||||||||||	agggaaaaggaCGCCGCGGTCTTCCCAGGCGt	>hsa_piR_016735|gb|DQ593039|Homo	NM_001331036.2	179	-37.78	2	21	209	240	20	0.85	0.9	||||||||||	|:|| ||||
auucggaugucGUGG-GCCAUAAGGGUCCGCc	|:|| |||| ||||||||||	agggaaaaggaCGCCGCGGTCTTCCCAGGCGt	>hsa_piR_016735|gb|DQ593039|Homo	NM_001371324.1	179	-37.78	2	21	209	240	20	0.85	0.9	||||||||||	|:|| ||||
auucggaugucGUGG-GCCAUAAGGGUCCGCc	|:|| |||| ||||||||||	agggaaaaggaCGCCGCGGTCTTCCCAGGCGt	>hsa_piR_016735|gb|DQ593039|Homo	NM_001371336.1	179	-37.78	2	21	209	240	20	0.85	0.9	||||||||||	|:|| ||||
auucggaugucGUGG-GCCAUAAGGGUCCGCc	|:|| |||| ||||||||||	agggaaaaggaCGCCGCGGTCTTCCCAGGCGt	>hsa_piR_016735|gb|DQ593039|Homo	NM_001371337.1	179	-37.78	2	21	209	240	20	0.85	0.9	||||||||||	|:|| ||||
auucggaugucGUGG-GCCAUAAGGGUCCGCc	|:|| |||| ||||||||||	agggaaaaggaCGCCGCGGTCTTCCCAGGCGt	>hsa_piR_016735|gb|DQ593039|Homo	NM_001371338.1	179	-37.78	2	21	209	240	20	0.85	0.9	||||||||||	|:|| ||||
auucggaugucGUGG-GCCAUAAGGGUCCGCc	|:|| |||| ||||||||||	agggaaaaggaCGCCGCGGTCTTCCCAGGCGt	>hsa_piR_016735|gb|DQ593039|Homo	NM_001371339.1	179	-37.78	2	21	209	240	20	0.85	0.9	||||||||||	|:|| ||||
auucggaugucGUGG-GCCAUAAGGGUCCGCc	|:|| |||| ||||||||||	agggaaaaggaCGCCGCGGTCTTCCCAGGCGt	>hsa_piR_016735|gb|DQ593039|Homo	NM_201999.3	179	-37.78	2	21	209	240	20	0.85	0.9	||||||||||	|:|| ||||
auucggaugucGUGG-GCCAUAAGGGUCCGCc	|:|| |||| ||||||||||	agggaaaaggaCGCCGCGGTCTTCCCAGGCGt	>hsa_piR_016735|gb|DQ593039|Homo	XM_005262805.2	179	-37.78	2	21	209	240	20	0.85	0.9	||||||||||	|:|| ||||
auucggaugucGUGG-GCCAUAAGGGUCCGCc	|:|| |||| ||||||||||	agggaaaaggaCGCCGCGGTCTTCCCAGGCGt	>hsa_piR_016735|gb|DQ593039|Homo	XM_024453918.1	179	-37.78	2	21	209	240	20	0.85	0.9	||||||||||	|:|| ||||
auucggaugucGUGG-GCCAUAAGGGUCCGCc	|:|| |||| ||||||||||	agggaaaaggaCGCCGCGGTCTTCCCAGGCGt	>hsa_piR_016735|gb|DQ593039|Homo	XM_024453919.1	179	-37.78	2	21	209	240	20	0.85	0.9	||||||||||	|:|| ||||
auucggaugucGUGG-GCCAUAAGGGUCCGCc	|:|| |||| ||||||||||	agggaaaaggaCGCCGCGGTCTTCCCAGGCGt	>hsa_piR_016735|gb|DQ593039|Homo	XM_024453920.1	179	-37.78	2	21	209	240	20	0.85	0.9	||||||||||	|:|| ||||
auucggaugucGUGG-GCCAUAAGGGUCCGCc	|:|| |||| ||||||||||	agggaaaaggaCGCCGCGGTCTTCCCAGGCGt	>hsa_piR_016735|gb|DQ593039|Homo	XM_024453922.1	179	-37.78	2	21	209	240	20	0.85	0.9	||||||||||	|:|| ||||
auucggaugucGUGG-GCCAUAAGGGUCCGCc	|:|| |||| ||||||||||	agggaaaaggaCGCCGCGGTCTTCCCAGGCGt	>hsa_piR_016735|gb|DQ593039|Homo	XM_024453924.1	179	-37.78	2	21	209	240	20	0.85	0.9	||||||||||	|:|| ||||
auucggaugucGUGG-GCCAUAAGGGUCCGCc	|:|| |||| ||||||||||	agggaaaaggaCGCCGCGGTCTTCCCAGGCGt	>hsa_piR_016735|gb|DQ593039|Homo	XM_024453925.1	179	-37.78	2	21	209	240	20	0.85	0.9	||||||||||	|:|| ||||
auucggaugucGUGG-GCCAUAAGGGUCCGCc	|:|| |||| ||||||||||	agggaaaaggaCGCCGCGGTCTTCCCAGGCGt	>hsa_piR_016735|gb|DQ593039|Homo	XM_024453926.1	179	-37.78	2	21	209	240	20	0.85	0.9	||||||||||	|:|| ||||
auucGGAUGUCGUGGGCCAUAAGGGUCCGCc	|| |:| |||| | ||||||||||	caccCCCCCGGAACCC-CT-TTCCCAGGCGc	>hsa_piR_016735|gb|DQ593039|Homo	NM_138281.3	171	-33.59	2	28	80	108	26	0.7308	0.7692	||||||||||	| |||| |
auUCGGAUGUCGUGGGCCAUAAGGGUCCGCc	| :| | || |||| |||||||||||	ggAATCGAGAG-ACCC--AATTCCCAGGCGt	>hsa_piR_016735|gb|DQ593039|Homo	NM_001320870.2	172	-30.94	2	30	1841	1868	28	0.7143	0.75	||||||||||	| |||| |
auUCGGAUGUCGUGGGCCAUAAGGGUCCGCc	| :| | || |||| |||||||||||	ggAATCGAGAG-ACCC--AATTCCCAGGCGt	>hsa_piR_016735|gb|DQ593039|Homo	NM_001320877.1	172	-30.94	2	30	1718	1745	28	0.7143	0.75	||||||||||	| |||| |
auUCGGAUGUCGUGGGCCAUAAGGGUCCGCc	| :| | || |||| |||||||||||	ggAATCGAGAG-ACCC--AATTCCCAGGCGt	>hsa_piR_016735|gb|DQ593039|Homo	XM_005256641.3	172	-30.94	2	30	1977	2004	28	0.7143	0.75	||||||||||	| |||| |
auUCGGAUGUCGUGGGCCAUAAGGGUCCGCc	| :| | || |||| |||||||||||	ggAATCGAGAG-ACCC--AATTCCCAGGCGt	>hsa_piR_016735|gb|DQ593039|Homo	XM_017024634.2	172	-30.94	2	30	3000	3027	28	0.7143	0.75	||||||||||	| |||| |
auUCGGAUGUCGUGGGCCAUAAGGGUCCGCc	| :| | || |||| |||||||||||	ggAATCGAGAG-ACCC--AATTCCCAGGCGt	>hsa_piR_016735|gb|DQ593039|Homo	XM_024450748.1	172	-30.94	2	30	3000	3027	28	0.7143	0.75	||||||||||	| |||| |
auucggaUGUCGUGGGCCAUAAGGGUCCGCc	|| |||||| ||||||||||	ccgggacACCCCACCCG--CTTCCCAGGCGt	>hsa_piR_016735|gb|DQ593039|Homo	NM_001291717.2	173	-36.44	2	25	50	78	23	0.7826	0.7826	||||||||||	||||||
auucggaUGUCGUGGGCCAUAAGGGUCCGCc	|| |||||| ||||||||||	ccgggacACCCCACCCG--CTTCCCAGGCGt	>hsa_piR_016735|gb|DQ593039|Homo	NM_006115.5	173	-36.44	2	25	50	78	23	0.7826	0.7826	||||||||||	||||||
auucggaUGUCGUGGGCCAUAAGGGUCCGCc	|| |||||| ||||||||||	ccgggacACCCCACCCG--CTTCCCAGGCGt	>hsa_piR_016735|gb|DQ593039|Homo	NM_206953.2	173	-36.44	2	25	146	174	23	0.7826	0.7826	||||||||||	||||||
auucggaUGUCGUGGGCCAUAAGGGUCCGCc	|| |||||| ||||||||||	ccgggacACCCCACCCG--CTTCCCAGGCGt	>hsa_piR_016735|gb|DQ593039|Homo	NM_206954.3	173	-36.44	2	25	50	78	23	0.7826	0.7826	||||||||||	||||||
auucggaUGUCGUGGGCCAUAAGGGUCCGCc	|| |||||| ||||||||||	ccgggacACCCCACCCG--CTTCCCAGGCGt	>hsa_piR_016735|gb|DQ593039|Homo	NM_206955.2	173	-36.44	2	25	146	174	23	0.7826	0.7826	||||||||||	||||||
auucggaUGUCGUGGGCCAUAAGGGUCCGCc	|| |||||| ||||||||||	ccgggacACCCCACCCG--CTTCCCAGGCGt	>hsa_piR_016735|gb|DQ593039|Homo	NM_206956.3	173	-36.44	2	25	50	78	23	0.7826	0.7826	||||||||||	||||||
auucggaUGUCGUGGGCCAUAAGGGUCCGCc	|| |||||| ||||||||||	ccgggacACCCCACCCG--CTTCCCAGGCGt	>hsa_piR_016735|gb|DQ593039|Homo	XM_011530034.3	173	-36.44	2	25	79	107	23	0.7826	0.7826	||||||||||	||||||
auucggaUGUCGUGGG-CCAUAAGGGUCCGCc	|||| |||| ||| ||||||||||	ccggaaaACAGAACCCAGGTCTTCCCAGGCGa	>hsa_piR_016735|gb|DQ593039|Homo	NM_001168499.1	195	-40.28	2	25	2719	2750	24	0.875	0.875	||||||||||	|||| |||
auucggaUGUCGUGGG-CCAUAAGGGUCCGCc	|||| |||| ||| ||||||||||	ccggaaaACAGAACCCAGGTCTTCCCAGGCGa	>hsa_piR_016735|gb|DQ593039|Homo	NM_001370248.1	195	-40.28	2	25	2691	2722	24	0.875	0.875	||||||||||	|||| |||
auucggaUGUCGUGGG-CCAUAAGGGUCCGCc	|||| |||| ||| ||||||||||	ccggaaaACAGAACCCAGGTCTTCCCAGGCGa	>hsa_piR_016735|gb|DQ593039|Homo	NM_001370249.1	195	-40.28	2	25	3013	3044	24	0.875	0.875	||||||||||	|||| |||
auucggaUGUCGUGGG-CCAUAAGGGUCCGCc	|||| |||| ||| ||||||||||	ccggaaaACAGAACCCAGGTCTTCCCAGGCGa	>hsa_piR_016735|gb|DQ593039|Homo	NM_001370250.1	195	-40.28	2	25	2759	2790	24	0.875	0.875	||||||||||	|||| |||
auucggaUGUCGUGGG-CCAUAAGGGUCCGCc	|||| |||| ||| ||||||||||	ccggaaaACAGAACCCAGGTCTTCCCAGGCGa	>hsa_piR_016735|gb|DQ593039|Homo	NM_001370254.1	195	-40.28	2	25	2966	2997	24	0.875	0.875	||||||||||	|||| |||
auucggaUGUCGUGGG-CCAUAAGGGUCCGCc	|||| |||| ||| ||||||||||	ccggaaaACAGAACCCAGGTCTTCCCAGGCGa	>hsa_piR_016735|gb|DQ593039|Homo	NM_018235.3	195	-40.28	2	25	2746	2777	24	0.875	0.875	||||||||||	|||| |||
cuCCUCCUGUAGUAGUCCGACCGGGUCCUGu	||||||||||||||||||||||||||||	gaGGAGGACATCATCAGGCTGGCCCAGGACa	>hsa_piR_015462|gb|DQ591122|Homo	NR_120609.1	245	-73.54	2	30	2289	2319	28	1	1	||||||||||	||||||||||
cuCCUCCUGUAGUAGUCCGACCGGGUCCUGu	||||||||||||||||||||||||||||	gaGGAGGACATCATCAGGCTGGCCCAGGACa	>hsa_piR_015462|gb|DQ591122|Homo	NR_120609.1	245	-73.54	2	30	2289	2319	28	1	1	||||||||||	||||||||||
cuCCUCCUGUAGUAGUCCGACCGGGUCCUGu	||||| ||||||||||||||||||||||	gaGGAGGCCATCATCAGGCTGGCCCAGGACa	>hsa_piR_015462|gb|DQ591122|Homo	NM_001023567.5	237	-68.59	2	30	2667	2697	28	0.9643	0.9643	||||||||||	||||||||||
cuCCUCCUGUAGUAGUCCGACCGGGUCCUGu	||||| ||||||||||||||||||||||	gaGGAGGCCATCATCAGGCTGGCCCAGGACa	>hsa_piR_015462|gb|DQ591122|Homo	NM_001368071.2	237	-68.59	2	30	3028	3058	28	0.9643	0.9643	||||||||||	||||||||||
cuCCUCCUGUAGUAGUCCGACCGGGUCCUGu	||||| ||||||||||||||||||||||	gaGGAGGCCATCATCAGGCTGGCCCAGGACa	>hsa_piR_015462|gb|DQ591122|Homo	NM_001368072.1	237	-68.59	2	30	2597	2627	28	0.9643	0.9643	||||||||||	||||||||||
cuCCUCCUGUAGUAGUCCGACCGGGUCCUGu	||||| ||||||||||||||||||||||	gaGGAGGCCATCATCAGGCTGGCCCAGGACa	>hsa_piR_015462|gb|DQ591122|Homo	NM_181077.4	237	-68.59	2	30	1486	1516	28	0.9643	0.9643	||||||||||	||||||||||
cuCCUCCUGUAGUAGUCCGACCGGGUCCUGu	||||| ||||||||||||||||||||||	gaGGAGGCCATCATCAGGCTGGCCCAGGACa	>hsa_piR_015462|gb|DQ591122|Homo	NR_027409.2	237	-68.59	2	30	4122	4152	28	0.9643	0.9643	||||||||||	||||||||||
cuCCUCCUGUAGUAGUCCGACCGGGUCCUGu	||||| ||||||||||||||||||||||	gaGGAGGCCATCATCAGGCTGGCCCAGGACa	>hsa_piR_015462|gb|DQ591122|Homo	NR_027410.1	237	-68.59	2	30	3766	3796	28	0.9643	0.9643	||||||||||	||||||||||
cuCCUCCUGUAGUAGUCCGACCGGGUCCUGu	||||| ||||||||||||||||||||||	gaGGAGGCCATCATCAGGCTGGCCCAGGACa	>hsa_piR_015462|gb|DQ591122|Homo	NR_164784.1	237	-68.59	2	30	4030	4060	28	0.9643	0.9643	||||||||||	||||||||||
cuCCUCCUGUAGUAGUCCGACCGGGUCCUGu	||||| ||||||||||||||||||||||	gaGGAGGCCATCATCAGGCTGGCCCAGGACa	>hsa_piR_015462|gb|DQ591122|Homo	NM_001023567.5	237	-68.59	2	30	2667	2697	28	0.9643	0.9643	||||||||||	||||||||||
cuCCUCCUGUAGUAGUCCGACCGGGUCCUGu	||||| ||||||||||||||||||||||	gaGGAGGCCATCATCAGGCTGGCCCAGGACa	>hsa_piR_015462|gb|DQ591122|Homo	NM_001368071.2	237	-68.59	2	30	3028	3058	28	0.9643	0.9643	||||||||||	||||||||||
cuCCUCCUGUAGUAGUCCGACCGGGUCCUGu	||||| ||||||||||||||||||||||	gaGGAGGCCATCATCAGGCTGGCCCAGGACa	>hsa_piR_015462|gb|DQ591122|Homo	NM_001368072.1	237	-68.59	2	30	2597	2627	28	0.9643	0.9643	||||||||||	||||||||||
cuCCUCCUGUAGUAGUCCGACCGGGUCCUGu	||||| ||||||||||||||||||||||	gaGGAGGCCATCATCAGGCTGGCCCAGGACa	>hsa_piR_015462|gb|DQ591122|Homo	NM_181077.4	237	-68.59	2	30	1486	1516	28	0.9643	0.9643	||||||||||	||||||||||
cuCCUCCUGUAGUAGUCCGACCGGGUCCUGu	||||| ||||||||||||||||||||||	gaGGAGGCCATCATCAGGCTGGCCCAGGACa	>hsa_piR_015462|gb|DQ591122|Homo	NR_027409.2	237	-68.59	2	30	4122	4152	28	0.9643	0.9643	||||||||||	||||||||||
cuCCUCCUGUAGUAGUCCGACCGGGUCCUGu	||||| ||||||||||||||||||||||	gaGGAGGCCATCATCAGGCTGGCCCAGGACa	>hsa_piR_015462|gb|DQ591122|Homo	NR_027410.1	237	-68.59	2	30	3766	3796	28	0.9643	0.9643	||||||||||	||||||||||
cuCCUCCUGUAGUAGUCCGACCGGGUCCUGu	||||| ||||||||||||||||||||||	gaGGAGGCCATCATCAGGCTGGCCCAGGACa	>hsa_piR_015462|gb|DQ591122|Homo	NR_164784.1	237	-68.59	2	30	4030	4060	28	0.9643	0.9643	||||||||||	||||||||||
cuccUCCUG-UAGUAGUCCGACCGGGUCCUGu	:|||| |||||||| ||||||||||	gccaGGGACAATCATCAG---GGCCCAGGACa	>hsa_piR_015462|gb|DQ591122|Homo	NM_002016.2	190	-44.31	2	28	5774	5802	27	0.8148	0.8519	||||||||||	|||||||
cuccUCCUG-UAGUAGUCCGACCGGGUCCUGu	:|||| |||||||| ||||||||||	gccaGGGACAATCATCAG---GGCCCAGGACa	>hsa_piR_015462|gb|DQ591122|Homo	NM_002016.2	190	-44.31	2	28	6749	6777	27	0.8148	0.8519	||||||||||	|||||||
cuCCUCCUGUAGUAGUCCG---ACCGGGUCCUGu	||: || :|||||| |||||||||||	agGGGCTCCAGGGTCAGGCCTTTGGCCCAGGACt	>hsa_piR_015462|gb|DQ591122|Homo	XR_001746387.1	180	-44.3	2	30	1629	1662	31	0.6774	0.7419	||||||||||	|||||| |
cuccUCCUG-UAGUAGUCCGACCGGGUCCUGu	:|||| ||||||:| ||||||||||	gccaGGGACAATCATCGG---GGCCCAGGACa	>hsa_piR_015462|gb|DQ591122|Homo	NM_002016.2	186	-43.66	2	28	1883	1911	27	0.7778	0.8519	||||||||||	|||||:|
cucCUCCUGUAGUAGUCCGACCGGGUCCUGu	|||||| |||||: |||||||||||	tccGAGGACCTCATCG---TGGCCCAGGACc	>hsa_piR_015462|gb|DQ591122|Homo	NR_164135.1	196	-43.05	2	29	387	414	27	0.8148	0.8519	||||||||||	|||||: |
cuccucCUGUAGUAGU-CCGACCGGGUCCUGu	| |:|||||| || ||||||||||	ggctttGCCGTCATCACCGC-GGCCCAGGACg	>hsa_piR_015462|gb|DQ591122|Homo	NM_001271711.1	182	-38.7	2	26	421	451	25	0.8	0.84	||||||||||	||||| ||
cuccucCUGUAGUAGU-CCGACCGGGUCCUGu	| |:|||||| || ||||||||||	ggctttGCCGTCATCACCGC-GGCCCAGGACg	>hsa_piR_015462|gb|DQ591122|Homo	NM_014580.5	182	-38.7	2	26	390	420	25	0.8	0.84	||||||||||	||||| ||
cuccucCUGUAGUAGU-CCGACCGGGUCCUGu	| |:|||||| || ||||||||||	ggctttGCCGTCATCACCGC-GGCCCAGGACg	>hsa_piR_015462|gb|DQ591122|Homo	XM_006717084.3	182	-38.7	2	26	416	446	25	0.8	0.84	||||||||||	||||| ||
cuccucCUGUAGUAGU-CCGACCGGGUCCUGu	| |:|||||| || ||||||||||	ggctttGCCGTCATCACCGC-GGCCCAGGACg	>hsa_piR_015462|gb|DQ591122|Homo	XM_011518602.2	182	-38.7	2	26	415	445	25	0.8	0.84	||||||||||	||||| ||
cuccucCUGUAGUAGU-CCGACCGGGUCCUGu	| |:|||||| || ||||||||||	ggctttGCCGTCATCACCGC-GGCCCAGGACg	>hsa_piR_015462|gb|DQ591122|Homo	XR_002956777.1	182	-38.7	2	26	419	449	25	0.8	0.84	||||||||||	||||| ||
cuccucCUGUAGUAGU-CCGACCGGGUCCUGu	| |:|||||| || ||||||||||	ggctttGCCGTCATCACCGC-GGCCCAGGACg	>hsa_piR_015462|gb|DQ591122|Homo	XR_929783.2	182	-38.7	2	26	419	449	25	0.8	0.84	||||||||||	||||| ||
cucCUCCUGU-AGUAGUCCGACCGGGUCCUGu	||||:|| |||| || ||||||||||	gcaGAGGGCAGTCAT--GG--GGCCCAGGACc	>hsa_piR_015462|gb|DQ591122|Homo	NM_001005920.4	181	-38.98	2	29	1258	1285	28	0.7857	0.8214	||||||||||	|||| ||
cucCUCCUGU-AGUAGUCCGACCGGGUCCUGu	||||:|| |||| || ||||||||||	gcaGAGGGCAGTCAT--GG--GGCCCAGGACc	>hsa_piR_015462|gb|DQ591122|Homo	NM_001323918.3	181	-38.98	2	29	1253	1280	28	0.7857	0.8214	||||||||||	|||| ||
cucCUCCUGU-AGUAGUCCGACCGGGUCCUGu	||||:|| |||| || ||||||||||	gcaGAGGGCAGTCAT--GG--GGCCCAGGACc	>hsa_piR_015462|gb|DQ591122|Homo	NM_001323919.3	181	-38.98	2	29	1123	1150	28	0.7857	0.8214	||||||||||	|||| ||
cucCUCCUGU-AGUAGUCCGACCGGGUCCUGu	||||:|| |||| || ||||||||||	gcaGAGGGCAGTCAT--GG--GGCCCAGGACc	>hsa_piR_015462|gb|DQ591122|Homo	NM_001323920.3	181	-38.98	2	29	1168	1195	28	0.7857	0.8214	||||||||||	|||| ||
cucCUCCUGU-AGUAGUCCGACCGGGUCCUGu	||||:|| |||| || ||||||||||	gcaGAGGGCAGTCAT--GG--GGCCCAGGACc	>hsa_piR_015462|gb|DQ591122|Homo	NM_001323922.3	181	-38.98	2	29	1163	1190	28	0.7857	0.8214	||||||||||	|||| ||
cucCUCCUGU-AGUAGUCCGACCGGGUCCUGu	||||:|| |||| || ||||||||||	gcaGAGGGCAGTCAT--GG--GGCCCAGGACc	>hsa_piR_015462|gb|DQ591122|Homo	NR_136650.3	181	-38.98	2	29	1341	1368	28	0.7857	0.8214	||||||||||	|||| ||
cucCUCCUGU-AGUAGUCCGACCGGGUCCUGu	||||:|| |||| || ||||||||||	gcaGAGGGCAGTCAT--GG--GGCCCAGGACc	>hsa_piR_015462|gb|DQ591122|Homo	NR_136651.3	181	-38.98	2	29	1346	1373	28	0.7857	0.8214	||||||||||	|||| ||
cucCUCCUGU-AGUAGUCCGACCGGGUCCUGu	||||:|| |||| || ||||||||||	gcaGAGGGCAGTCAT--GG--GGCCCAGGACc	>hsa_piR_015462|gb|DQ591122|Homo	NR_136652.3	181	-38.98	2	29	1256	1283	28	0.7857	0.8214	||||||||||	|||| ||
cuCCUCCUGUAGUAGUCCGACCGGGUCCUGu	|||| :||||| ||||||||||||||||	gaGGAGTGCATCAGCAGGCTGGCCCAGGACa	>hsa_piR_015462|gb|DQ591122|Homo	NR_036632.1	225	-61.09	2	30	1625	1655	28	0.8929	0.9286	||||||||||	||| ||||||
cuccuccuGUAGUA-GUCCGACCGGGUCCUGu	|: ||| || || ||||||||||	cacccgccCGGCATGCA-GCGGGCCCAGGACt	>hsa_piR_015462|gb|DQ591122|Homo	NM_001301687.2	172	-32.15	2	24	242	272	23	0.7826	0.8261	||||||||||	||| || ||
cuccuccuGUAGUA-GUCCGACCGGGUCCUGu	|: ||| || || ||||||||||	cacccgccCGGCATGCA-GCGGGCCCAGGACt	>hsa_piR_015462|gb|DQ591122|Homo	NM_001485.4	172	-32.15	2	24	242	272	23	0.7826	0.8261	||||||||||	||| || ||
cuccucCUGUAGUAGUCCGACCGGGUCCUGu	|:| ||| || ||||||||||||	ccacttGGC-TCACCA-CCTGGCCCAGGACc	>hsa_piR_015462|gb|DQ591122|Homo	NM_022917.5	177	-32.7	2	26	706	734	24	0.7917	0.8333	||||||||||	||| || ||
cuccucCUGUAGUAGUCCGACCGGGUCCUGu	|:| ||| || ||||||||||||	ccacttGGC-TCACCA-CCTGGCCCAGGACc	>hsa_piR_015462|gb|DQ591122|Homo	NM_139235.3	177	-32.7	2	26	725	753	24	0.7917	0.8333	||||||||||	||| || ||
cuccucCUGUAGUAGUCCGACCGGGUCCUGu	|:| ||| || ||||||||||||	ccacttGGC-TCACCA-CCTGGCCCAGGACc	>hsa_piR_015462|gb|DQ591122|Homo	XM_017015044.2	177	-32.7	2	26	672	700	24	0.7917	0.8333	||||||||||	||| || ||
cuccuccUGUAGUAGUCCGACCGGGUCCUGu	|| ||| || |||||||||||	gctgtccACCTCAGCA--ATGGCCCAGGACa	>hsa_piR_015462|gb|DQ591122|Homo	NM_001040.5	173	-33.03	2	25	168	196	23	0.7826	0.7826	||||||||||	||| || |
cuccuccUGUAGUAGUCCGACCGGGUCCUGu	|| ||| || |||||||||||	gctgtccACCTCAGCA--ATGGCCCAGGACa	>hsa_piR_015462|gb|DQ591122|Homo	NM_001146279.3	173	-33.03	2	25	168	196	23	0.7826	0.7826	||||||||||	||| || |
cuccuccUGUAGUAGUCCGACCGGGUCCUGu	|| ||| || |||||||||||	gctgtccACCTCAGCA--ATGGCCCAGGACa	>hsa_piR_015462|gb|DQ591122|Homo	NM_001146280.3	173	-33.03	2	25	168	196	23	0.7826	0.7826	||||||||||	||| || |
cuccuccUGUAGUAGUCCGACCGGGUCCUGu	|| ||| || |||||||||||	gctgtccACCTCAGCA--ATGGCCCAGGACa	>hsa_piR_015462|gb|DQ591122|Homo	NM_001146281.2	173	-33.03	2	25	209	237	23	0.7826	0.7826	||||||||||	||| || |
cuccuccUGUAGUAGUCCGACCGGGUCCUGu	|| ||| || |||||||||||	gctgtccACCTCAGCA--ATGGCCCAGGACa	>hsa_piR_015462|gb|DQ591122|Homo	NM_001289113.1	173	-33.03	2	25	202	230	23	0.7826	0.7826	||||||||||	||| || |
cuccuccUGUAGUAGUCCGACCGGGUCCUGu	|| ||| || |||||||||||	gctgtccACCTCAGCA--ATGGCCCAGGACa	>hsa_piR_015462|gb|DQ591122|Homo	NM_001289114.1	173	-33.03	2	25	65	93	23	0.7826	0.7826	||||||||||	||| || |
cuccuccUGUAGUAGUCCGACCGGGUCCUGu	|| ||| || |||||||||||	gctgtccACCTCAGCA--ATGGCCCAGGACa	>hsa_piR_015462|gb|DQ591122|Homo	NM_001289115.1	173	-33.03	2	25	202	230	23	0.7826	0.7826	||||||||||	||| || |
cuccuccUGUAGUAGUCCGACCGGGUCCUGu	|| ||| || |||||||||||	gctgtccACCTCAGCA--ATGGCCCAGGACa	>hsa_piR_015462|gb|DQ591122|Homo	NM_001289116.2	173	-33.03	2	25	168	196	23	0.7826	0.7826	||||||||||	||| || |
cuCCUCCUGUAGUAGUCCGACCGGGUCCUGu	|| |:| ||| | | | ||||||||||	acGGCTGGC-TCAGCTGCCAGGCCCAGGACg	>hsa_piR_015462|gb|DQ591122|Homo	NM_001284498.2	179	-34.09	2	30	609	638	28	0.7143	0.75	||||||||||	||| | | |
cuCCUCCUGUAGUAGUCCGACCGGGUCCUGu	|| |:| ||| | | | ||||||||||	acGGCTGGC-TCAGCTGCCAGGCCCAGGACg	>hsa_piR_015462|gb|DQ591122|Homo	NM_001321364.2	179	-34.09	2	30	314	343	28	0.7143	0.75	||||||||||	||| | | |
cuCCUCCUGUAGUAGUCCGACCGGGUCCUGu	|| |:| ||| | | | ||||||||||	acGGCTGGC-TCAGCTGCCAGGCCCAGGACg	>hsa_piR_015462|gb|DQ591122|Homo	NM_001321365.2	179	-34.09	2	30	576	605	28	0.7143	0.75	||||||||||	||| | | |
cuCCUCCUGUAGUAGUCCGACCGGGUCCUGu	|| |:| ||| | | | ||||||||||	acGGCTGGC-TCAGCTGCCAGGCCCAGGACg	>hsa_piR_015462|gb|DQ591122|Homo	NM_152346.3	179	-34.09	2	30	314	343	28	0.7143	0.75	||||||||||	||| | | |
cuCCUCCUGUAGUAGUCCGACCGGGUCCUGu	|| |:| ||| | | | ||||||||||	acGGCTGGC-TCAGCTGCCAGGCCCAGGACg	>hsa_piR_015462|gb|DQ591122|Homo	XM_017024177.2	179	-34.09	2	30	544	573	28	0.7143	0.75	||||||||||	||| | | |
cuCCUCCUGUAGUAGUCCGACCGGGUCCUGu	|| |:| ||| | | | ||||||||||	acGGCTGGC-TCAGCTGCCAGGCCCAGGACg	>hsa_piR_015462|gb|DQ591122|Homo	XM_017024178.2	179	-34.09	2	30	577	606	28	0.7143	0.75	||||||||||	||| | | |
cuCCUCCUGUAGUAGUCCGACCGGGUCCUGu	|| |:| ||| | | | ||||||||||	acGGCTGGC-TCAGCTGCCAGGCCCAGGACg	>hsa_piR_015462|gb|DQ591122|Homo	XR_933972.2	179	-34.09	2	30	359	388	28	0.7143	0.75	||||||||||	||| | | |
cuccuccUGUA-GUA-GUCCGACCGGGUCCUGu	:||| ||| | | |||||||||||	tgagccaGCATGCATGCTGAGTGGCCCAGGACt	>hsa_piR_015462|gb|DQ591122|Homo	XR_002957586.1	174	-33.06	2	25	7626	7658	25	0.76	0.8	||||||||||	||| | | |
cuCCUCCUGUAGUAGUCCGACCGGGUCCUGu	||||||||||:|||||||||||||||||	gaGGAGGACATCGTCAGGCTGGCCCAGGACc	>hsa_piR_015462|gb|DQ591122|Homo	NR_001555.2	241	-70.87	2	30	1025	1055	28	0.9643	1	||||||||||	||:|||||||
cuCCUCCUGUAGUAGUCCGACCGGGUCCUGu	||||||||||:|||||||||||||||||	gaGGAGGACATCGTCAGGCTGGCCCAGGACc	>hsa_piR_015462|gb|DQ591122|Homo	NR_002195.2	241	-70.87	2	30	1025	1055	28	0.9643	1	||||||||||	||:|||||||
cuCCUCCUGUAGUAGUCCGACCGGGUCCUGu	||||||||||:|||||||||||||||||	gaGGAGGACATCGTCAGGCTGGCCCAGGACc	>hsa_piR_015462|gb|DQ591122|Homo	NR_026811.3	241	-70.87	2	30	755	785	28	0.9643	1	||||||||||	||:|||||||
cuCCUCCUGUAGUAGUCCGACCGGGUCCUGu	||||||||||:|||||||||||||||||	gaGGAGGACATCGTCAGGCTGGCCCAGGACc	>hsa_piR_015462|gb|DQ591122|Homo	NR_027001.1	241	-70.87	2	30	645	675	28	0.9643	1	||||||||||	||:|||||||
cuCCUCCUGUAGUAGUCCGACCGGGUCCUGu	||||||||||:|||||||||||||||||	gaGGAGGACATCGTCAGGCTGGCCCAGGACc	>hsa_piR_015462|gb|DQ591122|Homo	NR_033936.3	241	-70.87	2	30	666	696	28	0.9643	1	||||||||||	||:|||||||
cuCCUCCUGUAGUAGUCCGACCGGGUCCUGu	||||||||||:|||||||||||||||||	gaGGAGGACATCGTCAGGCTGGCCCAGGACc	>hsa_piR_015462|gb|DQ591122|Homo	NR_102747.1	241	-70.87	2	30	479	509	28	0.9643	1	||||||||||	||:|||||||
cuCCUCCUGUAGUAGUCCGACCGGGUCCUGu	||||||||||:|||||||||||||||||	gaGGAGGACATCGTCAGGCTGGCCCAGGACc	>hsa_piR_015462|gb|DQ591122|Homo	NR_102748.1	241	-70.87	2	30	516	546	28	0.9643	1	||||||||||	||:|||||||
cuCCUCCUGUAGUAGUCCGACCGGGUCCUGu	||||||||||:|||||||||||||||||	gaGGAGGACATCGTCAGGCTGGCCCAGGACc	>hsa_piR_015462|gb|DQ591122|Homo	NR_103496.2	241	-70.87	2	30	616	646	28	0.9643	1	||||||||||	||:|||||||
cuCCUCCUGUAGUAGUCCGACCGGGUCCUGu	||||||||||:|||||||||||||||||	gaGGAGGACATCGTCAGGCTGGCCCAGGACc	>hsa_piR_015462|gb|DQ591122|Homo	NR_158179.1	241	-70.87	2	30	720	750	28	0.9643	1	||||||||||	||:|||||||
cuCCUCCUGUAGUAGUCCGACCGGGUCCUGu	||||||||||:|||||||||||||||||	gaGGAGGACATCGTCAGGCTGGCCCAGGACc	>hsa_piR_015462|gb|DQ591122|Homo	NR_158192.1	241	-70.87	2	30	573	603	28	0.9643	1	||||||||||	||:|||||||
cuCCUCCUGUAGUAGUCCGACCGGGUCCUGu	||||||||||:|||||||||||||||||	gaGGAGGACATCGTCAGGCTGGCCCAGGACc	>hsa_piR_015462|gb|DQ591122|Homo	NR_160936.1	241	-70.87	2	30	645	675	28	0.9643	1	||||||||||	||:|||||||
cuccuccuGUAGUAG--UCCGACCGGGUCCUGu	:|||||: |||| ||||||||||	cacagcctTATCATTGAAGGCAGGCCCAGGACa	>hsa_piR_015462|gb|DQ591122|Homo	NM_001080509.2	186	-38.77	2	24	2880	2912	24	0.7917	0.875	||||||||||	||: ||||
cuccuccuGUAGUAG--UCCGACCGGGUCCUGu	:|||||: |||| ||||||||||	cacagcctTATCATTGAAGGCAGGCCCAGGACa	>hsa_piR_015462|gb|DQ591122|Homo	NM_001370301.1	186	-38.77	2	24	2785	2817	24	0.7917	0.875	||||||||||	||: ||||
cuccuccuGUAGUAG--UCCGACCGGGUCCUGu	:|||||: |||| ||||||||||	cacagcctTATCATTGAAGGCAGGCCCAGGACa	>hsa_piR_015462|gb|DQ591122|Homo	NM_001370302.1	186	-38.77	2	24	2827	2859	24	0.7917	0.875	||||||||||	||: ||||
cuccuccuGUAGUAG--UCCGACCGGGUCCUGu	:|||||: |||| ||||||||||	cacagcctTATCATTGAAGGCAGGCCCAGGACa	>hsa_piR_015462|gb|DQ591122|Homo	XR_001748711.1	186	-38.77	2	24	3238	3270	24	0.7917	0.875	||||||||||	||: ||||
cuccucCUGUAGUAG-UCCGA--CCGGGUCCUGu	|:| || || ||||| ||||||||||	accgccGGC-TCTTCGAGGCTGAGGCCCAGGACc	>hsa_piR_015462|gb|DQ591122|Homo	NM_139265.4	177	-34.75	2	26	872	904	27	0.7778	0.8148	||||||||||	|| |||||
cuccuCCUGUAGUAGUCCGACCGGGUCCUGu	|| :|| ||||| ||||||||||	accccGGTGGTCCTCAGG-GGGCCCAGGACg	>hsa_piR_015462|gb|DQ591122|Homo	XM_011541194.3	180	-39.61	2	27	1286	1315	25	0.76	0.8	||||||||||	|| |||||
cuccuCCUGUAGUAGUCCGACCGGGUCCUGu	|| :|| ||||| ||||||||||	accccGGTGGTCCTCAGG-GGGCCCAGGACg	>hsa_piR_015462|gb|DQ591122|Homo	XM_017000936.1	180	-39.61	2	27	1283	1312	25	0.76	0.8	||||||||||	|| |||||
cuCCUCCUGUAGU-AGUCCGACCGGGUCCUGu	|| :|| || ||||| ||||||||||	ctGGCATGCAGCACTCAGG-GGGCCCAGGACg	>hsa_piR_015462|gb|DQ591122|Homo	XM_011519030.3	178	-39.1	2	30	123	153	29	0.7241	0.7586	||||||||||	|| |||||
cuccUCCUGUAGUAGUCCGACCGGGUCCUGu	:|| | || ||| || ||||||||||	cactGGGTCTTCCTCA-GCAGGCCCAGGACc	>hsa_piR_015462|gb|DQ591122|Homo	NM_001365700.2	185	-31.93	2	28	2136	2165	26	0.7692	0.8077	||||||||||	|| ||| ||
cuccUCCUGUAGUAGUCCGACCGGGUCCUGu	:|| | || ||| || ||||||||||	cactGGGTCTTCCTCA-GCAGGCCCAGGACc	>hsa_piR_015462|gb|DQ591122|Homo	NM_001365701.2	185	-31.93	2	28	2133	2162	26	0.7692	0.8077	||||||||||	|| ||| ||
cuccUCCUGUAGUAGUCCGACCGGGUCCUGu	:|| | || ||| || ||||||||||	cactGGGTCTTCCTCA-GCAGGCCCAGGACc	>hsa_piR_015462|gb|DQ591122|Homo	XM_017011749.1	185	-31.93	2	28	3567	3596	26	0.7692	0.8077	||||||||||	|| ||| ||
cuccUCCUGUAGUAGUCCGACCGGGUCCUGu	:|| | || ||| || ||||||||||	cactGGGTCTTCCTCA-GCAGGCCCAGGACc	>hsa_piR_015462|gb|DQ591122|Homo	XM_024446658.1	185	-31.93	2	28	1917	1946	26	0.7692	0.8077	||||||||||	|| ||| ||
cuCCUCCU-GUA---GUAGUC-CGACCGGGUCCUGu	||| | ||| || ||| | |||||||||||	agGGACAACCATCCCCAGCAGAGATGGCCCAGGACt	>hsa_piR_015462|gb|DQ591122|Homo	XM_017011777.1	178	-36.68	2	30	519	554	33	0.7273	0.7273	||||||||||	|| ||| | |
cuCCUCCU-GUA---GUAGUC-CGACCGGGUCCUGu	||| | ||| || ||| | |||||||||||	agGGACAACCATCCCCAGCAGAGATGGCCCAGGACt	>hsa_piR_015462|gb|DQ591122|Homo	XM_017011778.1	178	-36.68	2	30	641	676	33	0.7273	0.7273	||||||||||	|| ||| | |
cuccUCCUGUAGUAGUCC---GACCGGGUCCUGu	|||::: :|| || ||||||||||||	ctccAGGGTGAGGTCTGGCTCCTGGCCCAGGACt	>hsa_piR_015462|gb|DQ591122|Homo	NR_147855.1	178	-39.5	2	28	1415	1448	29	0.6552	0.7931	||||||||||	|| || ||
cuccucCUGUAGUAGUCCGA-CCGGGUCCUGu	|| :||| |:|||| ||||||||||	ccgcctGA-GTCACCGGGCTGGGCCCAGGACc	>hsa_piR_015462|gb|DQ591122|Homo	NR_109950.1	186	-38.59	2	26	127	157	25	0.8	0.88	||||||||||	|| |:||||
cuCCUCCUGUAGUA-GUCC-GACCGGGUCCUGu	| |||:| || |:|| | ||||||||||	cgGTAGGGCTGGATGCGGGCCCGGCCCAGGACc	>hsa_piR_015462|gb|DQ591122|Homo	NR_040012.1	179	-41.93	2	30	47	79	30	0.7	0.7667	||||||||||	|| |:|| |
cucCUCCUGUAGUAGU-CCGACCGGGUCCUGu	||| :|: || |: ||| ||||||||||	ccaGAGAGCG-CAGCGCGGC-GGCCCAGGACc	>hsa_piR_015462|gb|DQ591122|Homo	NR_157807.1	175	-36.64	2	29	270	299	28	0.7143	0.8214	||||||||||	|| |: |||
cuccuccUGUAGUAGUCCGACCGGGUCCUGu	:|||| | | ||||||||||||	acccatcGCATC-TAAAACTGGCCCAGGACa	>hsa_piR_015462|gb|DQ591122|Homo	NM_014003.4	178	-34.86	2	25	4161	4190	23	0.7826	0.8261	||||||||||	|| | | ||
cuccuccUGUAGUAGUCCGACCGGGUCCUGu	:|||| | | ||||||||||||	acccatcGCATC-TAAAACTGGCCCAGGACa	>hsa_piR_015462|gb|DQ591122|Homo	XM_005256269.2	178	-34.86	2	25	4008	4037	23	0.7826	0.8261	||||||||||	|| | | ||
cuccuccUGUAGUAGUCCGACCGGGUCCUGu	:|||| | | ||||||||||||	acccatcGCATC-TAAAACTGGCCCAGGACa	>hsa_piR_015462|gb|DQ591122|Homo	XM_011523484.2	178	-34.86	2	25	4018	4047	23	0.7826	0.8261	||||||||||	|| | | ||
cuccuccUGUAGUAGUCCGACCGGGUCCUGu	:|||| | | ||||||||||||	acccatcGCATC-TAAAACTGGCCCAGGACa	>hsa_piR_015462|gb|DQ591122|Homo	XM_011523485.1	178	-34.86	2	25	4181	4210	23	0.7826	0.8261	||||||||||	|| | | ||
cuccuccUGUAGUAGUCCGACCGGGUCCUGu	:|||| | | ||||||||||||	acccatcGCATC-TAAAACTGGCCCAGGACa	>hsa_piR_015462|gb|DQ591122|Homo	XM_017023913.2	178	-34.86	2	25	3913	3942	23	0.7826	0.8261	||||||||||	|| | | ||
cuccuccUGUAGUAGUCCGACCGGGUCCUGu	:|||| | | ||||||||||||	acccatcGCATC-TAAAACTGGCCCAGGACa	>hsa_piR_015462|gb|DQ591122|Homo	XR_429741.3	178	-34.86	2	25	4100	4129	23	0.7826	0.8261	||||||||||	|| | | ||
cuccUC-CUGUAGUAG-UCCGACCGGGUCCUGu	|| | ||||| | :||| ||||||||||	ggacAGAGCCATCACCTGGGCAGGCCCAGGACt	>hsa_piR_015462|gb|DQ591122|Homo	NM_001085375.2	189	-39.52	2	28	626	658	28	0.7857	0.8214	||||||||||	|| | :|||
cuccUC-CUGUAGUAG-UCCGACCGGGUCCUGu	|| | ||||| | :||| ||||||||||	ggacAGAGCCATCACCTGGGCAGGCCCAGGACt	>hsa_piR_015462|gb|DQ591122|Homo	NM_001135240.2	189	-39.52	2	28	654	686	28	0.7857	0.8214	||||||||||	|| | :|||
cucCUCCUGUAGUAG-UCCG--ACCGGGUCCUGu	| || || | || ||| |||||||||||	gacGTGGCCACCTTCTTGGCCTTGGCCCAGGACg	>hsa_piR_015462|gb|DQ591122|Homo	NM_006849.4	178	-38.79	2	29	562	595	30	0.7333	0.7333	||||||||||	|| ||| |
cuCCU--CCUGUAGUAGUCCGACCGGGUCCUGu	||| | :| || || || ||||||||||	tgGGACCGTGCCTCCCCACGC-GGCCCAGGACa	>hsa_piR_015462|gb|DQ591122|Homo	XM_011512227.2	174	-34.89	2	30	4424	4455	30	0.7	0.7333	||||||||||	|| || ||
cuccuCCUGUAGUAGUCCG-ACCGGGUCCUGu	||:| || || | |||||||||||	cttctGGGCCGCA-GAGCCATGGCCCAGGACt	>hsa_piR_015462|gb|DQ591122|Homo	NR_024494.1	171	-34.07	2	27	340	370	26	0.7308	0.7692	||||||||||	|| || | |
cuccuCCUGUAGUAGUCCG-ACCGGGUCCUGu	||:| || || | |||||||||||	cttctGGGCCGCA-GAGCCATGGCCCAGGACt	>hsa_piR_015462|gb|DQ591122|Homo	XR_937989.1	171	-34.07	2	27	382	412	26	0.7308	0.7692	||||||||||	|| || | |
cuccuCCUGUAGUAGUCCG-ACCGGGUCCUGu	||:| || || | |||||||||||	cttctGGGCCGCA-GAGCCATGGCCCAGGACt	>hsa_piR_015462|gb|DQ591122|Homo	XR_938017.2	171	-34.07	2	27	372	402	26	0.7308	0.7692	||||||||||	|| || | |
cuccuCCUGUAGUAGUCCG-ACCGGGUCCUGu	||:| || || | |||||||||||	cttctGGGCCGCA-GAGCCATGGCCCAGGACt	>hsa_piR_015462|gb|DQ591122|Homo	XR_951230.1	171	-34.07	2	27	382	412	26	0.7308	0.7692	||||||||||	|| || | |
cuccuCCUGUAGUAGUCCG-ACCGGGUCCUGu	||:| || || | |||||||||||	cttctGGGCCGCA-GAGCCATGGCCCAGGACt	>hsa_piR_015462|gb|DQ591122|Homo	XR_951363.2	171	-34.07	2	27	383	413	26	0.7308	0.7692	||||||||||	|| || | |
cucCUCC--UGUAGUAGUCCGACCGGGUCCUGu	|||| ||||| | | | ||||||||||	caaGAGGAAACATC-CCCGACGGGCCCAGGACt	>hsa_piR_015462|gb|DQ591122|Homo	NM_024313.3	181	-40	2	29	578	609	29	0.7586	0.7586	||||||||||	|| | | |
cuccuCCUGUA-GUAGUC-CGACCGGGUCCUGu	||:| | |:|| | | |||||||||||	acctcGGGCCTGCGTCTGAGGTGGCCCAGGACc	>hsa_piR_015462|gb|DQ591122|Homo	NM_001301849.2	180	-38.15	2	27	2253	2285	27	0.7407	0.8148	||||||||||	|:|| | | |
cuccuCCUGUA-GUAGUC-CGACCGGGUCCUGu	||:| | |:|| | | |||||||||||	acctcGGGCCTGCGTCTGAGGTGGCCCAGGACc	>hsa_piR_015462|gb|DQ591122|Homo	NM_001350039.2	180	-38.15	2	27	2527	2559	27	0.7407	0.8148	||||||||||	|:|| | | |
cuccuCCUGUA-GUAGUC-CGACCGGGUCCUGu	||:| | |:|| | | |||||||||||	acctcGGGCCTGCGTCTGAGGTGGCCCAGGACc	>hsa_piR_015462|gb|DQ591122|Homo	NM_001350042.2	180	-38.15	2	27	2465	2497	27	0.7407	0.8148	||||||||||	|:|| | | |
cuccuCCUGUA-GUAGUC-CGACCGGGUCCUGu	||:| | |:|| | | |||||||||||	acctcGGGCCTGCGTCTGAGGTGGCCCAGGACc	>hsa_piR_015462|gb|DQ591122|Homo	NM_001350043.2	180	-38.15	2	27	2444	2476	27	0.7407	0.8148	||||||||||	|:|| | | |
cuccuCCUGUA-GUAGUC-CGACCGGGUCCUGu	||:| | |:|| | | |||||||||||	acctcGGGCCTGCGTCTGAGGTGGCCCAGGACc	>hsa_piR_015462|gb|DQ591122|Homo	NM_001350044.2	180	-38.15	2	27	2331	2363	27	0.7407	0.8148	||||||||||	|:|| | | |
cuccuCCUGUA-GUAGUC-CGACCGGGUCCUGu	||:| | |:|| | | |||||||||||	acctcGGGCCTGCGTCTGAGGTGGCCCAGGACc	>hsa_piR_015462|gb|DQ591122|Homo	NM_001350045.2	180	-38.15	2	27	2414	2446	27	0.7407	0.8148	||||||||||	|:|| | | |
cuccuCCUGUA-GUAGUC-CGACCGGGUCCUGu	||:| | |:|| | | |||||||||||	acctcGGGCCTGCGTCTGAGGTGGCCCAGGACc	>hsa_piR_015462|gb|DQ591122|Homo	NM_001350046.2	180	-38.15	2	27	2393	2425	27	0.7407	0.8148	||||||||||	|:|| | | |
cuccuCCUGUA-GUAGUC-CGACCGGGUCCUGu	||:| | |:|| | | |||||||||||	acctcGGGCCTGCGTCTGAGGTGGCCCAGGACc	>hsa_piR_015462|gb|DQ591122|Homo	NM_001350048.2	180	-38.15	2	27	2440	2472	27	0.7407	0.8148	||||||||||	|:|| | | |
cuccuCCUGUA-GUAGUC-CGACCGGGUCCUGu	||:| | |:|| | | |||||||||||	acctcGGGCCTGCGTCTGAGGTGGCCCAGGACc	>hsa_piR_015462|gb|DQ591122|Homo	NM_015705.6	180	-38.15	2	27	2476	2508	27	0.7407	0.8148	||||||||||	|:|| | | |
cuccuCCUGUA-GUAGUC-CGACCGGGUCCUGu	||:| | |:|| | | |||||||||||	acctcGGGCCTGCGTCTGAGGTGGCCCAGGACc	>hsa_piR_015462|gb|DQ591122|Homo	NR_146412.2	180	-38.15	2	27	2496	2528	27	0.7407	0.8148	||||||||||	|:|| | | |
cuccuCCUGUA-GUAGUC-CGACCGGGUCCUGu	||:| | |:|| | | |||||||||||	acctcGGGCCTGCGTCTGAGGTGGCCCAGGACc	>hsa_piR_015462|gb|DQ591122|Homo	NR_146413.2	180	-38.15	2	27	2464	2496	27	0.7407	0.8148	||||||||||	|:|| | | |
cuccuCCUGUA-GUAGUC-CGACCGGGUCCUGu	||:| | |:|| | | |||||||||||	acctcGGGCCTGCGTCTGAGGTGGCCCAGGACc	>hsa_piR_015462|gb|DQ591122|Homo	NR_146414.2	180	-38.15	2	27	2481	2513	27	0.7407	0.8148	||||||||||	|:|| | | |
cuccuCCUGUA-GUAGUC-CGACCGGGUCCUGu	||:| | |:|| | | |||||||||||	acctcGGGCCTGCGTCTGAGGTGGCCCAGGACc	>hsa_piR_015462|gb|DQ591122|Homo	NR_146415.2	180	-38.15	2	27	2460	2492	27	0.7407	0.8148	||||||||||	|:|| | | |
cuccuCCUGUA-GUAGUC-CGACCGGGUCCUGu	||:| | |:|| | | |||||||||||	acctcGGGCCTGCGTCTGAGGTGGCCCAGGACc	>hsa_piR_015462|gb|DQ591122|Homo	XM_017028778.1	180	-38.15	2	27	2310	2342	27	0.7407	0.8148	||||||||||	|:|| | | |
cuccuCCUGUA-GUAGUC-CGACCGGGUCCUGu	||:| | |:|| | | |||||||||||	acctcGGGCCTGCGTCTGAGGTGGCCCAGGACc	>hsa_piR_015462|gb|DQ591122|Homo	XM_024452219.1	180	-38.15	2	27	2648	2680	27	0.7407	0.8148	||||||||||	|:|| | | |
cuccuCCUGUA-GUAGUC-CGACCGGGUCCUGu	||:| | |:|| | | |||||||||||	acctcGGGCCTGCGTCTGAGGTGGCCCAGGACc	>hsa_piR_015462|gb|DQ591122|Homo	XM_024452221.1	180	-38.15	2	27	2570	2602	27	0.7407	0.8148	||||||||||	|:|| | | |
cuccuCCUGUA-GUAGUC-CGACCGGGUCCUGu	||:| | |:|| | | |||||||||||	acctcGGGCCTGCGTCTGAGGTGGCCCAGGACc	>hsa_piR_015462|gb|DQ591122|Homo	XM_024452222.1	180	-38.15	2	27	2564	2596	27	0.7407	0.8148	||||||||||	|:|| | | |
cuccuCCUGUA-GUAGUC-CGACCGGGUCCUGu	||:| | |:|| | | |||||||||||	acctcGGGCCTGCGTCTGAGGTGGCCCAGGACc	>hsa_piR_015462|gb|DQ591122|Homo	XM_024452223.1	180	-38.15	2	27	2519	2551	27	0.7407	0.8148	||||||||||	|:|| | | |
cuccuCCUGUA-GUAGUC-CGACCGGGUCCUGu	||:| | |:|| | | |||||||||||	acctcGGGCCTGCGTCTGAGGTGGCCCAGGACc	>hsa_piR_015462|gb|DQ591122|Homo	XM_024452224.1	180	-38.15	2	27	2426	2458	27	0.7407	0.8148	||||||||||	|:|| | | |
cuccuCCUGUA-GUAGUC-CGACCGGGUCCUGu	||:| | |:|| | | |||||||||||	acctcGGGCCTGCGTCTGAGGTGGCCCAGGACc	>hsa_piR_015462|gb|DQ591122|Homo	XM_024452225.1	180	-38.15	2	27	2558	2590	27	0.7407	0.8148	||||||||||	|:|| | | |
cuccuCCUGUA-GUAGUC-CGACCGGGUCCUGu	||:| | |:|| | | |||||||||||	acctcGGGCCTGCGTCTGAGGTGGCCCAGGACc	>hsa_piR_015462|gb|DQ591122|Homo	XM_024452226.1	180	-38.15	2	27	2475	2507	27	0.7407	0.8148	||||||||||	|:|| | | |
cuccuCCUGUA-GUAGUC-CGACCGGGUCCUGu	||:| | |:|| | | |||||||||||	acctcGGGCCTGCGTCTGAGGTGGCCCAGGACc	>hsa_piR_015462|gb|DQ591122|Homo	XM_024452227.1	180	-38.15	2	27	2375	2407	27	0.7407	0.8148	||||||||||	|:|| | | |
cuccuCCUGUA-GUAGUC-CGACCGGGUCCUGu	||:| | |:|| | | |||||||||||	acctcGGGCCTGCGTCTGAGGTGGCCCAGGACc	>hsa_piR_015462|gb|DQ591122|Homo	XM_024452228.1	180	-38.15	2	27	2538	2570	27	0.7407	0.8148	||||||||||	|:|| | | |
cuccuCCUGUA-GUAGUC-CGACCGGGUCCUGu	||:| | |:|| | | |||||||||||	acctcGGGCCTGCGTCTGAGGTGGCCCAGGACc	>hsa_piR_015462|gb|DQ591122|Homo	XM_024452229.1	180	-38.15	2	27	2487	2519	27	0.7407	0.8148	||||||||||	|:|| | | |
cuccuCCUGUA-GUAGUC-CGACCGGGUCCUGu	||:| | |:|| | | |||||||||||	acctcGGGCCTGCGTCTGAGGTGGCCCAGGACc	>hsa_piR_015462|gb|DQ591122|Homo	XM_024452230.1	180	-38.15	2	27	2617	2649	27	0.7407	0.8148	||||||||||	|:|| | | |
cuccuCCUGUA-GUAGUC-CGACCGGGUCCUGu	||:| | |:|| | | |||||||||||	acctcGGGCCTGCGTCTGAGGTGGCCCAGGACc	>hsa_piR_015462|gb|DQ591122|Homo	XM_024452231.1	180	-38.15	2	27	2584	2616	27	0.7407	0.8148	||||||||||	|:|| | | |
cuccuCCUGUA-GUAGUC-CGACCGGGUCCUGu	||:| | |:|| | | |||||||||||	acctcGGGCCTGCGTCTGAGGTGGCCCAGGACc	>hsa_piR_015462|gb|DQ591122|Homo	XR_001755217.1	180	-38.15	2	27	2674	2706	27	0.7407	0.8148	||||||||||	|:|| | | |
cuccuCCUGUA-GUAGUC-CGACCGGGUCCUGu	||:| | |:|| | | |||||||||||	acctcGGGCCTGCGTCTGAGGTGGCCCAGGACc	>hsa_piR_015462|gb|DQ591122|Homo	XR_001755218.1	180	-38.15	2	27	2416	2448	27	0.7407	0.8148	||||||||||	|:|| | | |
cuccuCCUGUA-GUAGUC-CGACCGGGUCCUGu	||:| | |:|| | | |||||||||||	acctcGGGCCTGCGTCTGAGGTGGCCCAGGACc	>hsa_piR_015462|gb|DQ591122|Homo	XR_001755220.2	180	-38.15	2	27	2511	2543	27	0.7407	0.8148	||||||||||	|:|| | | |
cuccuCCUGUA-GUAGUC-CGACCGGGUCCUGu	||:| | |:|| | | |||||||||||	acctcGGGCCTGCGTCTGAGGTGGCCCAGGACc	>hsa_piR_015462|gb|DQ591122|Homo	XR_001755221.2	180	-38.15	2	27	2711	2743	27	0.7407	0.8148	||||||||||	|:|| | | |
cuccuCCUGUA-GUAGUC-CGACCGGGUCCUGu	||:| | |:|| | | |||||||||||	acctcGGGCCTGCGTCTGAGGTGGCCCAGGACc	>hsa_piR_015462|gb|DQ591122|Homo	XR_001755222.2	180	-38.15	2	27	2480	2512	27	0.7407	0.8148	||||||||||	|:|| | | |
cuccuCCUGUA-GUAGUC-CGACCGGGUCCUGu	||:| | |:|| | | |||||||||||	acctcGGGCCTGCGTCTGAGGTGGCCCAGGACc	>hsa_piR_015462|gb|DQ591122|Homo	XR_001755223.1	180	-38.15	2	27	2659	2691	27	0.7407	0.8148	||||||||||	|:|| | | |
cuccuCCUGUA-GUAGUC-CGACCGGGUCCUGu	||:| | |:|| | | |||||||||||	acctcGGGCCTGCGTCTGAGGTGGCCCAGGACc	>hsa_piR_015462|gb|DQ591122|Homo	XR_001755224.1	180	-38.15	2	27	2428	2460	27	0.7407	0.8148	||||||||||	|:|| | | |
cuccuCCUGUA-GUAGUC-CGACCGGGUCCUGu	||:| | |:|| | | |||||||||||	acctcGGGCCTGCGTCTGAGGTGGCCCAGGACc	>hsa_piR_015462|gb|DQ591122|Homo	XR_001755225.2	180	-38.15	2	27	2733	2765	27	0.7407	0.8148	||||||||||	|:|| | | |
cuccuCCUGUA-GUAGUC-CGACCGGGUCCUGu	||:| | |:|| | | |||||||||||	acctcGGGCCTGCGTCTGAGGTGGCCCAGGACc	>hsa_piR_015462|gb|DQ591122|Homo	XR_002958686.1	180	-38.15	2	27	2770	2802	27	0.7407	0.8148	||||||||||	|:|| | | |
cuccuCCUGUA-GUAGUC-CGACCGGGUCCUGu	||:| | |:|| | | |||||||||||	acctcGGGCCTGCGTCTGAGGTGGCCCAGGACc	>hsa_piR_015462|gb|DQ591122|Homo	XR_002958687.1	180	-38.15	2	27	2539	2571	27	0.7407	0.8148	||||||||||	|:|| | | |
cuccuCCUGUA-GUAGUC-CGACCGGGUCCUGu	||:| | |:|| | | |||||||||||	acctcGGGCCTGCGTCTGAGGTGGCCCAGGACc	>hsa_piR_015462|gb|DQ591122|Homo	XR_002958688.1	180	-38.15	2	27	2713	2745	27	0.7407	0.8148	||||||||||	|:|| | | |
cuccuCCUGUA-GUAGUC-CGACCGGGUCCUGu	||:| | |:|| | | |||||||||||	acctcGGGCCTGCGTCTGAGGTGGCCCAGGACc	>hsa_piR_015462|gb|DQ591122|Homo	XR_937841.1	180	-38.15	2	27	2634	2666	27	0.7407	0.8148	||||||||||	|:|| | | |
cuccuCCUGUA-GUAGUC-CGACCGGGUCCUGu	||:| | |:|| | | |||||||||||	acctcGGGCCTGCGTCTGAGGTGGCCCAGGACc	>hsa_piR_015462|gb|DQ591122|Homo	XR_937842.3	180	-38.15	2	27	2460	2492	27	0.7407	0.8148	||||||||||	|:|| | | |
cucCUCCUGUAGUAGUCCGACCGGGUCCUGu	| ||| :|:|| | ||||||||||||	cctGTGGA-GTTATGTGACTGGCCCAGGACc	>hsa_piR_015462|gb|DQ591122|Homo	NM_001377420.1	186	-34.21	2	29	6276	6305	27	0.7407	0.8148	||||||||||	|:|| | ||
cucCUCCUGUAGUAGUCCGACCGGGUCCUGu	| ||| :|:|| | ||||||||||||	cctGTGGA-GTTATGTGACTGGCCCAGGACc	>hsa_piR_015462|gb|DQ591122|Homo	NM_001377421.1	186	-34.21	2	29	6010	6039	27	0.7407	0.8148	||||||||||	|:|| | ||
cucCUCCUGUAGUAGUCCGACCGGGUCCUGu	| ||| :|:|| | ||||||||||||	cctGTGGA-GTTATGTGACTGGCCCAGGACc	>hsa_piR_015462|gb|DQ591122|Homo	NM_001377422.1	186	-34.21	2	29	6177	6206	27	0.7407	0.8148	||||||||||	|:|| | ||
cucCUCCUGUAGUAGUCCGACCGGGUCCUGu	| ||| :|:|| | ||||||||||||	cctGTGGA-GTTATGTGACTGGCCCAGGACc	>hsa_piR_015462|gb|DQ591122|Homo	NM_001377423.1	186	-34.21	2	29	4405	4434	27	0.7407	0.8148	||||||||||	|:|| | ||
cucCUCCUGUAGUAGUCCGACCGGGUCCUGu	| ||| :|:|| | ||||||||||||	cctGTGGA-GTTATGTGACTGGCCCAGGACc	>hsa_piR_015462|gb|DQ591122|Homo	NM_001377424.1	186	-34.21	2	29	6036	6065	27	0.7407	0.8148	||||||||||	|:|| | ||
cucCUCCUGUAGUAGUCCGACCGGGUCCUGu	| ||| :|:|| | ||||||||||||	cctGTGGA-GTTATGTGACTGGCCCAGGACc	>hsa_piR_015462|gb|DQ591122|Homo	NM_001377425.1	186	-34.21	2	29	5972	6001	27	0.7407	0.8148	||||||||||	|:|| | ||
cucCUCCUGUAGUAGUCCGACCGGGUCCUGu	| ||| :|:|| | ||||||||||||	cctGTGGA-GTTATGTGACTGGCCCAGGACc	>hsa_piR_015462|gb|DQ591122|Homo	NM_001377426.1	186	-34.21	2	29	6077	6106	27	0.7407	0.8148	||||||||||	|:|| | ||
cucCUCCUGUAGUAGUCCGACCGGGUCCUGu	| ||| :|:|| | ||||||||||||	cctGTGGA-GTTATGTGACTGGCCCAGGACc	>hsa_piR_015462|gb|DQ591122|Homo	NM_001377427.1	186	-34.21	2	29	6001	6030	27	0.7407	0.8148	||||||||||	|:|| | ||
cucCUCCUGUAGUAGUCCGACCGGGUCCUGu	| ||| :|:|| | ||||||||||||	cctGTGGA-GTTATGTGACTGGCCCAGGACc	>hsa_piR_015462|gb|DQ591122|Homo	NM_001377428.1	186	-34.21	2	29	6141	6170	27	0.7407	0.8148	||||||||||	|:|| | ||
cucCUCCUGUAGUAGUCCGACCGGGUCCUGu	| ||| :|:|| | ||||||||||||	cctGTGGA-GTTATGTGACTGGCCCAGGACc	>hsa_piR_015462|gb|DQ591122|Homo	NM_001377429.1	186	-34.21	2	29	6314	6343	27	0.7407	0.8148	||||||||||	|:|| | ||
cucCUCCUGUAGUAGUCCGACCGGGUCCUGu	| ||| :|:|| | ||||||||||||	cctGTGGA-GTTATGTGACTGGCCCAGGACc	>hsa_piR_015462|gb|DQ591122|Homo	NM_016173.5	186	-34.21	2	29	6039	6068	27	0.7407	0.8148	||||||||||	|:|| | ||
cucCUCCUGUAGUAGUCCGACCGGGUCCUGu	| ||| :|:|| | ||||||||||||	cctGTGGA-GTTATGTGACTGGCCCAGGACc	>hsa_piR_015462|gb|DQ591122|Homo	XM_005265218.3	186	-34.21	2	29	6253	6282	27	0.7407	0.8148	||||||||||	|:|| | ||
cucCUCCUGUAGUAGUCCGACCGGGUCCUGu	| ||| :|:|| | ||||||||||||	cctGTGGA-GTTATGTGACTGGCCCAGGACc	>hsa_piR_015462|gb|DQ591122|Homo	XM_011533806.2	186	-34.21	2	29	5178	5207	27	0.7407	0.8148	||||||||||	|:|| | ||
cucCUCCUGUAGUAGUCCGACCGGGUCCUGu	| ||| :|:|| | ||||||||||||	cctGTGGA-GTTATGTGACTGGCCCAGGACc	>hsa_piR_015462|gb|DQ591122|Homo	XM_011533807.1	186	-34.21	2	29	5063	5092	27	0.7407	0.8148	||||||||||	|:|| | ||
cucCUCCUGUAGUAGUCCGACCGGGUCCUGu	| ||| :|:|| | ||||||||||||	cctGTGGA-GTTATGTGACTGGCCCAGGACc	>hsa_piR_015462|gb|DQ591122|Homo	XM_011533808.1	186	-34.21	2	29	4849	4878	27	0.7407	0.8148	||||||||||	|:|| | ||
cucCUCCUGUAGUAGUCCGACCGGGUCCUGu	| ||| :|:|| | ||||||||||||	cctGTGGA-GTTATGTGACTGGCCCAGGACc	>hsa_piR_015462|gb|DQ591122|Homo	XM_011533810.2	186	-34.21	2	29	2818	2847	27	0.7407	0.8148	||||||||||	|:|| | ||
cucCUCCUGUAGUAGUCCGACCGGGUCCUGu	| ||| :|:|| | ||||||||||||	cctGTGGA-GTTATGTGACTGGCCCAGGACc	>hsa_piR_015462|gb|DQ591122|Homo	XM_011533812.2	186	-34.21	2	29	5022	5051	27	0.7407	0.8148	||||||||||	|:|| | ||
cucCUCCUGUAGUAGUCCGACCGGGUCCUGu	| ||| :|:|| | ||||||||||||	cctGTGGA-GTTATGTGACTGGCCCAGGACc	>hsa_piR_015462|gb|DQ591122|Homo	XM_011533813.2	186	-34.21	2	29	5216	5245	27	0.7407	0.8148	||||||||||	|:|| | ||
cucCUCCUGUAGUAGUCCGACCGGGUCCUGu	| ||| :|:|| | ||||||||||||	cctGTGGA-GTTATGTGACTGGCCCAGGACc	>hsa_piR_015462|gb|DQ591122|Homo	XM_011533814.2	186	-34.21	2	29	5140	5169	27	0.7407	0.8148	||||||||||	|:|| | ||
cucCUCCUGUAGUAGUCCGACCGGGUCCUGu	| ||| :|:|| | ||||||||||||	cctGTGGA-GTTATGTGACTGGCCCAGGACc	>hsa_piR_015462|gb|DQ591122|Homo	XR_001740171.1	186	-34.21	2	29	6188	6217	27	0.7407	0.8148	||||||||||	|:|| | ||
cucCUCCUGUAGUAGUCCGACCGGGUCCUGu	| ||| :|:|| | ||||||||||||	cctGTGGA-GTTATGTGACTGGCCCAGGACc	>hsa_piR_015462|gb|DQ591122|Homo	XR_940451.2	186	-34.21	2	29	5033	5062	27	0.7407	0.8148	||||||||||	|:|| | ||
cucCUCCUGUAGUAGUCCGACCGGGUCCUGu	| ||| :|:|| | ||||||||||||	cctGTGGA-GTTATGTGACTGGCCCAGGACc	>hsa_piR_015462|gb|DQ591122|Homo	XR_940453.2	186	-34.21	2	29	4827	4856	27	0.7407	0.8148	||||||||||	|:|| | ||
cucCUCCUGUAGUAGUCCGACCGGGUCCUGu	| ||| :|:|| | ||||||||||||	cctGTGGA-GTTATGTGACTGGCCCAGGACc	>hsa_piR_015462|gb|DQ591122|Homo	XR_940454.2	186	-34.21	2	29	2870	2899	27	0.7407	0.8148	||||||||||	|:|| | ||
cucCUCCUGUAGUAGUCCGACCGGGUCCUGu	| ||| :|:|| | ||||||||||||	cctGTGGA-GTTATGTGACTGGCCCAGGACc	>hsa_piR_015462|gb|DQ591122|Homo	XR_940455.2	186	-34.21	2	29	6303	6332	27	0.7407	0.8148	||||||||||	|:|| | ||
cuccucCUGUAGUAGUCCGACCGGGUCCUGu	| | |:| ||| |||||||||||	tttcttGCCTTTAGCAGAGTGGCCCAGGACt	>hsa_piR_015462|gb|DQ591122|Homo	NM_001291593.2	181	-30.13	2	26	1849	1879	24	0.75	0.7917	||||||||||	|:| ||| |
cuccucCUGUAGUAGUCCGACCGGGUCCUGu	| | |:| ||| |||||||||||	tttcttGCCTTTAGCAGAGTGGCCCAGGACt	>hsa_piR_015462|gb|DQ591122|Homo	NM_001291594.2	181	-30.13	2	26	1672	1702	24	0.75	0.7917	||||||||||	|:| ||| |
cuccucCUGUAGUAGUCCGACCGGGUCCUGu	| | |:| ||| |||||||||||	tttcttGCCTTTAGCAGAGTGGCCCAGGACt	>hsa_piR_015462|gb|DQ591122|Homo	NM_015102.5	181	-30.13	2	26	2159	2189	24	0.75	0.7917	||||||||||	|:| ||| |
cuccucCUGUAGUAGUCCGACCGGGUCCUGu	| | |:| ||| |||||||||||	tttcttGCCTTTAGCAGAGTGGCCCAGGACt	>hsa_piR_015462|gb|DQ591122|Homo	NR_111987.2	181	-30.13	2	26	2156	2186	24	0.75	0.7917	||||||||||	|:| ||| |
cuccucCUGUAGUAGUCCGACCGGGUCCUGu	| | |:| ||| |||||||||||	tttcttGCCTTTAGCAGAGTGGCCCAGGACt	>hsa_piR_015462|gb|DQ591122|Homo	XM_006710563.3	181	-30.13	2	26	2053	2083	24	0.75	0.7917	||||||||||	|:| ||| |
cuccucCUGUAGUAGUCCGACCGGGUCCUGu	| | |:| ||| |||||||||||	tttcttGCCTTTAGCAGAGTGGCCCAGGACt	>hsa_piR_015462|gb|DQ591122|Homo	XM_011541213.1	181	-30.13	2	26	1974	2004	24	0.75	0.7917	||||||||||	|:| ||| |
cuccucCUGUAGUAGUCCGACCGGGUCCUGu	| | |:| ||| |||||||||||	tttcttGCCTTTAGCAGAGTGGCCCAGGACt	>hsa_piR_015462|gb|DQ591122|Homo	XM_011541214.1	181	-30.13	2	26	1977	2007	24	0.75	0.7917	||||||||||	|:| ||| |
cuccucCUGUAGUAGUCCGACCGGGUCCUGu	| | |:| ||| |||||||||||	tttcttGCCTTTAGCAGAGTGGCCCAGGACt	>hsa_piR_015462|gb|DQ591122|Homo	XM_011541215.1	181	-30.13	2	26	1866	1896	24	0.75	0.7917	||||||||||	|:| ||| |
cuccucCUGUAGUAGUCCGACCGGGUCCUGu	| | |:| ||| |||||||||||	tttcttGCCTTTAGCAGAGTGGCCCAGGACt	>hsa_piR_015462|gb|DQ591122|Homo	XM_011541216.2	181	-30.13	2	26	2681	2711	24	0.75	0.7917	||||||||||	|:| ||| |
cuccucCUGUAGUAGUCCGACCGGGUCCUGu	| | |:| ||| |||||||||||	tttcttGCCTTTAGCAGAGTGGCCCAGGACt	>hsa_piR_015462|gb|DQ591122|Homo	XM_011541217.2	181	-30.13	2	26	2545	2575	24	0.75	0.7917	||||||||||	|:| ||| |
cuccucCUGUAGUAGUCCGACCGGGUCCUGu	| | |:| ||| |||||||||||	tttcttGCCTTTAGCAGAGTGGCCCAGGACt	>hsa_piR_015462|gb|DQ591122|Homo	XM_011541218.2	181	-30.13	2	26	2214	2244	24	0.75	0.7917	||||||||||	|:| ||| |
cuccucCUGUAGUAGUCCGACCGGGUCCUGu	| | |:| ||| |||||||||||	tttcttGCCTTTAGCAGAGTGGCCCAGGACt	>hsa_piR_015462|gb|DQ591122|Homo	XM_017000996.1	181	-30.13	2	26	1974	2004	24	0.75	0.7917	||||||||||	|:| ||| |
cuccucCUGUAGUAGUCCGACCGGGUCCUGu	| | |:| ||| |||||||||||	tttcttGCCTTTAGCAGAGTGGCCCAGGACt	>hsa_piR_015462|gb|DQ591122|Homo	XM_017000997.1	181	-30.13	2	26	2476	2506	24	0.75	0.7917	||||||||||	|:| ||| |
cuccucCUGUAGUAGUCCGACCGGGUCCUGu	| | |:| ||| |||||||||||	tttcttGCCTTTAGCAGAGTGGCCCAGGACt	>hsa_piR_015462|gb|DQ591122|Homo	XM_017000998.1	181	-30.13	2	26	1977	2007	24	0.75	0.7917	||||||||||	|:| ||| |
cuccucCUGUAGUAGUCCGACCGGGUCCUGu	| | |:| ||| |||||||||||	tttcttGCCTTTAGCAGAGTGGCCCAGGACt	>hsa_piR_015462|gb|DQ591122|Homo	XM_017000999.1	181	-30.13	2	26	1972	2002	24	0.75	0.7917	||||||||||	|:| ||| |
cuccucCUGUAGUAGUCCGACCGGGUCCUGu	| | |:| ||| |||||||||||	tttcttGCCTTTAGCAGAGTGGCCCAGGACt	>hsa_piR_015462|gb|DQ591122|Homo	XM_017001000.2	181	-30.13	2	26	1800	1830	24	0.75	0.7917	||||||||||	|:| ||| |
cuccucCUGUAGUAGUCCGACCGGGUCCUGu	| | |:| ||| |||||||||||	tttcttGCCTTTAGCAGAGTGGCCCAGGACt	>hsa_piR_015462|gb|DQ591122|Homo	XM_017001001.1	181	-30.13	2	26	1244	1274	24	0.75	0.7917	||||||||||	|:| ||| |
cuccucCUGUAGUAGUCCGACCGGGUCCUGu	| | |:| ||| |||||||||||	tttcttGCCTTTAGCAGAGTGGCCCAGGACt	>hsa_piR_015462|gb|DQ591122|Homo	XM_017001002.1	181	-30.13	2	26	1977	2007	24	0.75	0.7917	||||||||||	|:| ||| |
cuccucCUGUAGUAGUCCGACCGGGUCCUGu	| | |:| ||| |||||||||||	tttcttGCCTTTAGCAGAGTGGCCCAGGACt	>hsa_piR_015462|gb|DQ591122|Homo	XM_017001003.1	181	-30.13	2	26	1035	1065	24	0.75	0.7917	||||||||||	|:| ||| |
cuccucCUGUAGUAGUCCGACCGGGUCCUGu	| | |:| ||| |||||||||||	tttcttGCCTTTAGCAGAGTGGCCCAGGACt	>hsa_piR_015462|gb|DQ591122|Homo	XR_001737114.1	181	-30.13	2	26	1977	2007	24	0.75	0.7917	||||||||||	|:| ||| |
cuccucCUGUAGUAGUCCGACCGGGUCCUGu	| | |:| ||| |||||||||||	tttcttGCCTTTAGCAGAGTGGCCCAGGACt	>hsa_piR_015462|gb|DQ591122|Homo	XR_001737115.1	181	-30.13	2	26	1977	2007	24	0.75	0.7917	||||||||||	|:| ||| |
cuccucCUGUAGUAGUCCGACCGGGUCCUGu	| | |:| ||| |||||||||||	tttcttGCCTTTAGCAGAGTGGCCCAGGACt	>hsa_piR_015462|gb|DQ591122|Homo	XR_946605.1	181	-30.13	2	26	1977	2007	24	0.75	0.7917	||||||||||	|:| ||| |
cuccucCUGUAGUAGUCCGA-CCGGGUCCUGu	| :: |:| :|||| ||||||||||	gcagctGCTGCCGT-GGGCTGGGCCCAGGACa	>hsa_piR_015462|gb|DQ591122|Homo	XM_011513756.3	170	-36.92	2	26	97	127	25	0.68	0.84	||||||||||	|:| :||||
cuCCUC-C-UGUAGUAGUC--CGACCGGGUCCUGu	|||| | ||| || ||| || ||||||||||	tcGGAGTGAACAGCACCAGAAGCAGGCCCAGGACa	>hsa_piR_015462|gb|DQ591122|Homo	NM_001177310.1	190	-40.16	2	30	4512	4546	32	0.7812	0.7812	||||||||||	| ||| ||
cuCCUC-C-UGUAGUAGUC--CGACCGGGUCCUGu	|||| | ||| || ||| || ||||||||||	tcGGAGTGAACAGCACCAGAAGCAGGCCCAGGACa	>hsa_piR_015462|gb|DQ591122|Homo	NM_001177311.1	190	-40.16	2	30	4539	4573	32	0.7812	0.7812	||||||||||	| ||| ||
cuCCUC-C-UGUAGUAGUC--CGACCGGGUCCUGu	|||| | ||| || ||| || ||||||||||	tcGGAGTGAACAGCACCAGAAGCAGGCCCAGGACa	>hsa_piR_015462|gb|DQ591122|Homo	NM_017662.5	190	-40.16	2	30	4520	4554	32	0.7812	0.7812	||||||||||	| ||| ||
cucCUCCU--GUAGUAGUC--CGACCGGGUCCUGu	||||| || | ||| || ||||||||||	gaaGAGGATGCAGGACCAGCTGCAGGCCCAGGACt	>hsa_piR_015462|gb|DQ591122|Homo	NM_014600.3	182	-38.12	2	29	1538	1572	31	0.7419	0.7419	||||||||||	| ||| ||
cucCUCCU--GUAGUAGUC--CGACCGGGUCCUGu	||||| || | ||| || ||||||||||	gaaGAGGATGCAGGACCAGCTGCAGGCCCAGGACt	>hsa_piR_015462|gb|DQ591122|Homo	XM_011532806.2	182	-38.12	2	29	640	674	31	0.7419	0.7419	||||||||||	| ||| ||
cuccUCCUGUA---GUAGUCCGA-CCGGGUCCUGu	:|||| | | ||| || ||||||||||	aactGGGACCTTCCCCTCATCCTAGGCCCAGGACc	>hsa_piR_015462|gb|DQ591122|Homo	NM_001257994.2	173	-32.06	2	28	2196	2230	30	0.7	0.7333	||||||||||	| ||| ||
cuccUCCUGUA---GUAGUCCGA-CCGGGUCCUGu	:|||| | | ||| || ||||||||||	aactGGGACCTTCCCCTCATCCTAGGCCCAGGACc	>hsa_piR_015462|gb|DQ591122|Homo	NM_001331039.2	173	-32.06	2	28	2228	2262	30	0.7	0.7333	||||||||||	| ||| ||
cuccUCCUGUA---GUAGUCCGA-CCGGGUCCUGu	:|||| | | ||| || ||||||||||	aactGGGACCTTCCCCTCATCCTAGGCCCAGGACc	>hsa_piR_015462|gb|DQ591122|Homo	NM_022727.6	173	-32.06	2	28	2174	2208	30	0.7	0.7333	||||||||||	| ||| ||
cuccUCCUGUA---GUAGUCCGA-CCGGGUCCUGu	:|||| | | ||| || ||||||||||	aactGGGACCTTCCCCTCATCCTAGGCCCAGGACc	>hsa_piR_015462|gb|DQ591122|Homo	NM_182984.5	173	-32.06	2	28	2050	2084	30	0.7	0.7333	||||||||||	| ||| ||
cuccUCCUGUA---GUAGUCCGA-CCGGGUCCUGu	:|||| | | ||| || ||||||||||	aactGGGACCTTCCCCTCATCCTAGGCCCAGGACc	>hsa_piR_015462|gb|DQ591122|Homo	XM_011530139.3	173	-32.06	2	28	2132	2166	30	0.7	0.7333	||||||||||	| ||| ||
cuccUCCUGUA---GUAGUCCGA-CCGGGUCCUGu	:|||| | | ||| || ||||||||||	aactGGGACCTTCCCCTCATCCTAGGCCCAGGACc	>hsa_piR_015462|gb|DQ591122|Homo	XM_011530141.2	173	-32.06	2	28	1479	1513	30	0.7	0.7333	||||||||||	| ||| ||
cuccUCCUGUA---GUAGUCCGA-CCGGGUCCUGu	:|||| | | ||| || ||||||||||	aactGGGACCTTCCCCTCATCCTAGGCCCAGGACc	>hsa_piR_015462|gb|DQ591122|Homo	XM_011530142.3	173	-32.06	2	28	1782	1816	30	0.7	0.7333	||||||||||	| ||| ||
cuccuccugUAGUAGUCCGACCGGGUCCUGu	|| || ||| ||||||||||	aataaaatgATAATGAGG-AGGCCCAGGACc	>hsa_piR_015462|gb|DQ591122|Homo	XR_949675.3	172	-30.32	2	23	1099	1128	21	0.8095	0.8095	||||||||||	| || |||
cuccUCCUGUAGUAGUC-CGACCGGGUCCUGu	| ||:||| || | ||||||||||||	ctccAAGATATC-TCTGCCCTGGCCCAGGACa	>hsa_piR_015462|gb|DQ591122|Homo	NM_001297573.1	184	-38.55	2	28	3009	3039	27	0.7778	0.8148	||||||||||	| || | ||
cuccUCCUGUAGUAGUC-CGACCGGGUCCUGu	| ||:||| || | ||||||||||||	ctccAAGATATC-TCTGCCCTGGCCCAGGACa	>hsa_piR_015462|gb|DQ591122|Homo	NM_033502.4	184	-38.55	2	28	3122	3152	27	0.7778	0.8148	||||||||||	| || | ||
cuccUCCUGUAGUAGUC-CGACCGGGUCCUGu	| ||:||| || | ||||||||||||	ctccAAGATATC-TCTGCCCTGGCCCAGGACa	>hsa_piR_015462|gb|DQ591122|Homo	XM_011514741.2	184	-38.55	2	28	3520	3550	27	0.7778	0.8148	||||||||||	| || | ||
cuccUCCUGUAGUAGUC-CGACCGGGUCCUGu	| ||:||| || | ||||||||||||	ctccAAGATATC-TCTGCCCTGGCCCAGGACa	>hsa_piR_015462|gb|DQ591122|Homo	XM_011514742.2	184	-38.55	2	28	3696	3726	27	0.7778	0.8148	||||||||||	| || | ||
cuccUCCUGUAGUAGUC-CGACCGGGUCCUGu	| ||:||| || | ||||||||||||	ctccAAGATATC-TCTGCCCTGGCCCAGGACa	>hsa_piR_015462|gb|DQ591122|Homo	XM_011514743.2	184	-38.55	2	28	3619	3649	27	0.7778	0.8148	||||||||||	| || | ||
cuccUCCUGUAGUAGUC-CGACCGGGUCCUGu	| ||:||| || | ||||||||||||	ctccAAGATATC-TCTGCCCTGGCCCAGGACa	>hsa_piR_015462|gb|DQ591122|Homo	XM_011514744.1	184	-38.55	2	28	3128	3158	27	0.7778	0.8148	||||||||||	| || | ||
cuccUCCUGUAGUAGUC-CGACCGGGUCCUGu	| ||:||| || | ||||||||||||	ctccAAGATATC-TCTGCCCTGGCCCAGGACa	>hsa_piR_015462|gb|DQ591122|Homo	XM_011514745.1	184	-38.55	2	28	3022	3052	27	0.7778	0.8148	||||||||||	| || | ||
cuccUCCUGUAGUAGUC-CGACCGGGUCCUGu	| ||:||| || | ||||||||||||	ctccAAGATATC-TCTGCCCTGGCCCAGGACa	>hsa_piR_015462|gb|DQ591122|Homo	XM_017011034.1	184	-38.55	2	28	3570	3600	27	0.7778	0.8148	||||||||||	| || | ||
cuccUCCUGUAGUAGUC-CGACCGGGUCCUGu	| ||:||| || | ||||||||||||	ctccAAGATATC-TCTGCCCTGGCCCAGGACa	>hsa_piR_015462|gb|DQ591122|Homo	XM_017011035.1	184	-38.55	2	28	3238	3268	27	0.7778	0.8148	||||||||||	| || | ||
cuccUCCUGUAGUAGUC-CGACCGGGUCCUGu	| ||:||| || | ||||||||||||	ctccAAGATATC-TCTGCCCTGGCCCAGGACa	>hsa_piR_015462|gb|DQ591122|Homo	XM_017011036.1	184	-38.55	2	28	3057	3087	27	0.7778	0.8148	||||||||||	| || | ||
cuccUCCUGUAGUAGUC-CGACCGGGUCCUGu	| ||:||| || | ||||||||||||	ctccAAGATATC-TCTGCCCTGGCCCAGGACa	>hsa_piR_015462|gb|DQ591122|Homo	XM_017011037.1	184	-38.55	2	28	3088	3118	27	0.7778	0.8148	||||||||||	| || | ||
cuccUCCUGUAGUAGUC-CGACCGGGUCCUGu	| ||:||| || | ||||||||||||	ctccAAGATATC-TCTGCCCTGGCCCAGGACa	>hsa_piR_015462|gb|DQ591122|Homo	XM_017011038.1	184	-38.55	2	28	3710	3740	27	0.7778	0.8148	||||||||||	| || | ||
cuccUCCUGUAGUAGUC-CGACCGGGUCCUGu	| ||:||| || | ||||||||||||	ctccAAGATATC-TCTGCCCTGGCCCAGGACa	>hsa_piR_015462|gb|DQ591122|Homo	XM_017011039.1	184	-38.55	2	28	3315	3345	27	0.7778	0.8148	||||||||||	| || | ||
cuccUCCUGUAGUAGUC-CGACCGGGUCCUGu	| ||:||| || | ||||||||||||	ctccAAGATATC-TCTGCCCTGGCCCAGGACa	>hsa_piR_015462|gb|DQ591122|Homo	XM_017011040.1	184	-38.55	2	28	3007	3037	27	0.7778	0.8148	||||||||||	| || | ||
cuccUCCUGUAGUAGUC-CGACCGGGUCCUGu	| ||:||| || | ||||||||||||	ctccAAGATATC-TCTGCCCTGGCCCAGGACa	>hsa_piR_015462|gb|DQ591122|Homo	XM_017011041.1	184	-38.55	2	28	3129	3159	27	0.7778	0.8148	||||||||||	| || | ||
cuccUCCUGUAGUAGUC-CGACCGGGUCCUGu	| ||:||| || | ||||||||||||	ctccAAGATATC-TCTGCCCTGGCCCAGGACa	>hsa_piR_015462|gb|DQ591122|Homo	XM_017011042.1	184	-38.55	2	28	4232	4262	27	0.7778	0.8148	||||||||||	| || | ||
cuccUCCUGUAGUAGUC-CGACCGGGUCCUGu	| ||:||| || | ||||||||||||	ctccAAGATATC-TCTGCCCTGGCCCAGGACa	>hsa_piR_015462|gb|DQ591122|Homo	XM_017011043.1	184	-38.55	2	28	5242	5272	27	0.7778	0.8148	||||||||||	| || | ||
cuccUCCUGUAGUAGUC-CGACCGGGUCCUGu	| ||:||| || | ||||||||||||	ctccAAGATATC-TCTGCCCTGGCCCAGGACa	>hsa_piR_015462|gb|DQ591122|Homo	XM_017011044.1	184	-38.55	2	28	3519	3549	27	0.7778	0.8148	||||||||||	| || | ||
cuccUCCUGUAGUAGUC-CGACCGGGUCCUGu	| ||:||| || | ||||||||||||	ctccAAGATATC-TCTGCCCTGGCCCAGGACa	>hsa_piR_015462|gb|DQ591122|Homo	XM_017011045.1	184	-38.55	2	28	3459	3489	27	0.7778	0.8148	||||||||||	| || | ||
cuccUCCUGUAGUAGUC-CGACCGGGUCCUGu	| ||:||| || | ||||||||||||	ctccAAGATATC-TCTGCCCTGGCCCAGGACa	>hsa_piR_015462|gb|DQ591122|Homo	XM_017011046.1	184	-38.55	2	28	3427	3457	27	0.7778	0.8148	||||||||||	| || | ||
cuccUCCUGUAGUAGUC-CGACCGGGUCCUGu	| ||:||| || | ||||||||||||	ctccAAGATATC-TCTGCCCTGGCCCAGGACa	>hsa_piR_015462|gb|DQ591122|Homo	XM_017011047.1	184	-38.55	2	28	3381	3411	27	0.7778	0.8148	||||||||||	| || | ||
cuccUCCUGUAGUAGUC-CGACCGGGUCCUGu	| ||:||| || | ||||||||||||	ctccAAGATATC-TCTGCCCTGGCCCAGGACa	>hsa_piR_015462|gb|DQ591122|Homo	XM_017011048.1	184	-38.55	2	28	3427	3457	27	0.7778	0.8148	||||||||||	| || | ||
cuccUCCUGUAGUAGUC-CGACCGGGUCCUGu	| ||:||| || | ||||||||||||	ctccAAGATATC-TCTGCCCTGGCCCAGGACa	>hsa_piR_015462|gb|DQ591122|Homo	XM_017011049.1	184	-38.55	2	28	3367	3397	27	0.7778	0.8148	||||||||||	| || | ||
cuccUCCUGUAGUAGUC-CGACCGGGUCCUGu	| ||:||| || | ||||||||||||	ctccAAGATATC-TCTGCCCTGGCCCAGGACa	>hsa_piR_015462|gb|DQ591122|Homo	XM_017011050.1	184	-38.55	2	28	3520	3550	27	0.7778	0.8148	||||||||||	| || | ||
cuccUCCUGUAGUAGUC-CGACCGGGUCCUGu	| ||:||| || | ||||||||||||	ctccAAGATATC-TCTGCCCTGGCCCAGGACa	>hsa_piR_015462|gb|DQ591122|Homo	XM_017011051.1	184	-38.55	2	28	3118	3148	27	0.7778	0.8148	||||||||||	| || | ||
cuccUCCUGUAGUAGUC-CGACCGGGUCCUGu	| ||:||| || | ||||||||||||	ctccAAGATATC-TCTGCCCTGGCCCAGGACa	>hsa_piR_015462|gb|DQ591122|Homo	XM_017011052.1	184	-38.55	2	28	3118	3148	27	0.7778	0.8148	||||||||||	| || | ||
cuccUCCUGUAGUAGUC-CGACCGGGUCCUGu	| ||:||| || | ||||||||||||	ctccAAGATATC-TCTGCCCTGGCCCAGGACa	>hsa_piR_015462|gb|DQ591122|Homo	XM_017011053.1	184	-38.55	2	28	3294	3324	27	0.7778	0.8148	||||||||||	| || | ||
cuccUCCUGUAGUAGUC-CGACCGGGUCCUGu	| ||:||| || | ||||||||||||	ctccAAGATATC-TCTGCCCTGGCCCAGGACa	>hsa_piR_015462|gb|DQ591122|Homo	XM_017011054.1	184	-38.55	2	28	3118	3148	27	0.7778	0.8148	||||||||||	| || | ||
cuccUCCUGUAGUAGUC-CGACCGGGUCCUGu	| ||:||| || | ||||||||||||	ctccAAGATATC-TCTGCCCTGGCCCAGGACa	>hsa_piR_015462|gb|DQ591122|Homo	XM_017011055.1	184	-38.55	2	28	1826	1856	27	0.7778	0.8148	||||||||||	| || | ||
cuCCUCCUGUAGUAGUCCGACCGGGUCCUGu	||| |:| | | ||| ||||||||||||	ctGGAAGGCCTGAGCAGACTGGCCCAGGACt	>hsa_piR_015462|gb|DQ591122|Homo	XR_922743.1	201	-39.5	2	30	147	177	28	0.7857	0.8214	||||||||||	| | ||| ||
cuCCUCCU--GUAGUA-GUCCGACCGGGUCCUGu	||: || |||| | || |:|||||||||||	taGGGTGACCCATCTTCCAAGTTGGCCCAGGACt	>hsa_piR_015462|gb|DQ591122|Homo	XR_001748390.1	191	-40.45	2	30	2518	2551	31	0.7419	0.8065	||||||||||	| | || |:|
cuCCUCCU--GUAGUA-GUCCGACCGGGUCCUGu	||: || |||| | || |:|||||||||||	taGGGTGACCCATCTTCCAAGTTGGCCCAGGACt	>hsa_piR_015462|gb|DQ591122|Homo	XR_001748391.1	191	-40.45	2	30	2518	2551	31	0.7419	0.8065	||||||||||	| | || |:|
cuCCUCCUGUAGUAGUCCGACCGGGUCCUGu	||||| | | | || ||||||||||||	ctGGAGG-CCTGAGCACCCTGGCCCAGGACt	>hsa_piR_015462|gb|DQ591122|Homo	NM_017547.4	191	-38.67	2	30	1768	1797	28	0.7857	0.7857	||||||||||	| | || ||
cuCCUCCUGUAGUAGUCCGACCGGGUCCUGu	||||| | | | || ||||||||||||	ctGGAGG-CCTGAGCACCCTGGCCCAGGACt	>hsa_piR_015462|gb|DQ591122|Homo	NR_037647.2	191	-38.67	2	30	1547	1576	28	0.7857	0.7857	||||||||||	| | || ||
cuCCUCCUGUAGUAGUCCGACCGGGUCCUGu	||||| | | | || ||||||||||||	ctGGAGG-CCTGAGCACCCTGGCCCAGGACt	>hsa_piR_015462|gb|DQ591122|Homo	NR_037648.2	191	-38.67	2	30	1892	1921	28	0.7857	0.7857	||||||||||	| | || ||
cuCCUCCUGUAGUAGUCCGACCGGGUCCUGu	||||| | | | || ||||||||||||	ctGGAGG-CCTGAGCACCCTGGCCCAGGACt	>hsa_piR_015462|gb|DQ591122|Homo	XM_006718879.3	191	-38.67	2	30	1595	1624	28	0.7857	0.7857	||||||||||	| | || ||
cuCCUCCUGUAGUAGUCCGACCGGGUCCUGu	||||| | | | || ||||||||||||	ctGGAGG-CCTGAGCACCCTGGCCCAGGACt	>hsa_piR_015462|gb|DQ591122|Homo	XM_006718881.3	191	-38.67	2	30	1563	1592	28	0.7857	0.7857	||||||||||	| | || ||
cuCCUCCUGUAGUAGUCCGACCGGGUCCUGu	||||| | | | || ||||||||||||	ctGGAGG-CCTGAGCACCCTGGCCCAGGACt	>hsa_piR_015462|gb|DQ591122|Homo	XM_011542895.2	191	-38.67	2	30	1979	2008	28	0.7857	0.7857	||||||||||	| | || ||
cuCCUCCUGUAGUAGUCCGACCGGGUCCUGu	||||| | | | || ||||||||||||	ctGGAGG-CCTGAGCACCCTGGCCCAGGACt	>hsa_piR_015462|gb|DQ591122|Homo	XM_011542896.2	191	-38.67	2	30	1788	1817	28	0.7857	0.7857	||||||||||	| | || ||
cuCCUCCUGUAGUAGUCCGACCGGGUCCUGu	||||| | | | || ||||||||||||	ctGGAGG-CCTGAGCACCCTGGCCCAGGACt	>hsa_piR_015462|gb|DQ591122|Homo	XM_017018000.2	191	-38.67	2	30	1839	1868	28	0.7857	0.7857	||||||||||	| | || ||
cuCCUCCUGUAGUAGUCCGACCGGGUCCUGu	||||| | | | || ||||||||||||	ctGGAGG-CCTGAGCACCCTGGCCCAGGACt	>hsa_piR_015462|gb|DQ591122|Homo	XM_017018001.1	191	-38.67	2	30	2001	2030	28	0.7857	0.7857	||||||||||	| | || ||
cuCCUCCUGUAGUAGUCCGACCGGGUCCUGu	||||| | | | || ||||||||||||	ctGGAGG-CCTGAGCACCCTGGCCCAGGACt	>hsa_piR_015462|gb|DQ591122|Homo	XM_017018002.1	191	-38.67	2	30	1510	1539	28	0.7857	0.7857	||||||||||	| | || ||
cuCCUCCUGUAGUAGUCCGACCGGGUCCUGu	||||| | | | || ||||||||||||	ctGGAGG-CCTGAGCACCCTGGCCCAGGACt	>hsa_piR_015462|gb|DQ591122|Homo	XM_017018003.2	191	-38.67	2	30	1712	1741	28	0.7857	0.7857	||||||||||	| | || ||
cuCCUCCUGUAGUAGUCCGACCGGGUCCUGu	||||| | | | || ||||||||||||	ctGGAGG-CCTGAGCACCCTGGCCCAGGACt	>hsa_piR_015462|gb|DQ591122|Homo	XM_017018004.1	191	-38.67	2	30	1884	1913	28	0.7857	0.7857	||||||||||	| | || ||
cuCCUCCUGUAGUAGUCCGACCGGGUCCUGu	||||| | | | || ||||||||||||	ctGGAGG-CCTGAGCACCCTGGCCCAGGACt	>hsa_piR_015462|gb|DQ591122|Homo	XM_017018005.1	191	-38.67	2	30	3117	3146	28	0.7857	0.7857	||||||||||	| | || ||
cuCCUCCUGUAGUAGUCCGACCGGGUCCUGu	||||| | | | || ||||||||||||	ctGGAGG-CCTGAGCACCCTGGCCCAGGACt	>hsa_piR_015462|gb|DQ591122|Homo	XM_017018006.2	191	-38.67	2	30	1709	1738	28	0.7857	0.7857	||||||||||	| | || ||
cuccuccuguAGUAGUCCGACCGGGUCCUGu	| | | ||| ||||||||||	aaccccaagcTGACCCGGCCGGCCCAGGACc	>hsa_piR_015462|gb|DQ591122|Homo	NM_001080453.3	173	-29.17	2	22	1237	1267	20	0.8	0.8	||||||||||	| | | |||
cuccuccuguAGUAGUCCGACCGGGUCCUGu	| | | ||| ||||||||||	aaccccaagcTGACCCGGCCGGCCCAGGACc	>hsa_piR_015462|gb|DQ591122|Homo	XM_011515260.1	173	-29.17	2	22	1230	1260	20	0.8	0.8	||||||||||	| | | |||
cuccuccuguAGUAGUCCGACCGGGUCCUGu	| | | ||| ||||||||||	aaccccaagcTGACCCGGCCGGCCCAGGACc	>hsa_piR_015462|gb|DQ591122|Homo	XM_011515262.2	173	-29.17	2	22	1230	1260	20	0.8	0.8	||||||||||	| | | |||
cuccuccuguAGUAGUCCGACCGGGUCCUGu	| | | ||| ||||||||||	aaccccaagcTGACCCGGCCGGCCCAGGACc	>hsa_piR_015462|gb|DQ591122|Homo	XM_017011959.1	173	-29.17	2	22	1230	1260	20	0.8	0.8	||||||||||	| | | |||
cuccuccuguAGUAGUCCGACCGGGUCCUGu	| | | ||| ||||||||||	aaccccaagcTGACCCGGCCGGCCCAGGACc	>hsa_piR_015462|gb|DQ591122|Homo	XM_017011960.1	173	-29.17	2	22	1230	1260	20	0.8	0.8	||||||||||	| | | |||
cuccuccuguAGUAGUCCGACCGGGUCCUGu	| | | ||| ||||||||||	aaccccaagcTGACCCGGCCGGCCCAGGACc	>hsa_piR_015462|gb|DQ591122|Homo	XR_001744624.1	173	-29.17	2	22	1230	1260	20	0.8	0.8	||||||||||	| | | |||
cucCUCCUGUAGU-AGU-CCGACCGGGUCCUGu	||| | | || | | | |||||||||||	tatGAGTAGACCAGTGATGAGTGGCCCAGGACt	>hsa_piR_015462|gb|DQ591122|Homo	NM_005776.3	174	-31.94	2	29	314	346	29	0.7241	0.7241	||||||||||	| | | | |
cuccucCUGUAGUA-GUCCGACCGGGUCCUGu	|:::|| | || ||||||||||||	tccctaGGTGTCCTGGAGTCTGGCCCAGGACc	>hsa_piR_015462|gb|DQ591122|Homo	NM_001258373.1	180	-33.43	2	26	246	277	25	0.72	0.84	||||||||||	| | || ||
cuCCUCCUGUAGUA-GUCCGACCGGGUCCUGu	| ||| ::|| | || ||||||||||||	ccGCAGG-TGTCCTGGAGTCTGGCCCAGGACc	>hsa_piR_015462|gb|DQ591122|Homo	NM_022827.4	182	-33.75	2	30	107	137	29	0.7241	0.7931	||||||||||	| | || ||
cuCCUCCUGUAGUAGUCCGACCGGGUCCUGu	|| |: || :||||| ||||||||||	ccGGCTGGGAT-GTCAGG--GGCCCAGGACa	>hsa_piR_015462|gb|DQ591122|Homo	NR_158220.1	176	-39.15	2	30	228	255	28	0.7143	0.7857	||||||||||	| :|||||
cuccuccuguaGUAGUCCGA--CCGGGUCCUGu	|| ||||| ||||||||||	ccctgctcagaCAGGAGGCTGCGGCCCAGGACt	>hsa_piR_015462|gb|DQ591122|Homo	NM_001321538.3	171	-35.21	2	21	67	99	21	0.8095	0.8095	||||||||||	| |||||
cuccuccuguaGUAGUCCGA--CCGGGUCCUGu	|| ||||| ||||||||||	ccctgctcagaCAGGAGGCTGCGGCCCAGGACt	>hsa_piR_015462|gb|DQ591122|Homo	NM_001321539.3	171	-35.21	2	21	67	99	21	0.8095	0.8095	||||||||||	| |||||
cuccuccuguaGUAGUCCGA--CCGGGUCCUGu	|| ||||| ||||||||||	ccctgctcagaCAGGAGGCTGCGGCCCAGGACt	>hsa_piR_015462|gb|DQ591122|Homo	NM_199280.4	171	-35.21	2	21	67	99	21	0.8095	0.8095	||||||||||	| |||||
cuccuccuguaGUAGUCCGA--CCGGGUCCUGu	|| ||||| ||||||||||	ccctgctcagaCAGGAGGCTGCGGCCCAGGACt	>hsa_piR_015462|gb|DQ591122|Homo	XM_011532628.2	171	-35.21	2	21	67	99	21	0.8095	0.8095	||||||||||	| |||||
cuccuccuguaGUAGUCCGA--CCGGGUCCUGu	|| ||||| ||||||||||	ccctgctcagaCAGGAGGCTGCGGCCCAGGACt	>hsa_piR_015462|gb|DQ591122|Homo	XM_017003512.2	171	-35.21	2	21	67	99	21	0.8095	0.8095	||||||||||	| |||||
cuccuccuguaGUAGUCCGA--CCGGGUCCUGu	|| ||||| ||||||||||	ccctgctcagaCAGGAGGCTGCGGCCCAGGACt	>hsa_piR_015462|gb|DQ591122|Homo	XR_939669.1	171	-35.21	2	21	67	99	21	0.8095	0.8095	||||||||||	| |||||
cuccuccuguaGUAGUCCGA--CCGGGUCCUGu	|| ||||| ||||||||||	ccctgctcagaCAGGAGGCTGCGGCCCAGGACt	>hsa_piR_015462|gb|DQ591122|Homo	XR_939670.1	171	-35.21	2	21	67	99	21	0.8095	0.8095	||||||||||	| |||||
cuccuccuGUAGUAGUCC-GACCGGGUCCUGu	|:|| |||| | ||||||||||	ccctgcccCGTC--CAGGACAGGCCCAGGACc	>hsa_piR_015462|gb|DQ591122|Homo	XM_017017253.2	171	-33.27	2	24	2486	2515	23	0.7826	0.8261	||||||||||	| |||| |
cuccUCCUGUAG-UAGUCCG-A-CCGGGUCCUGu	|||: | | | |||| | ||||||||||	caccAGGGAAGCGAGGAGGCATCGGCCCAGGACa	>hsa_piR_015462|gb|DQ591122|Homo	XR_949692.2	172	-41.45	2	28	261	294	29	0.7241	0.7586	||||||||||	| |||| |
cuccUC-CUGU---AGUAGUCCGACCGGGUCCUGu	|| |||| | ||| ||||||||||||	taccAGTGACACGCTGCTCAAACTGGCCCAGGACa	>hsa_piR_015462|gb|DQ591122|Homo	NR_120505.1	177	-38.09	2	28	951	985	30	0.7333	0.7333	||||||||||	| ||| ||
cuccUCCUGUAGUAGUCCGA-CCGGGUCCUGu	:||:|: | || ||| ||||||||||	agctGGGGCGGC--CATGCTCGGCCCAGGACc	>hsa_piR_015462|gb|DQ591122|Homo	NM_001304519.2	175	-35.93	2	28	487	516	27	0.7037	0.8148	||||||||||	| || |||
cuccUCCUGUAGUAGUCCGA-CCGGGUCCUGu	:||:|: | || ||| ||||||||||	agctGGGGCGGC--CATGCTCGGCCCAGGACc	>hsa_piR_015462|gb|DQ591122|Homo	NM_001304520.2	175	-35.93	2	28	487	516	27	0.7037	0.8148	||||||||||	| || |||
cuccUCCUGUAGUAGUCCGA-CCGGGUCCUGu	:||:|: | || ||| ||||||||||	agctGGGGCGGC--CATGCTCGGCCCAGGACc	>hsa_piR_015462|gb|DQ591122|Homo	NM_001989.5	175	-35.93	2	28	487	516	27	0.7037	0.8148	||||||||||	| || |||
cuCCUCCUGU-AGUAGU-CCGACCGGGUCCUGu	|| | |:: | || ||| ||||||||||	tcGGCGCATGCCCCGCAGGGCCGGCCCAGGACt	>hsa_piR_015462|gb|DQ591122|Homo	XR_001755978.1	171	-34.95	2	30	5618	5650	30	0.6667	0.7333	||||||||||	| || |||
cuCCUCCUGU-AGUAGU-CCGACCGGGUCCUGu	|| | |:: | || ||| ||||||||||	tcGGCGCATGCCCCGCAGGGCCGGCCCAGGACt	>hsa_piR_015462|gb|DQ591122|Homo	XR_001755979.1	171	-34.95	2	30	5618	5650	30	0.6667	0.7333	||||||||||	| || |||
cuCCUCCU--GUAGUAGUCCGACCGGGUCCUGu	| || | ::| || | ||||||||||||	ttGCAGCAACTGTGTTCTGCCTGGCCCAGGACa	>hsa_piR_015462|gb|DQ591122|Homo	NR_038856.1	176	-33.62	2	30	2765	2797	30	0.6667	0.7333	||||||||||	| || | ||
cuCCUCCUGU-AGU--AGUCCGACCGGGUCCUGu	| :||||| | | ||||||||||||||||	ttGCGGGACAGTGAGGCCAGGCTGGCCCAGGACc	>hsa_piR_015462|gb|DQ591122|Homo	NM_178470.5	195	-46.07	2	30	612	645	31	0.7742	0.8065	||||||||||	| ||||||
cucCUCCUGUAGU--AGUCCGACCGGGUCCUGu	|| | | || ||| ||||||||||||	agcGACGCCTCCAGGCCAGCCTGGCCCAGGACa	>hsa_piR_015462|gb|DQ591122|Homo	NM_001367934.1	179	-42.43	2	29	2085	2117	29	0.7241	0.7241	||||||||||	| ||| ||
cucCUCCUGUAGU--AGUCCGACCGGGUCCUGu	|| | | || ||| ||||||||||||	agcGACGCCTCCAGGCCAGCCTGGCCCAGGACa	>hsa_piR_015462|gb|DQ591122|Homo	NM_001370596.1	179	-42.43	2	29	2053	2085	29	0.7241	0.7241	||||||||||	| ||| ||
cucCUCCUGUAGU--AGUCCGACCGGGUCCUGu	|| | | || ||| ||||||||||||	agcGACGCCTCCAGGCCAGCCTGGCCCAGGACa	>hsa_piR_015462|gb|DQ591122|Homo	NM_001370597.1	179	-42.43	2	29	2053	2085	29	0.7241	0.7241	||||||||||	| ||| ||
cucCUCCUGUAGU--AGUCCGACCGGGUCCUGu	|| | | || ||| ||||||||||||	agcGACGCCTCCAGGCCAGCCTGGCCCAGGACa	>hsa_piR_015462|gb|DQ591122|Homo	NM_001372009.1	179	-42.43	2	29	1990	2022	29	0.7241	0.7241	||||||||||	| ||| ||
cuCCUCCU-GUAGUAGUCCGACCGGGUCCUGu	|||| | ||| || |||||||||||||	ttGGAGAATCATGTCCATGCTGGCCCAGGACc	>hsa_piR_015462|gb|DQ591122|Homo	NM_014734.4	196	-41.16	2	30	1880	1911	29	0.7931	0.7931	||||||||||	| || |||
cuccuCCUGUAGU--AGUCCGACCGGGUCCUGu	|||: | | || |||||||||||||	agaatGGATCTGAGGACAAGCTGGCCCAGGACc	>hsa_piR_015462|gb|DQ591122|Homo	XM_011512028.3	181	-39.41	2	27	1590	1622	27	0.7407	0.7778	||||||||||	| || |||
cuccuCCUGUAGU--AGUCCGACCGGGUCCUGu	|||: | | || |||||||||||||	agaatGGATCTGAGGACAAGCTGGCCCAGGACc	>hsa_piR_015462|gb|DQ591122|Homo	XM_011512029.3	181	-39.41	2	27	1591	1623	27	0.7407	0.7778	||||||||||	| || |||
cuccuCCUGUAGU--AGUCCGACCGGGUCCUGu	|||: | | || |||||||||||||	agaatGGATCTGAGGACAAGCTGGCCCAGGACc	>hsa_piR_015462|gb|DQ591122|Homo	XM_011512033.3	181	-39.41	2	27	1592	1624	27	0.7407	0.7778	||||||||||	| || |||
cuccuCCUGUAGU--AGUCCGACCGGGUCCUGu	|||: | | || |||||||||||||	agaatGGATCTGAGGACAAGCTGGCCCAGGACc	>hsa_piR_015462|gb|DQ591122|Homo	XM_011512039.2	181	-39.41	2	27	1591	1623	27	0.7407	0.7778	||||||||||	| || |||
cuccuCCUGUAGU--AGUCCGACCGGGUCCUGu	|||: | | || |||||||||||||	agaatGGATCTGAGGACAAGCTGGCCCAGGACc	>hsa_piR_015462|gb|DQ591122|Homo	XR_923050.2	181	-39.41	2	27	1595	1627	27	0.7407	0.7778	||||||||||	| || |||
cuCCUCCUGUAGU--AGUCCGACCGGGUCCUGu	|| ||:|| | |:||||||||||||||	ggGGTGGGCAGAAGGACGGGCTGGCCCAGGACc	>hsa_piR_015462|gb|DQ591122|Homo	NM_001322215.2	192	-52.13	2	30	147	179	30	0.7333	0.8	||||||||||	| |:||||
cuCCUCCUGUAGU--AGUCCGACCGGGUCCUGu	|| ||:|| | |:||||||||||||||	ggGGTGGGCAGAAGGACGGGCTGGCCCAGGACc	>hsa_piR_015462|gb|DQ591122|Homo	NM_001351526.2	192	-52.13	2	30	147	179	30	0.7333	0.8	||||||||||	| |:||||
cuCCUCCUGUAGU--AGUCCGACCGGGUCCUGu	|| ||:|| | |:||||||||||||||	ggGGTGGGCAGAAGGACGGGCTGGCCCAGGACc	>hsa_piR_015462|gb|DQ591122|Homo	NM_134427.2	192	-52.13	2	30	250	282	30	0.7333	0.8	||||||||||	| |:||||
cucCUCCUGUAGUAG----UCCGACCGGGUCCUGu	|| |:|| | || |||||||||||||||	ggtGATGGCACCCTCTGGAAGGCTGGCCCAGGACg	>hsa_piR_015462|gb|DQ591122|Homo	NM_001318511.2	191	-43.84	2	29	5458	5492	31	0.7419	0.7742	||||||||||	| |||||
cucCUCCUGUAGUAG----UCCGACCGGGUCCUGu	|| |:|| | || |||||||||||||||	ggtGATGGCACCCTCTGGAAGGCTGGCCCAGGACg	>hsa_piR_015462|gb|DQ591122|Homo	NM_048368.4	191	-43.84	2	29	5462	5496	31	0.7419	0.7742	||||||||||	| |||||
cuccUCCUGUAGUAGUCC-GACCGGGUCCUGu	||| :: : ||||| | ||||||||||	taccAGGCTGATTTCAGGCCAGGCCCAGGACt	>hsa_piR_015462|gb|DQ591122|Homo	NM_001080528.3	182	-39.69	2	28	415	446	27	0.7037	0.8148	||||||||||	: ||||| |
cuccUCCUGUAGUAGUCC-GACCGGGUCCUGu	||| :: : ||||| | ||||||||||	taccAGGCTGATTTCAGGCCAGGCCCAGGACt	>hsa_piR_015462|gb|DQ591122|Homo	XM_011534015.2	182	-39.69	2	28	1242	1273	27	0.7037	0.8148	||||||||||	: ||||| |
cuccUCCUGUAGUAGUCC-GACCGGGUCCUGu	||| :: : ||||| | ||||||||||	taccAGGCTGATTTCAGGCCAGGCCCAGGACt	>hsa_piR_015462|gb|DQ591122|Homo	XM_011534017.2	182	-39.69	2	28	1130	1161	27	0.7037	0.8148	||||||||||	: ||||| |
cuCCUCCUGUAG-UAGUC--CGACCGGGUCCUGu	| ||| ||| : ||| |||||||||||||	gcGCAGG--ATCGGGCAGAAGCTGGCCCAGGACc	>hsa_piR_015462|gb|DQ591122|Homo	NM_001031853.4	180	-40.03	2	30	451	482	31	0.7419	0.7742	||||||||||	: ||| |||
cuCCUCCUGUAG-UAGUC--CGACCGGGUCCUGu	| ||| ||| : ||| |||||||||||||	gcGCAGG--ATCGGGCAGAAGCTGGCCCAGGACc	>hsa_piR_015462|gb|DQ591122|Homo	NM_001042536.3	180	-40.03	2	30	390	421	31	0.7419	0.7742	||||||||||	: ||| |||
cuCCUCCUGUAG-UAGUC--CGACCGGGUCCUGu	| ||| ||| : ||| |||||||||||||	gcGCAGG--ATCGGGCAGAAGCTGGCCCAGGACc	>hsa_piR_015462|gb|DQ591122|Homo	NM_001278313.1	180	-40.03	2	30	337	368	31	0.7419	0.7742	||||||||||	: ||| |||
cuCCUCCUGUAG-UAGUC--CGACCGGGUCCUGu	| ||| ||| : ||| |||||||||||||	gcGCAGG--ATCGGGCAGAAGCTGGCCCAGGACc	>hsa_piR_015462|gb|DQ591122|Homo	NM_001278314.1	180	-40.03	2	30	337	368	31	0.7419	0.7742	||||||||||	: ||| |||
cuCCUCCUGUAG-UAGUC--CGACCGGGUCCUGu	| ||| ||| : ||| |||||||||||||	gcGCAGG--ATCGGGCAGAAGCTGGCCCAGGACc	>hsa_piR_015462|gb|DQ591122|Homo	NM_001278315.1	180	-40.03	2	30	337	368	31	0.7419	0.7742	||||||||||	: ||| |||
cuCCUCCUGUAG-UAGUC--CGACCGGGUCCUGu	| ||| ||| : ||| |||||||||||||	gcGCAGG--ATCGGGCAGAAGCTGGCCCAGGACc	>hsa_piR_015462|gb|DQ591122|Homo	NM_001278316.1	180	-40.03	2	30	337	368	31	0.7419	0.7742	||||||||||	: ||| |||
cuCCUCCUGUAG-UAGUC--CGACCGGGUCCUGu	| ||| ||| : ||| |||||||||||||	gcGCAGG--ATCGGGCAGAAGCTGGCCCAGGACc	>hsa_piR_015462|gb|DQ591122|Homo	XM_006718227.3	180	-40.03	2	30	504	535	31	0.7419	0.7742	||||||||||	: ||| |||
cuCCUCCUGUAG-UAGUC--CGACCGGGUCCUGu	| ||| ||| : ||| |||||||||||||	gcGCAGG--ATCGGGCAGAAGCTGGCCCAGGACc	>hsa_piR_015462|gb|DQ591122|Homo	XM_011520085.1	180	-40.03	2	30	379	410	31	0.7419	0.7742	||||||||||	: ||| |||
cuCCUCCUGUAG-UAGUC--CGACCGGGUCCUGu	| ||| ||| : ||| |||||||||||||	gcGCAGG--ATCGGGCAGAAGCTGGCCCAGGACc	>hsa_piR_015462|gb|DQ591122|Homo	XM_011520086.1	180	-40.03	2	30	379	410	31	0.7419	0.7742	||||||||||	: ||| |||
cuCCUCCUGUAG-UAGUC--CGACCGGGUCCUGu	| ||| ||| : ||| |||||||||||||	gcGCAGG--ATCGGGCAGAAGCTGGCCCAGGACc	>hsa_piR_015462|gb|DQ591122|Homo	XM_017017697.1	180	-40.03	2	30	416	447	31	0.7419	0.7742	||||||||||	: ||| |||
cuCCUCCUGUAG-UAGUC--CGACCGGGUCCUGu	| ||| ||| : ||| |||||||||||||	gcGCAGG--ATCGGGCAGAAGCTGGCCCAGGACc	>hsa_piR_015462|gb|DQ591122|Homo	XM_017017698.1	180	-40.03	2	30	379	410	31	0.7419	0.7742	||||||||||	: ||| |||
cuCCUCCUGUAG-UAGUC--CGACCGGGUCCUGu	| ||| ||| : ||| |||||||||||||	gcGCAGG--ATCGGGCAGAAGCTGGCCCAGGACc	>hsa_piR_015462|gb|DQ591122|Homo	XR_930868.1	180	-40.03	2	30	379	410	31	0.7419	0.7742	||||||||||	: ||| |||
cuccuccuguaGUAGUCCGACCGGGUCCUGu	|||||| | ||||||||||	tgaaatcaaccCATCAGTC-GGCCCAGGACt	>hsa_piR_015462|gb|DQ591122|Homo	XR_001753551.1	178	-33.37	2	21	2007	2036	19	0.8947	0.8947	||||||||||	|||||| |
cuccuccuguaGUAGUCCGACCGGGUCCUGu	|||||| | ||||||||||	tgaaatcaaccCATCAGTC-GGCCCAGGACt	>hsa_piR_015462|gb|DQ591122|Homo	XR_001753552.1	178	-33.37	2	21	1922	1951	19	0.8947	0.8947	||||||||||	|||||| |
cuccucCUGUAGUAGUCCGACCGGGUCCUGu	|| |||||| |||||||||||	tgatgtGAGTCCATCAG--TGGCCCAGGACt	>hsa_piR_015462|gb|DQ591122|Homo	NM_001178083.2	178	-35.12	2	26	8307	8335	24	0.7917	0.7917	||||||||||	|||||| |
cuccucCUGUAGUAGUCCGACCGGGUCCUGu	|| |||||| |||||||||||	tgatgtGAGTCCATCAG--TGGCCCAGGACt	>hsa_piR_015462|gb|DQ591122|Homo	NM_207122.2	178	-35.12	2	26	8277	8305	24	0.7917	0.7917	||||||||||	|||||| |
cuCCUCCUGUAGUAGUCCGACCGGGUCCUGu	||| | :: |||||| ||||||||||	atGGA-GCTGACATCAG---GGCCCAGGACt	>hsa_piR_015462|gb|DQ591122|Homo	NM_019841.7	175	-37.83	2	30	841	867	28	0.7143	0.7857	||||||||||	||||||
cuccuccugUAGUAGUCCGACCGGGUCCUGu	| ||||| |||||||||||	tacacgctgACCATCA---TGGCCCAGGACa	>hsa_piR_015462|gb|DQ591122|Homo	NM_001378328.1	170	-33.26	2	23	3022	3049	21	0.8095	0.8095	||||||||||	||||| |
cuccuccugUAGUAGUCCGACCGGGUCCUGu	| ||||| |||||||||||	tacacgctgACCATCA---TGGCCCAGGACa	>hsa_piR_015462|gb|DQ591122|Homo	NM_014246.4	170	-33.26	2	23	3022	3049	21	0.8095	0.8095	||||||||||	||||| |
cuccuccugUAGUAGUCCGACCGGGUCCUGu	| ||||| |||||||||||	tacacgctgACCATCA---TGGCCCAGGACa	>hsa_piR_015462|gb|DQ591122|Homo	XM_011530553.1	170	-33.26	2	23	2904	2931	21	0.8095	0.8095	||||||||||	||||| |
cucCUCCU--GUAG-U--A--GUCC-GA--CCGGGUCCUGu	||||| |||| | | |||| || ||||||||||	attGAGGATTCATCTACCTGCCAGGCCTCAGGCCCAGGACc	>hsa_piR_015462|gb|DQ591122|Homo	NM_003214.4	170	-40.97	2	29	1620	1660	37	0.7297	0.7297	||||||||||	|||| ||
cuccucCUGUAGUAGUCCGACCGGGUCCUGu	|:|| |||| ||||||||||||	cagtgcGGCAGCATCCTCCTGGCCCAGGACt	>hsa_piR_015462|gb|DQ591122|Homo	NM_001370704.1	189	-37.67	2	26	9340	9370	24	0.7917	0.8333	||||||||||	|||| ||
cuccucCUGUAGUAGUCCGACCGGGUCCUGu	|:|| |||| ||||||||||||	cagtgcGGCAGCATCCTCCTGGCCCAGGACt	>hsa_piR_015462|gb|DQ591122|Homo	XM_017023929.1	189	-37.67	2	26	9553	9583	24	0.7917	0.8333	||||||||||	|||| ||
cuccucCUGUAGUAGUCCGACCGGGUCCUGu	|:|| |||| ||||||||||||	cagtgcGGCAGCATCCTCCTGGCCCAGGACt	>hsa_piR_015462|gb|DQ591122|Homo	XM_017023930.1	189	-37.67	2	26	9460	9490	24	0.7917	0.8333	||||||||||	|||| ||
cuccucCUGUAGUAGUCCGACCGGGUCCUGu	|:|| |||| ||||||||||||	cagtgcGGCAGCATCCTCCTGGCCCAGGACt	>hsa_piR_015462|gb|DQ591122|Homo	XM_017023931.1	189	-37.67	2	26	9553	9583	24	0.7917	0.8333	||||||||||	|||| ||
cuccucCUGUAGUAGUCCGACCGGGUCCUGu	|:|| |||| ||||||||||||	cagtgcGGCAGCATCCTCCTGGCCCAGGACt	>hsa_piR_015462|gb|DQ591122|Homo	XM_017023932.1	189	-37.67	2	26	9415	9445	24	0.7917	0.8333	||||||||||	|||| ||
cuccucCUGUAGUAGUCCGACCGGGUCCUGu	|:|| |||| ||||||||||||	cagtgcGGCAGCATCCTCCTGGCCCAGGACt	>hsa_piR_015462|gb|DQ591122|Homo	XM_017023933.1	189	-37.67	2	26	9391	9421	24	0.7917	0.8333	||||||||||	|||| ||
cuccucCUGUAGUAGUCCGACCGGGUCCUGu	|:|| |||| ||||||||||||	cagtgcGGCAGCATCCTCCTGGCCCAGGACt	>hsa_piR_015462|gb|DQ591122|Homo	XM_017023934.1	189	-37.67	2	26	9553	9583	24	0.7917	0.8333	||||||||||	|||| ||
cuccucCUGUAGUAGUCCGACCGGGUCCUGu	|:|| |||| ||||||||||||	cagtgcGGCAGCATCCTCCTGGCCCAGGACt	>hsa_piR_015462|gb|DQ591122|Homo	XM_017023935.1	189	-37.67	2	26	9313	9343	24	0.7917	0.8333	||||||||||	|||| ||
cuccucCUGUAGUAGUCCGACCGGGUCCUGu	|:|| |||| ||||||||||||	cagtgcGGCAGCATCCTCCTGGCCCAGGACt	>hsa_piR_015462|gb|DQ591122|Homo	XM_017023936.1	189	-37.67	2	26	9202	9232	24	0.7917	0.8333	||||||||||	|||| ||
cuccucCUGUAGUAGUCCGACCGGGUCCUGu	|:|| |||| ||||||||||||	cagtgcGGCAGCATCCTCCTGGCCCAGGACt	>hsa_piR_015462|gb|DQ591122|Homo	XM_017023940.1	189	-37.67	2	26	8149	8179	24	0.7917	0.8333	||||||||||	|||| ||
cuccucCUGUAGUAGUCCGACCGGGUCCUGu	|:|| |||| ||||||||||||	cagtgcGGCAGCATCCTCCTGGCCCAGGACt	>hsa_piR_015462|gb|DQ591122|Homo	XM_017023941.1	189	-37.67	2	26	7469	7499	24	0.7917	0.8333	||||||||||	|||| ||
cuccucCUGUAGUAGUCCGACCGGGUCCUGu	|:|| |||| ||||||||||||	cagtgcGGCAGCATCCTCCTGGCCCAGGACt	>hsa_piR_015462|gb|DQ591122|Homo	XM_017023943.1	189	-37.67	2	26	6607	6637	24	0.7917	0.8333	||||||||||	|||| ||
cuccucCUGUAGUAGUCCGACCGGGUCCUGu	|:|| |||| ||||||||||||	cagtgcGGCAGCATCCTCCTGGCCCAGGACt	>hsa_piR_015462|gb|DQ591122|Homo	XM_017023946.1	189	-37.67	2	26	6728	6758	24	0.7917	0.8333	||||||||||	|||| ||
cuccucCUGUAGUAGUCCGACCGGGUCCUGu	|:|| |||| ||||||||||||	cagtgcGGCAGCATCCTCCTGGCCCAGGACt	>hsa_piR_015462|gb|DQ591122|Homo	XM_017023947.2	189	-37.67	2	26	5301	5331	24	0.7917	0.8333	||||||||||	|||| ||
cuccuccUGUAGUAGUCCGACCGGGUCCUGu	||: ||| | | |||||||||||	atcgcccACGCCATGAAGGTGGCCCAGGACc	>hsa_piR_015462|gb|DQ591122|Homo	NM_001350317.1	184	-34.44	2	25	1619	1649	23	0.7826	0.8261	||||||||||	||| | | |
cuccuccUGUAGUAGUCCGACCGGGUCCUGu	||: ||| | | |||||||||||	atcgcccACGCCATGAAGGTGGCCCAGGACc	>hsa_piR_015462|gb|DQ591122|Homo	XM_024452172.1	184	-34.44	2	25	1619	1649	23	0.7826	0.8261	||||||||||	||| | | |
cuccuccUGUAGUAGUCCGACCGGGUCCUGu	||: ||| | | |||||||||||	atcgcccACGCCATGAAGGTGGCCCAGGACc	>hsa_piR_015462|gb|DQ591122|Homo	XM_024452173.1	184	-34.44	2	25	1616	1646	23	0.7826	0.8261	||||||||||	||| | | |
cuccuccUGUAGUAGUCCGACCGGGUCCUGu	||: ||| | | |||||||||||	atcgcccACGCCATGAAGGTGGCCCAGGACc	>hsa_piR_015462|gb|DQ591122|Homo	XM_024452174.1	184	-34.44	2	25	1206	1236	23	0.7826	0.8261	||||||||||	||| | | |
cuccuccUGUAGUAGUCCGACCGGGUCCUGu	||: ||| | | |||||||||||	atcgcccACGCCATGAAGGTGGCCCAGGACc	>hsa_piR_015462|gb|DQ591122|Homo	XM_024452175.1	184	-34.44	2	25	985	1015	23	0.7826	0.8261	||||||||||	||| | | |
cuccuccUGUAGUAGUCCGACCGGGUCCUGu	||: ||| | | |||||||||||	atcgcccACGCCATGAAGGTGGCCCAGGACc	>hsa_piR_015462|gb|DQ591122|Homo	XM_024452176.1	184	-34.44	2	25	980	1010	23	0.7826	0.8261	||||||||||	||| | | |
cuccuccUGUAGUAGUCCGACCGGGUCCUGu	||: ||| | | |||||||||||	atcgcccACGCCATGAAGGTGGCCCAGGACc	>hsa_piR_015462|gb|DQ591122|Homo	XM_024452177.1	184	-34.44	2	25	980	1010	23	0.7826	0.8261	||||||||||	||| | | |
cuccuccUGUAGUAGUCCGACCGGGUCCUGu	||: ||| | | |||||||||||	atcgcccACGCCATGAAGGTGGCCCAGGACc	>hsa_piR_015462|gb|DQ591122|Homo	XR_002958673.1	184	-34.44	2	25	1552	1582	23	0.7826	0.8261	||||||||||	||| | | |
cuccuccuguaGUAGUCCGACCGGGUCCUGu	||| :||||||||||||||	tgcccccctccCAT-GGGCTGGCCCAGGACc	>hsa_piR_015462|gb|DQ591122|Homo	NM_001190411.1	182	-36.64	2	21	1629	1658	19	0.8947	0.9474	||||||||||	||| :||||
cuccuccuguaGUAGUCCGACCGGGUCCUGu	||| :||||||||||||||	tgcccccctccCAT-GGGCTGGCCCAGGACc	>hsa_piR_015462|gb|DQ591122|Homo	NM_001190412.2	182	-36.64	2	21	1683	1712	19	0.8947	0.9474	||||||||||	||| :||||
cuccuccuguaGUAGUCCGACCGGGUCCUGu	||| :||||||||||||||	tgcccccctccCAT-GGGCTGGCCCAGGACc	>hsa_piR_015462|gb|DQ591122|Homo	NM_001190413.2	182	-36.64	2	21	1507	1536	19	0.8947	0.9474	||||||||||	||| :||||
cuccuccuguaGUAGUCCGACCGGGUCCUGu	||| :||||||||||||||	tgcccccctccCAT-GGGCTGGCCCAGGACc	>hsa_piR_015462|gb|DQ591122|Homo	NM_006987.4	182	-36.64	2	21	1770	1799	19	0.8947	0.9474	||||||||||	||| :||||
cuccUCCUGUAG-UAGUC--C-GACCGGGUCCUGu	|| |||| : ||| | ||||||||||||	agcaAGCCCATCTGCCAGACGCCTGGCCCAGGACc	>hsa_piR_015462|gb|DQ591122|Homo	NR_037844.2	176	-34.75	2	28	1141	1175	30	0.7333	0.7667	||||||||||	||| | ||
cuCCUCCUGUAGUAGUCCGACCGGGUCCUGu	||| |: | || |||| |||||||||||	atGGAAGG-AACAACAGG-TGGCCCAGGACa	>hsa_piR_015462|gb|DQ591122|Homo	NM_001282396.1	189	-43.97	2	30	3628	3656	28	0.7857	0.8214	||||||||||	|| |||| |
cuCCUCCUGUAGUAGUCCGACCGGGUCCUGu	||| |: | || |||| |||||||||||	atGGAAGG-AACAACAGG-TGGCCCAGGACa	>hsa_piR_015462|gb|DQ591122|Homo	NM_001282397.1	189	-43.97	2	30	3306	3334	28	0.7857	0.8214	||||||||||	|| |||| |
cuCCUCCUGUAGUAGUCCGACCGGGUCCUGu	||| |: | || |||| |||||||||||	atGGAAGG-AACAACAGG-TGGCCCAGGACa	>hsa_piR_015462|gb|DQ591122|Homo	NM_016257.4	189	-43.97	2	30	3470	3498	28	0.7857	0.8214	||||||||||	|| |||| |
cuCCUCCUGUAGUAGUCCGACCGGGUCCUGu	||| |: | || |||| |||||||||||	atGGAAGG-AACAACAGG-TGGCCCAGGACa	>hsa_piR_015462|gb|DQ591122|Homo	XM_017001447.1	189	-43.97	2	30	3360	3388	28	0.7857	0.8214	||||||||||	|| |||| |
cuccUCCUGUA-GUAGUCCGACCGGGUCCUGu	|| :| | || ||| |||||||||||	agccAGTGCCTGCAGCAGCGTGGCCCAGGACg	>hsa_piR_015462|gb|DQ591122|Homo	NM_001080421.2	182	-33.03	2	28	3999	4030	27	0.7407	0.7778	||||||||||	|| ||| |
cuccUCCUGUA-GUAGUCCGACCGGGUCCUGu	|| :| | || ||| |||||||||||	agccAGTGCCTGCAGCAGCGTGGCCCAGGACg	>hsa_piR_015462|gb|DQ591122|Homo	XM_011527810.2	182	-33.03	2	28	4114	4145	27	0.7407	0.7778	||||||||||	|| ||| |
cuccUCCUGUA-GUAGUCCGACCGGGUCCUGu	|| :| | || ||| |||||||||||	agccAGTGCCTGCAGCAGCGTGGCCCAGGACg	>hsa_piR_015462|gb|DQ591122|Homo	XM_011527811.2	182	-33.03	2	28	4144	4175	27	0.7407	0.7778	||||||||||	|| ||| |
cuccUCCUGUA-GUAGUCCGACCGGGUCCUGu	|| :| | || ||| |||||||||||	agccAGTGCCTGCAGCAGCGTGGCCCAGGACg	>hsa_piR_015462|gb|DQ591122|Homo	XM_017026502.1	182	-33.03	2	28	4141	4172	27	0.7407	0.7778	||||||||||	|| ||| |
cuccucCUGUAGUAGUCCGACCGGGUCCUGu	|| | || |: |||||||||||||	gggccaGAGAACAGCGTGCTGGCCCAGGACa	>hsa_piR_015462|gb|DQ591122|Homo	NM_001284297.2	189	-42.08	2	26	1152	1182	24	0.7917	0.8333	||||||||||	|| |: |||
cuccucCUGUAGUAGUCCGACCGGGUCCUGu	|| | || |: |||||||||||||	gggccaGAGAACAGCGTGCTGGCCCAGGACa	>hsa_piR_015462|gb|DQ591122|Homo	NM_001284298.2	189	-42.08	2	26	1152	1182	24	0.7917	0.8333	||||||||||	|| |: |||
cuccucCUGUAGUAGUCCGACCGGGUCCUGu	|| | || |: |||||||||||||	gggccaGAGAACAGCGTGCTGGCCCAGGACa	>hsa_piR_015462|gb|DQ591122|Homo	NM_004573.3	189	-42.08	2	26	1152	1182	24	0.7917	0.8333	||||||||||	|| |: |||
cuccucCUGUAGUAGUCCGACCGGGUCCUGu	|| | || |: |||||||||||||	gggccaGAGAACAGCGTGCTGGCCCAGGACa	>hsa_piR_015462|gb|DQ591122|Homo	XM_017022314.2	189	-42.08	2	26	1162	1192	24	0.7917	0.8333	||||||||||	|| |: |||
cuccucCUGUAGUAGUCCGACCGGGUCCUGu	|| | || |: |||||||||||||	gggccaGAGAACAGCGTGCTGGCCCAGGACa	>hsa_piR_015462|gb|DQ591122|Homo	XM_017022317.2	189	-42.08	2	26	1162	1192	24	0.7917	0.8333	||||||||||	|| |: |||
cuccucCUGUAGUAGUCCGACCGGGUCCUGu	|| | || |: |||||||||||||	gggccaGAGAACAGCGTGCTGGCCCAGGACa	>hsa_piR_015462|gb|DQ591122|Homo	XM_017022319.2	189	-42.08	2	26	1162	1192	24	0.7917	0.8333	||||||||||	|| |: |||
cuccucCUGUAGUAGUCCGACCGGGUCCUGu	|| | || |: |||||||||||||	gggccaGAGAACAGCGTGCTGGCCCAGGACa	>hsa_piR_015462|gb|DQ591122|Homo	XM_024449948.1	189	-42.08	2	26	1162	1192	24	0.7917	0.8333	||||||||||	|| |: |||
cuccucCUGUAGUAGUCCGACCGGGUCCUGu	|| | || |: |||||||||||||	gggccaGAGAACAGCGTGCTGGCCCAGGACa	>hsa_piR_015462|gb|DQ591122|Homo	XM_024449949.1	189	-42.08	2	26	1162	1192	24	0.7917	0.8333	||||||||||	|| |: |||
cuccucCUGUAGUAGUCCGACCGGGUCCUGu	|| | || |: |||||||||||||	gggccaGAGAACAGCGTGCTGGCCCAGGACa	>hsa_piR_015462|gb|DQ591122|Homo	XM_024449950.1	189	-42.08	2	26	1162	1192	24	0.7917	0.8333	||||||||||	|| |: |||
cuccucCUGUAGUAGUCCGACCGGGUCCUGu	|| | || |: |||||||||||||	gggccaGAGAACAGCGTGCTGGCCCAGGACa	>hsa_piR_015462|gb|DQ591122|Homo	XM_024449951.1	189	-42.08	2	26	1162	1192	24	0.7917	0.8333	||||||||||	|| |: |||
cuccucCUGUAGUAGUCCGACCGGGUCCUGu	|| | || |: |||||||||||||	gggccaGAGAACAGCGTGCTGGCCCAGGACa	>hsa_piR_015462|gb|DQ591122|Homo	XM_024449952.1	189	-42.08	2	26	1162	1192	24	0.7917	0.8333	||||||||||	|| |: |||
cuccucCUGUAGUAGUCCGACCGGGUCCUGu	|| | || |: |||||||||||||	gggccaGAGAACAGCGTGCTGGCCCAGGACa	>hsa_piR_015462|gb|DQ591122|Homo	XR_001751315.2	189	-42.08	2	26	1162	1192	24	0.7917	0.8333	||||||||||	|| |: |||
cuccucCUGUAGUAGUCCGACCGGGUCCUGu	|| | || |: |||||||||||||	gggccaGAGAACAGCGTGCTGGCCCAGGACa	>hsa_piR_015462|gb|DQ591122|Homo	XR_001751316.2	189	-42.08	2	26	1162	1192	24	0.7917	0.8333	||||||||||	|| |: |||
cuccucCUGUAGUAGUCCGACCGGGUCCUGu	|| | || |: |||||||||||||	gggccaGAGAACAGCGTGCTGGCCCAGGACa	>hsa_piR_015462|gb|DQ591122|Homo	XR_001751317.2	189	-42.08	2	26	1162	1192	24	0.7917	0.8333	||||||||||	|| |: |||
cucCUCCUGUAGUAGUCCGACCGGGUCCUGu	|: |:|: || | ||| ||||||||||	ggtGGCGGCGGCAGC-GGC-GGCCCAGGACa	>hsa_piR_015462|gb|DQ591122|Homo	NM_003111.4	176	-40.33	2	29	663	691	27	0.7037	0.8148	||||||||||	|| | |||
cuccucCUGUAGUAGUCCGACCGGGUCCUGu	| || || | |||||||||||||	ccaccaGCCAGCA-CCTGCTGGCCCAGGACg	>hsa_piR_015462|gb|DQ591122|Homo	NM_001145250.2	179	-35.86	2	26	885	914	24	0.7917	0.7917	||||||||||	|| | |||
cuccUCCU-GUAGUAGUCCGACCGGGUCCUGu	|| | | || | |||||||||||||	ggtcAGCACCCCCAGCCAGCTGGCCCAGGACc	>hsa_piR_015462|gb|DQ591122|Homo	NM_130807.3	178	-35.64	2	28	307	338	27	0.7407	0.7407	||||||||||	|| | |||
cuccUCCU-GUAGUAGUCCGACCGGGUCCUGu	|| | | || | |||||||||||||	ggtcAGCACCCCCAGCCAGCTGGCCCAGGACc	>hsa_piR_015462|gb|DQ591122|Homo	XM_011527683.3	178	-35.64	2	28	490	521	27	0.7407	0.7407	||||||||||	|| | |||
cuccUCCU-GUAGUAGUCCGACCGGGUCCUGu	|| | | || | |||||||||||||	ggtcAGCACCCCCAGCCAGCTGGCCCAGGACc	>hsa_piR_015462|gb|DQ591122|Homo	XM_024451360.1	178	-35.64	2	28	212	243	27	0.7407	0.7407	||||||||||	|| | |||
cucCUCC-UGUAGUAGUCCGACCGGGUCCUGu	|||| || || |||| ||||||||||	tctGAGGCCCAGCAGAAGGC-GGCCCAGGACc	>hsa_piR_015462|gb|DQ591122|Homo	NM_017417.2	185	-40.78	2	29	675	705	28	0.7857	0.7857	||||||||||	|| ||||
cuCCUCCUG--UAGUAGUCCGACCGGGUCCUGu	| :| || | |:||| |||||||||||||	aaGTGGCACTGACCGTCAAGCTGGCCCAGGACg	>hsa_piR_015462|gb|DQ591122|Homo	NM_015956.3	192	-43.49	2	30	564	596	30	0.7333	0.8	||||||||||	|:||| |||
cuCCUCCUG--UAGUAGUCCGACCGGGUCCUGu	| :| || | |:||| |||||||||||||	aaGTGGCACTGACCGTCAAGCTGGCCCAGGACg	>hsa_piR_015462|gb|DQ591122|Homo	NM_146387.1	192	-43.49	2	30	678	710	30	0.7333	0.8	||||||||||	|:||| |||
cuCCUCCUG--UAGUAGUCCGACCGGGUCCUGu	| :| || | |:||| |||||||||||||	aaGTGGCACTGACCGTCAAGCTGGCCCAGGACg	>hsa_piR_015462|gb|DQ591122|Homo	NM_146388.2	192	-43.49	2	30	564	596	30	0.7333	0.8	||||||||||	|:||| |||
cuCCUCCUG--UAGUAGUCCGACCGGGUCCUGu	| :| || | |:||| |||||||||||||	aaGTGGCACTGACCGTCAAGCTGGCCCAGGACg	>hsa_piR_015462|gb|DQ591122|Homo	XM_011528045.3	192	-43.49	2	30	816	848	30	0.7333	0.8	||||||||||	|:||| |||
cuccuCCUGUAGUAG-UC-CGA-CCGGGUCCUGu	||||: |: | || ||| ||||||||||	ggcccGGACG-CGGCGAGAGCTGGGCCCAGGACg	>hsa_piR_015462|gb|DQ591122|Homo	NM_001199172.2	173	-40.43	2	27	547	579	28	0.75	0.8214	||||||||||	| || |||
cuccuCCUGUAGUAG-UC-CGA-CCGGGUCCUGu	||||: |: | || ||| ||||||||||	ggcccGGACG-CGGCGAGAGCTGGGCCCAGGACg	>hsa_piR_015462|gb|DQ591122|Homo	NM_144677.3	173	-40.43	2	27	547	579	28	0.75	0.8214	||||||||||	| || |||
cuccuCCUGUAGUAG-UC-CGA-CCGGGUCCUGu	||||: |: | || ||| ||||||||||	ggcccGGACG-CGGCGAGAGCTGGGCCCAGGACg	>hsa_piR_015462|gb|DQ591122|Homo	XM_006721707.3	173	-40.43	2	27	453	485	28	0.75	0.8214	||||||||||	| || |||
cuccuCCUGUAGUAG-UC-CGA-CCGGGUCCUGu	||||: |: | || ||| ||||||||||	ggcccGGACG-CGGCGAGAGCTGGGCCCAGGACg	>hsa_piR_015462|gb|DQ591122|Homo	XM_011524352.2	173	-40.43	2	27	453	485	28	0.75	0.8214	||||||||||	| || |||
cuccuCCUGUAGUAG-UC-CGA-CCGGGUCCUGu	||||: |: | || ||| ||||||||||	ggcccGGACG-CGGCGAGAGCTGGGCCCAGGACg	>hsa_piR_015462|gb|DQ591122|Homo	XM_011524354.3	173	-40.43	2	27	465	497	28	0.75	0.8214	||||||||||	| || |||
cuccuCCUGUAGUAG-UC-CGA-CCGGGUCCUGu	||||: |: | || ||| ||||||||||	ggcccGGACG-CGGCGAGAGCTGGGCCCAGGACg	>hsa_piR_015462|gb|DQ591122|Homo	XM_017024200.1	173	-40.43	2	27	455	487	28	0.75	0.8214	||||||||||	| || |||
cuccuCCUGUAGUAG-UC-CGA-CCGGGUCCUGu	||||: |: | || ||| ||||||||||	ggcccGGACG-CGGCGAGAGCTGGGCCCAGGACg	>hsa_piR_015462|gb|DQ591122|Homo	XR_934377.3	173	-40.43	2	27	454	486	28	0.75	0.8214	||||||||||	| || |||
cuCCUCCUGUAGUAGUCCGACCGGGUCCUGu	|| | :|: | || | ||||||||||||	ccGGCGCGCG-CTTCCGTCTGGCCCAGGACg	>hsa_piR_015462|gb|DQ591122|Homo	NM_001098623.2	183	-35.43	2	30	229	258	28	0.7143	0.7857	||||||||||	| || | ||
cuCCUCCUGUAGUAGUCCGACCGGGUCCUGu	|| | :|: | || | ||||||||||||	ccGGCGCGCG-CTTCCGTCTGGCCCAGGACg	>hsa_piR_015462|gb|DQ591122|Homo	NM_001271223.2	183	-35.43	2	30	229	258	28	0.7143	0.7857	||||||||||	| || | ||
cuCCUCCUGUAGUAGUCCGACCGGGUCCUGu	|| | :|: | || | ||||||||||||	ccGGCGCGCG-CTTCCGTCTGGCCCAGGACg	>hsa_piR_015462|gb|DQ591122|Homo	NM_052843.4	183	-35.43	2	30	315	344	28	0.7143	0.7857	||||||||||	| || | ||
cuCCUCCUGUAGUAGUCCGA-CCGGGUCCUGu	| ||| :: | ||||| ||||||||||	gaGCAGGTTGGAAGGAGGCTGGGCCCAGGACa	>hsa_piR_015462|gb|DQ591122|Homo	XM_024450627.1	180	-42.7	2	30	1704	1735	29	0.6897	0.7586	||||||||||	| |||||
cuccuccuGUAGUAGUCCGACCGGGUCCUGu	|: | | ||||||||||||||	aactgtccCGCCCACTGGCTGGCCCAGGACt	>hsa_piR_015462|gb|DQ591122|Homo	NM_001145320.2	179	-36	2	24	2934	2964	22	0.7727	0.8182	||||||||||	| | ||||
cuccuccuGUAGUAGUCCGACCGGGUCCUGu	|: | | ||||||||||||||	aactgtccCGCCCACTGGCTGGCCCAGGACt	>hsa_piR_015462|gb|DQ591122|Homo	NM_014694.4	179	-36	2	24	2741	2771	22	0.7727	0.8182	||||||||||	| | ||||
cuccuccuGUAGUAGUCCGACCGGGUCCUGu	|: | | ||||||||||||||	aactgtccCGCCCACTGGCTGGCCCAGGACt	>hsa_piR_015462|gb|DQ591122|Homo	XM_005272238.3	179	-36	2	24	2431	2461	22	0.7727	0.8182	||||||||||	| | ||||
cuccuccuGUAGUAGUCCGACCGGGUCCUGu	|: | | ||||||||||||||	aactgtccCGCCCACTGGCTGGCCCAGGACt	>hsa_piR_015462|gb|DQ591122|Homo	XM_005272239.2	179	-36	2	24	2467	2497	22	0.7727	0.8182	||||||||||	| | ||||
cuccuccuGUAGUAGUCCGACCGGGUCCUGu	|: | | ||||||||||||||	aactgtccCGCCCACTGGCTGGCCCAGGACt	>hsa_piR_015462|gb|DQ591122|Homo	XM_011519241.2	179	-36	2	24	2610	2640	22	0.7727	0.8182	||||||||||	| | ||||
cuccuccuGUAGUAGUCCGACCGGGUCCUGu	|: | | ||||||||||||||	aactgtccCGCCCACTGGCTGGCCCAGGACt	>hsa_piR_015462|gb|DQ591122|Homo	XM_011519242.3	179	-36	2	24	2467	2497	22	0.7727	0.8182	||||||||||	| | ||||
cuccuccuGUAG-UAGUC-CGACCGGGUCCUGu	|| | :|||| || ||||||||||	ttctttctCAGCTGTCAGTGC-GGCCCAGGACt	>hsa_piR_015462|gb|DQ591122|Homo	NR_135292.1	171	-34.02	2	24	1248	1279	24	0.7917	0.8333	||||||||||	:|||| ||
cuccuccuGUAG-UAGUC-CGACCGGGUCCUGu	|| | :|||| || ||||||||||	ttctttctCAGCTGTCAGTGC-GGCCCAGGACt	>hsa_piR_015462|gb|DQ591122|Homo	XM_011540122.2	171	-34.02	2	24	1286	1317	24	0.7917	0.8333	||||||||||	:|||| ||
cuccuccuGUAG-UAGUC-CGACCGGGUCCUGu	|| | :|||| || ||||||||||	ttctttctCAGCTGTCAGTGC-GGCCCAGGACt	>hsa_piR_015462|gb|DQ591122|Homo	XM_017016607.1	171	-34.02	2	24	1287	1318	24	0.7917	0.8333	||||||||||	:|||| ||
cuccuccuGUAG-UAGUC-CGACCGGGUCCUGu	|| | :|||| || ||||||||||	ttctttctCAGCTGTCAGTGC-GGCCCAGGACt	>hsa_piR_015462|gb|DQ591122|Homo	XM_024447950.1	171	-34.02	2	24	873	904	24	0.7917	0.8333	||||||||||	:|||| ||
cuccuccuGUAG-UAGUC-CGACCGGGUCCUGu	|| | :|||| || ||||||||||	ttctttctCAGCTGTCAGTGC-GGCCCAGGACt	>hsa_piR_015462|gb|DQ591122|Homo	XM_024447951.1	171	-34.02	2	24	228	259	24	0.7917	0.8333	||||||||||	:|||| ||
cuccuccuGUAG-UAGUC-CGACCGGGUCCUGu	|| | :|||| || ||||||||||	ttctttctCAGCTGTCAGTGC-GGCCCAGGACt	>hsa_piR_015462|gb|DQ591122|Homo	XM_024447952.1	171	-34.02	2	24	873	904	24	0.7917	0.8333	||||||||||	:|||| ||
cuccuccuGUAG-UAGUC-CGACCGGGUCCUGu	|| | :|||| || ||||||||||	ttctttctCAGCTGTCAGTGC-GGCCCAGGACt	>hsa_piR_015462|gb|DQ591122|Homo	XR_001747518.2	171	-34.02	2	24	1292	1323	24	0.7917	0.8333	||||||||||	:|||| ||
cuccucCUGUAGUAGUCCGACCGGGUCCUGu	|| | |||||| ||||||||||	ccgacaGAAAGAATCAGG-AGGCCCAGGACa	>hsa_piR_015462|gb|DQ591122|Homo	XR_935595.2	179	-39.75	2	26	5607	5636	24	0.7917	0.7917	||||||||||	||||||
cuccucCUGUAG---UAGUCCGACCGGGUCCUGu	||| || ||| ||||||||||||||	cacgctGACCTCGAGATCCGGCTGGCCCAGGACc	>hsa_piR_015462|gb|DQ591122|Homo	NM_001293204.1	192	-39.33	2	26	288	321	27	0.8148	0.8148	||||||||||	||| ||||
cuccucCUGUAG---UAGUCCGACCGGGUCCUGu	||| || ||| ||||||||||||||	cacgctGACCTCGAGATCCGGCTGGCCCAGGACc	>hsa_piR_015462|gb|DQ591122|Homo	NM_001293205.1	192	-39.33	2	26	288	321	27	0.8148	0.8148	||||||||||	||| ||||
cuccucCUGUAG---UAGUCCGACCGGGUCCUGu	||| || ||| ||||||||||||||	cacgctGACCTCGAGATCCGGCTGGCCCAGGACc	>hsa_piR_015462|gb|DQ591122|Homo	NM_005115.5	192	-39.33	2	26	337	370	27	0.8148	0.8148	||||||||||	||| ||||
cuccucCUGUAG---UAGUCCGACCGGGUCCUGu	||| || ||| ||||||||||||||	cacgctGACCTCGAGATCCGGCTGGCCCAGGACc	>hsa_piR_015462|gb|DQ591122|Homo	NM_017458.3	192	-39.33	2	26	446	479	27	0.8148	0.8148	||||||||||	||| ||||
cucCUCCUGUAGUAGUCCGACCGGGUCCUGu	|:||| | || :||||||||||||||	ctaGGGGA-AAGATGGGGCTGGCCCAGGACt	>hsa_piR_015462|gb|DQ591122|Homo	NM_181449.3	194	-45.38	2	29	2153	2182	27	0.7778	0.8519	||||||||||	|| :||||
ccUCCGCUCUUAAGAUGGUGACUUGGu	||||||||||||||||||||||||	gcAGGCGAGAATTCTACCACTGAACCa	>hsa_piR_015026|gb|DQ590548|Homo	XM_017000664.1	225	-51.36	2	26	1576	1602	24	1	1	||||||||||	||||||||||
ccUCCGCUCUUAAGAUGGUGACUUGGu	||||||||||||||||||||||||	gcAGGCGAGAATTCTACCACTGAACCa	>hsa_piR_015026|gb|DQ590548|Homo	XM_017000665.1	225	-51.36	2	26	1379	1405	24	1	1	||||||||||	||||||||||
ccUCCGCUCUUAAGAUGGUGACUUGGu	||||||||||||||||||||||||	gcAGGCGAGAATTCTACCACTGAACCa	>hsa_piR_015026|gb|DQ590548|Homo	XM_017025232.1	225	-51.36	2	26	254	280	24	1	1	||||||||||	||||||||||
ccUCCGCUCUUAAGAUGGUGACUUGGu	||||||||||||||||||||||||	gcAGGCGAGAATTCTACCACTGAACCa	>hsa_piR_015026|gb|DQ590548|Homo	XM_024451007.1	225	-51.36	2	26	254	280	24	1	1	||||||||||	||||||||||
ccUCCGCUCUUAAGAUGGUGACUUGGu	||||||||||||||||||||||||	gcAGGCGAGAATTCTACCACTGAACCa	>hsa_piR_015026|gb|DQ590548|Homo	XM_017000664.1	225	-51.36	2	26	1576	1602	24	1	1	||||||||||	||||||||||
ccUCCGCUCUUAAGAUGGUGACUUGGu	||||||||||||||||||||||||	gcAGGCGAGAATTCTACCACTGAACCa	>hsa_piR_015026|gb|DQ590548|Homo	XM_017000665.1	225	-51.36	2	26	1379	1405	24	1	1	||||||||||	||||||||||
ccUCCGCUCUUAAGAUGGUGACUUGGu	||||||||||||||||||||||||	gcAGGCGAGAATTCTACCACTGAACCa	>hsa_piR_015026|gb|DQ590548|Homo	XM_017025232.1	225	-51.36	2	26	254	280	24	1	1	||||||||||	||||||||||
ccUCCGCUCUUAAGAUGGUGACUUGGu	||||||||||||||||||||||||	gcAGGCGAGAATTCTACCACTGAACCa	>hsa_piR_015026|gb|DQ590548|Homo	XM_024451007.1	225	-51.36	2	26	254	280	24	1	1	||||||||||	||||||||||
ccUCCGCUCUUAAGAUGGUGACUUGGu	||| ||||| | :||||||||||	ccAGG-GAGAA--CAGCCACTGAACCc	>hsa_piR_015026|gb|DQ590548|Homo	XR_001737989.2	176	-28.79	2	26	2874	2897	24	0.7917	0.8333	||||||||||	||||| | :
ccUCCGCUCUUAAGAUGGUGACUUGGu	||| ||||| | :||||||||||	ccAGG-GAGAA--CAGCCACTGAACCc	>hsa_piR_015026|gb|DQ590548|Homo	XR_001737990.2	176	-28.79	2	26	3889	3912	24	0.7917	0.8333	||||||||||	||||| | :
ccUCCGCUCUUAAGAUGGUGACUUGGu	||| ||||| | :||||||||||	ccAGG-GAGAA--CAGCCACTGAACCc	>hsa_piR_015026|gb|DQ590548|Homo	XR_001737991.2	176	-28.79	2	26	1737	1760	24	0.7917	0.8333	||||||||||	||||| | :
ccuccgcUCU-UAAGAUGGUGACUUGGu	||| || | |||||||||||	gctgattAGAGATGCAACCACTGAACCt	>hsa_piR_015026|gb|DQ590548|Homo	NM_175066.4	175	-26.9	2	21	3735	3762	20	0.85	0.85	||||||||||	||| || | |
ccUCCGCUCUUA-AGAUGGUGACUUGGu	| || ||| | |||||||||||||	acATGCAAGACTAACTACCACTGAACCa	>hsa_piR_015026|gb|DQ590548|Homo	XR_001737632.2	184	-30.26	2	26	3772	3799	25	0.8	0.8	||||||||||	||| | |||
ccUCCGCUCUUA-AGAUGGUGACUUGGu	| || ||| | |||||||||||||	acATGCAAGACTAACTACCACTGAACCa	>hsa_piR_015026|gb|DQ590548|Homo	XR_001737633.2	184	-30.26	2	26	3077	3104	25	0.8	0.8	||||||||||	||| | |||
ccuccGCUCUUAAGAUGGUGACUUGGu	:||| :| :||||||||||||	ggtttTGAG-GTCTTACCACTGAACCa	>hsa_piR_015026|gb|DQ590548|Homo	NM_002833.4	176	-34.04	2	23	6475	6500	21	0.7619	0.9048	||||||||||	||| :| :||
ccucCGC-UCUUAAGA-UGGUGACUUGGu	|:| ||:| || |||||||||||	gtccGTGAAGGAGCCTCACCACTGAACCt	>hsa_piR_015026|gb|DQ590548|Homo	NM_001039615.3	173	-28.61	2	24	3192	3220	24	0.75	0.8333	||||||||||	||:| || |
ccucCGC-UCUUAAGA-UGGUGACUUGGu	|:| ||:| || |||||||||||	gtccGTGAAGGAGCCTCACCACTGAACCt	>hsa_piR_015026|gb|DQ590548|Homo	NM_001164457.3	173	-28.61	2	24	3051	3079	24	0.75	0.8333	||||||||||	||:| || |
ccucCGC-UCUUAAGA-UGGUGACUUGGu	|:| ||:| || |||||||||||	gtccGTGAAGGAGCCTCACCACTGAACCt	>hsa_piR_015026|gb|DQ590548|Homo	NM_001278713.1	173	-28.61	2	24	2842	2870	24	0.75	0.8333	||||||||||	||:| || |
ccucCGC-UCUUAAGA-UGGUGACUUGGu	|:| ||:| || |||||||||||	gtccGTGAAGGAGCCTCACCACTGAACCt	>hsa_piR_015026|gb|DQ590548|Homo	XM_011543832.2	173	-28.61	2	24	2974	3002	24	0.75	0.8333	||||||||||	||:| || |
ccUCCGCUCUUAAGAUGGUGACUUGGu	|| :|| |:| ||||||||||||	taAGATGAAAGT--TACCACTGAACCt	>hsa_piR_015026|gb|DQ590548|Homo	NM_005604.4	178	-27.27	2	26	3824	3848	24	0.75	0.8333	||||||||||	|| |:| ||
ccuCCGCUCUUAA-GA-UGGUGACUUGGu	||: |::|| || |||||||||||	cctGGTCTGGGTTGCTCACCACTGAACCt	>hsa_piR_015026|gb|DQ590548|Homo	XR_001745891.1	174	-29.18	2	25	155	183	25	0.72	0.84	||||||||||	|::|| || |
ccuCCGCUCUUAA-GA-UGGUGACUUGGu	||: |::|| || |||||||||||	cctGGTCTGGGTTGCTCACCACTGAACCt	>hsa_piR_015026|gb|DQ590548|Homo	XR_001745892.1	174	-29.18	2	25	1061	1089	25	0.72	0.84	||||||||||	|::|| || |
ccuCCGCUCUUAA-GA-UGGUGACUUGGu	||: |::|| || |||||||||||	cctGGTCTGGGTTGCTCACCACTGAACCt	>hsa_piR_015026|gb|DQ590548|Homo	XR_001745893.1	174	-29.18	2	25	260	288	25	0.72	0.84	||||||||||	|::|| || |
ccucCGCUC-UUAAGAU-GGUGACUUGGu	|| || | | ||| ||||||||||	gcgaGCCAGCACTCCTATCCACTGAACCg	>hsa_piR_015026|gb|DQ590548|Homo	NM_001286341.2	173	-28.76	2	24	243	271	24	0.7917	0.7917	||||||||||	| | | |||
ccucCGCUC-UUAAGAU-GGUGACUUGGu	|| || | | ||| ||||||||||	gcgaGCCAGCACTCCTATCCACTGAACCg	>hsa_piR_015026|gb|DQ590548|Homo	NM_001286342.1	173	-28.76	2	24	225	253	24	0.7917	0.7917	||||||||||	| | | |||
ccucCGCUC-UUAAGAU-GGUGACUUGGu	|| || | | ||| ||||||||||	gcgaGCCAGCACTCCTATCCACTGAACCg	>hsa_piR_015026|gb|DQ590548|Homo	NM_152719.3	173	-28.76	2	24	324	352	24	0.7917	0.7917	||||||||||	| | | |||
ccucCGCUC-UUAAGAU-GGUGACUUGGu	|| || | | ||| ||||||||||	gcgaGCCAGCACTCCTATCCACTGAACCg	>hsa_piR_015026|gb|DQ590548|Homo	XM_011534971.2	173	-28.76	2	24	1695	1723	24	0.7917	0.7917	||||||||||	| | | |||
ccuccgcUCUUAA-GAUGGUGACUUGGu	:|| || |||||||||||||	tgttaatGGATTTCCTACCACTGAACCt	>hsa_piR_015026|gb|DQ590548|Homo	XM_011525918.3	179	-27.1	2	21	544	571	20	0.85	0.9	||||||||||	:|| || |||
ccuccgcUCUUAA-GAUGGUGACUUGGu	:|| || |||||||||||||	tgttaatGGATTTCCTACCACTGAACCt	>hsa_piR_015026|gb|DQ590548|Homo	XM_017025705.2	179	-27.1	2	21	544	571	20	0.85	0.9	||||||||||	:|| || |||
ccuccgcuCUUA-AGAUGGUGACUUGGu	|||| || ||||||||||	gtgcaaatGAATGCCTTCCACTGAACCg	>hsa_piR_015026|gb|DQ590548|Homo	NM_001098614.3	170	-25.52	2	20	32	59	19	0.8421	0.8421	||||||||||	|||| ||
ccuccgcuCUUA-AGAUGGUGACUUGGu	|||| || ||||||||||	gtgcaaatGAATGCCTTCCACTGAACCg	>hsa_piR_015026|gb|DQ590548|Homo	NM_001098615.2	170	-25.52	2	20	32	59	19	0.8421	0.8421	||||||||||	|||| ||
ccuccgcuCUUA-AGAUGGUGACUUGGu	|||| || ||||||||||	gtgcaaatGAATGCCTTCCACTGAACCg	>hsa_piR_015026|gb|DQ590548|Homo	NM_001271826.2	170	-25.52	2	20	32	59	19	0.8421	0.8421	||||||||||	|||| ||
ccuccgcuCUUA-AGAUGGUGACUUGGu	|||| || ||||||||||	gtgcaaatGAATGCCTTCCACTGAACCg	>hsa_piR_015026|gb|DQ590548|Homo	NM_031292.5	170	-25.52	2	20	32	59	19	0.8421	0.8421	||||||||||	|||| ||
ccuccgcuCUUA-AGAUGGUGACUUGGu	|||| || ||||||||||	gtgcaaatGAATGCCTTCCACTGAACCg	>hsa_piR_015026|gb|DQ590548|Homo	XM_006719623.3	170	-25.52	2	20	32	59	19	0.8421	0.8421	||||||||||	|||| ||
ccuccgcuCUUA-AGAUGGUGACUUGGu	|||| || ||||||||||	gtgcaaatGAATGCCTTCCACTGAACCg	>hsa_piR_015026|gb|DQ590548|Homo	XM_011538790.3	170	-25.52	2	20	9	36	19	0.8421	0.8421	||||||||||	|||| ||
ccuccgcuCUUA-AGAUGGUGACUUGGu	|||| || ||||||||||	gtgcaaatGAATGCCTTCCACTGAACCg	>hsa_piR_015026|gb|DQ590548|Homo	XM_011538791.3	170	-25.52	2	20	32	59	19	0.8421	0.8421	||||||||||	|||| ||
ccuccgcuCUUA-AGAUGGUGACUUGGu	|||| || ||||||||||	#NAME?	>hsa_piR_015026|gb|DQ590548|Homo	XM_017019997.2	170	-24.85	2	20	1	26	19	0.8421	0.8421	||||||||||	|||| ||
ccuccgcuCUUA-AGAUGGUGACUUGGu	|||| || ||||||||||	gtgcaaatGAATGCCTTCCACTGAACCg	>hsa_piR_015026|gb|DQ590548|Homo	XM_017019998.2	170	-25.52	2	20	14	41	19	0.8421	0.8421	||||||||||	|||| ||
ccuccgcuCUUA-AGAUGGUGACUUGGu	|||| || ||||||||||	gtgcaaatGAATGCCTTCCACTGAACCg	>hsa_piR_015026|gb|DQ590548|Homo	XR_001748877.2	170	-25.52	2	20	32	59	19	0.8421	0.8421	||||||||||	|||| ||
ccuccgcuCUUA-AGAUGGUGACUUGGu	|||| || ||||||||||	gtgcaaatGAATGCCTTCCACTGAACCg	>hsa_piR_015026|gb|DQ590548|Homo	XR_002957382.1	170	-25.52	2	20	32	59	19	0.8421	0.8421	||||||||||	|||| ||
ccuccgcuCUUA-AGAUGGUGACUUGGu	|||| || ||||||||||	gtgcaaatGAATGCCTTCCACTGAACCg	>hsa_piR_015026|gb|DQ590548|Homo	XR_944748.2	170	-25.52	2	20	32	59	19	0.8421	0.8421	||||||||||	|||| ||
ccucCGCUCUUAAGAUGGUGACUUGGu	|| ||:| || |||||||||||	ttgtGCCAGGA-TC-ACCACTGAACCc	>hsa_piR_015026|gb|DQ590548|Homo	XM_011521048.2	175	-26.12	2	24	4691	4715	22	0.8182	0.8636	||||||||||	||:| || |
ccuccgcucUUAAGAUGGUGACUUGGu	||||:||||||||||||	tcataatttAATTTTACCACTGAACCt	>hsa_piR_015026|gb|DQ590548|Homo	NM_052885.4	186	-27.06	2	19	5373	5399	17	0.9412	1	||||||||||	||||:||
ccuccgcucUUAAGAUGGUGACUUGGu	||||:||||||||||||	tcataatttAATTTTACCACTGAACCt	>hsa_piR_015026|gb|DQ590548|Homo	XM_011537847.2	186	-27.06	2	19	5251	5277	17	0.9412	1	||||||||||	||||:||
ccuccgcucUUAAGAUGGUGACUUGGu	||||:||||||||||||	tcataatttAATTTTACCACTGAACCt	>hsa_piR_015026|gb|DQ590548|Homo	XR_001748567.2	186	-27.06	2	19	5451	5477	17	0.9412	1	||||||||||	||||:||
ccuagGGGUCGUGAUGUCACUCAGCGu	||: :|||||||||||||||	acacaCCTCCTACTACAGTGAGTCGCt	>hsa_piR_011291|gb|DQ585247|Homo	NM_001199579.2	186	-37.92	2	23	468	494	21	0.8095	0.9048	||||||||||	|: :|||||
ccuagGGGUCGUGAUGUCACUCAGCGu	||: :|||||||||||||||	acacaCCTCCTACTACAGTGAGTCGCt	>hsa_piR_011291|gb|DQ585247|Homo	NM_001199580.2	186	-37.92	2	23	492	518	21	0.8095	0.9048	||||||||||	|: :|||||
ccuagGGGUCGUGAUGUCACUCAGCGu	||: :|||||||||||||||	acacaCCTCCTACTACAGTGAGTCGCt	>hsa_piR_011291|gb|DQ585247|Homo	NM_015374.3	186	-37.92	2	23	468	494	21	0.8095	0.9048	||||||||||	|: :|||||
ccuagGGGUCGUGAUGUCACUCAGCGu	||: :|||||||||||||||	acacaCCTCCTACTACAGTGAGTCGCt	>hsa_piR_011291|gb|DQ585247|Homo	XM_011530104.2	186	-37.92	2	23	484	510	21	0.8095	0.9048	||||||||||	|: :|||||
ccuagGGGUCGUGAUGUCACUCAGCGu	||: :|||||||||||||||	acacaCCTCCTACTACAGTGAGTCGCt	>hsa_piR_011291|gb|DQ585247|Homo	XM_011530105.2	186	-37.92	2	23	351	377	21	0.8095	0.9048	||||||||||	|: :|||||
ccuagGGGUCGUGAUGUCACUCAGCGu	||: :|||||||||||||||	acacaCCTCCTACTACAGTGAGTCGCt	>hsa_piR_011291|gb|DQ585247|Homo	XM_017028748.1	186	-37.92	2	23	484	510	21	0.8095	0.9048	||||||||||	|: :|||||
ccuagGGGUCGUGAUGUCACUCAGCGu	||: :|||||||||||||||	acacaCCTCCTACTACAGTGAGTCGCt	>hsa_piR_011291|gb|DQ585247|Homo	XM_024452203.1	186	-37.92	2	23	338	364	21	0.8095	0.9048	||||||||||	|: :|||||
ccuagGGGUCGUGAUGUCACUCAGCGu	||: :|||||||||||||||	acacaCCTCCTACTACAGTGAGTCGCt	>hsa_piR_011291|gb|DQ585247|Homo	XM_024452204.1	186	-37.92	2	23	327	353	21	0.8095	0.9048	||||||||||	|: :|||||
ccuagGGGUCGUGAUGUCACUCAGCGu	||: :|||||||||||||||	acacaCCTCCTACTACAGTGAGTCGCt	>hsa_piR_011291|gb|DQ585247|Homo	XM_024452205.1	186	-37.92	2	23	447	473	21	0.8095	0.9048	||||||||||	|: :|||||
ccuagGGGUCGUGAUGUCACUCAGCGu	||: :|||||||||||||||	acacaCCTCCTACTACAGTGAGTCGCt	>hsa_piR_011291|gb|DQ585247|Homo	XM_024452206.1	186	-37.92	2	23	317	343	21	0.8095	0.9048	||||||||||	|: :|||||
ccuaggggUCGUGA--UGUCACUCAGCGu	| |||| ||||||||||||	ttaaaaaaACCACTTCACAGTGAGTCGCt	>hsa_piR_011291|gb|DQ585247|Homo	NM_001172509.2	174	-28.37	2	20	3388	3416	20	0.85	0.85	||||||||||	| |||| ||
ccuaggggUCGUGA--UGUCACUCAGCGu	| |||| ||||||||||||	ttaaaaaaACCACTTCACAGTGAGTCGCt	>hsa_piR_011291|gb|DQ585247|Homo	NM_001172517.1	174	-28.37	2	20	3141	3169	20	0.85	0.85	||||||||||	| |||| ||
ccuaggggUCGUGA--UGUCACUCAGCGu	| |||| ||||||||||||	ttaaaaaaACCACTTCACAGTGAGTCGCt	>hsa_piR_011291|gb|DQ585247|Homo	NM_015265.4	174	-28.37	2	20	3121	3149	20	0.85	0.85	||||||||||	| |||| ||
ccuaggggUCGUGA--UGUCACUCAGCGu	| |||| ||||||||||||	ttaaaaaaACCACTTCACAGTGAGTCGCt	>hsa_piR_011291|gb|DQ585247|Homo	XM_005246396.3	174	-28.37	2	20	3526	3554	20	0.85	0.85	||||||||||	| |||| ||
ccuaggggUCGUGA--UGUCACUCAGCGu	| |||| ||||||||||||	ttaaaaaaACCACTTCACAGTGAGTCGCt	>hsa_piR_011291|gb|DQ585247|Homo	XM_011510840.3	174	-28.37	2	20	3115	3143	20	0.85	0.85	||||||||||	| |||| ||
ccuaggggUCGUGA--UGUCACUCAGCGu	| |||| ||||||||||||	ttaaaaaaACCACTTCACAGTGAGTCGCt	>hsa_piR_011291|gb|DQ585247|Homo	XM_017003656.1	174	-28.37	2	20	2776	2804	20	0.85	0.85	||||||||||	| |||| ||
ccuaggggUCGUGA--UGUCACUCAGCGu	| |||| ||||||||||||	ttaaaaaaACCACTTCACAGTGAGTCGCt	>hsa_piR_011291|gb|DQ585247|Homo	XM_024452767.1	174	-28.37	2	20	2666	2694	20	0.85	0.85	||||||||||	| |||| ||
ccuaggggUCGUGA--UGUCACUCAGCGu	| |||| ||||||||||||	ttaaaaaaACCACTTCACAGTGAGTCGCt	>hsa_piR_011291|gb|DQ585247|Homo	XM_024452768.1	174	-28.37	2	20	2531	2559	20	0.85	0.85	||||||||||	| |||| ||
ccuagggGUCGUGAUGUCACUCAGCGu	||| | ||||||||||||	ccaggaaCAG-AGGACAGTGAGTCGCt	>hsa_piR_011291|gb|DQ585247|Homo	NR_105036.2	170	-31.7	2	21	63	88	19	0.8421	0.8421	||||||||||	||| | ||
ccuagggGUCGUGAUGUCACUCAGCGu	||| | ||||||||||||	ccaggaaCAG-AGGACAGTGAGTCGCt	>hsa_piR_011291|gb|DQ585247|Homo	NR_105037.2	170	-31.7	2	21	63	88	19	0.8421	0.8421	||||||||||	||| | ||
cuCCUGUAGUAGUCCGACCAGGUCCUGUUCCu	||:|| : |||||||||||| |:|||||	tgGGGCA--GACAGGCTGGTCCA-GGCAAGGc	>hsa_piR_004880|gb|DQ576715|Homo	NM_002458.3	181	-49.42	2	31	17715	17743	29	0.7586	0.8621	|| |:|||||	||||||||||
cuCCUGUAGUAGUCCGACCAGGUCCUGUUCCu	|| |||||||||||||| |||||||||||	gaGGCCATCATCAGGCTGGCCCAGGACAAGGa	>hsa_piR_004880|gb|DQ576715|Homo	NM_001023567.5	234	-63.13	2	31	2670	2701	29	0.931	0.931	||||||||||	|||||||| |
cuCCUGUAGUAGUCCGACCAGGUCCUGUUCCu	|| |||||||||||||| |||||||||||	gaGGCCATCATCAGGCTGGCCCAGGACAAGGa	>hsa_piR_004880|gb|DQ576715|Homo	NM_001368071.2	234	-63.13	2	31	3031	3062	29	0.931	0.931	||||||||||	|||||||| |
cuCCUGUAGUAGUCCGACCAGGUCCUGUUCCu	|| |||||||||||||| |||||||||||	gaGGCCATCATCAGGCTGGCCCAGGACAAGGa	>hsa_piR_004880|gb|DQ576715|Homo	NM_001368072.1	234	-63.13	2	31	2600	2631	29	0.931	0.931	||||||||||	|||||||| |
cuCCUGUAGUAGUCCGACCAGGUCCUGUUCCu	|| |||||||||||||| |||||||||||	gaGGCCATCATCAGGCTGGCCCAGGACAAGGa	>hsa_piR_004880|gb|DQ576715|Homo	NM_181077.4	234	-63.13	2	31	1489	1520	29	0.931	0.931	||||||||||	|||||||| |
cuCCUGUAGUAGUCCGACCAGGUCCUGUUCCu	|| |||||||||||||| |||||||||||	gaGGCCATCATCAGGCTGGCCCAGGACAAGGa	>hsa_piR_004880|gb|DQ576715|Homo	NR_027409.2	234	-63.13	2	31	4125	4156	29	0.931	0.931	||||||||||	|||||||| |
cuCCUGUAGUAGUCCGACCAGGUCCUGUUCCu	|| |||||||||||||| |||||||||||	gaGGCCATCATCAGGCTGGCCCAGGACAAGGa	>hsa_piR_004880|gb|DQ576715|Homo	NR_027410.1	234	-63.13	2	31	3769	3800	29	0.931	0.931	||||||||||	|||||||| |
cuCCUGUAGUAGUCCGACCAGGUCCUGUUCCu	|| |||||||||||||| |||||||||||	gaGGCCATCATCAGGCTGGCCCAGGACAAGGa	>hsa_piR_004880|gb|DQ576715|Homo	NR_164784.1	234	-63.13	2	31	4033	4064	29	0.931	0.931	||||||||||	|||||||| |
cuCCUGUAGUAGUCCGACCAGGUCCUGUUCCu	| :||||| |||||||| |||||||||||	gaGTGCATCAGCAGGCTGGCCCAGGACAAGGg	>hsa_piR_004880|gb|DQ576715|Homo	NR_036632.1	222	-55.29	2	31	1628	1659	29	0.8621	0.8966	||||||||||	|||||||| |
cuCCUGUAGUAGUCCGACCAGGUCCUGUUCCu	| |||| | |||||||| :||||||||||	gaGTACATAAGCAGGCTGGCTCAGGACAAGGa	>hsa_piR_004880|gb|DQ576715|Homo	NR_136885.1	214	-50.94	2	31	2312	2343	29	0.8276	0.8621	||||||||||	|||||||| :
cuCCUGUAGUAGUCCGACCAGGUCCUGUUCCu	| ||||| |||||| | |||||||||||	gaGCACATCCACAGGCTAGCCCAGGACAAGGa	>hsa_piR_004880|gb|DQ576715|Homo	NR_033899.1	210	-47.77	2	31	1660	1691	29	0.8276	0.8276	||||||||||	|||||| | |
cuCCUGUAGUAGUCCGACCAGGUCCUGUUCCu	| | : || ||||| | | ||||||||||	agGCAGGGCA-CAGGCAGCT-CAGGACAAGGc	>hsa_piR_004880|gb|DQ576715|Homo	NM_022481.6	178	-37.05	2	31	573	602	29	0.7241	0.7586	||||||||||	||||| | |
cuCCUGUAGUAGUCCGACCAGGUCCUGUUCCu	| | : || ||||| | | ||||||||||	agGCAGGGCA-CAGGCAGCT-CAGGACAAGGc	>hsa_piR_004880|gb|DQ576715|Homo	XM_005268497.2	178	-37.05	2	31	569	598	29	0.7241	0.7586	||||||||||	||||| | |
cuCCUGUAGUAGUCCGACCAGGUCCUGUUCCu	| | : || ||||| | | ||||||||||	agGCAGGGCA-CAGGCAGCT-CAGGACAAGGc	>hsa_piR_004880|gb|DQ576715|Homo	XM_005268498.2	178	-37.05	2	31	569	598	29	0.7241	0.7586	||||||||||	||||| | |
cuCCUGUAGUAGUCCGACCAGGUCCUGUUCCu	| | : || ||||| | | ||||||||||	agGCAGGGCA-CAGGCAGCT-CAGGACAAGGc	>hsa_piR_004880|gb|DQ576715|Homo	XM_005268499.1	178	-37.05	2	31	514	543	29	0.7241	0.7586	||||||||||	||||| | |
cuCCUGUAGUAGUCCGACCAGGUCCUGUUCCu	| | : || ||||| | | ||||||||||	agGCAGGGCA-CAGGCAGCT-CAGGACAAGGc	>hsa_piR_004880|gb|DQ576715|Homo	XM_005268500.4	178	-37.05	2	31	569	598	29	0.7241	0.7586	||||||||||	||||| | |
cuCCUGUAGUAGUCCGACCAGGUCCUGUUCCu	| | : || ||||| | | ||||||||||	agGCAGGGCA-CAGGCAGCT-CAGGACAAGGc	>hsa_piR_004880|gb|DQ576715|Homo	XM_006714792.2	178	-37.05	2	31	569	598	29	0.7241	0.7586	||||||||||	||||| | |
cuCCUGUAGUAGUCCGACCAGGUCCUGUUCCu	| | : || ||||| | | ||||||||||	agGCAGGGCA-CAGGCAGCT-CAGGACAAGGc	>hsa_piR_004880|gb|DQ576715|Homo	XR_944329.3	178	-37.05	2	31	569	598	29	0.7241	0.7586	||||||||||	||||| | |
cuccuguaGUAGUCCGAC--CAGGUCCUGUUCCu	|| ||||| | |||||||||||	cgaccctgCAGGCGGCTGGCGACCAGGACAAGGc	>hsa_piR_004880|gb|DQ576715|Homo	NM_004638.4	175	-39.21	2	25	756	789	25	0.76	0.76	||||||||||	||||| | |
cuccuguaGUAGUCCGAC--CAGGUCCUGUUCCu	|| ||||| | |||||||||||	cgaccctgCAGGCGGCTGGCGACCAGGACAAGGc	>hsa_piR_004880|gb|DQ576715|Homo	NM_080686.3	175	-39.21	2	25	719	752	25	0.76	0.76	||||||||||	||||| | |
cuccuguaGUAGUCCGAC--CAGGUCCUGUUCCu	|| ||||| | |||||||||||	cgaccctgCAGGCGGCTGGCGACCAGGACAAGGc	>hsa_piR_004880|gb|DQ576715|Homo	XM_017011274.1	175	-39.21	2	25	513	546	25	0.76	0.76	||||||||||	||||| | |
cuccuguaGUAGUCCGACCAGGUCCUGUUCCu	|| ||||| | ||||||||||	tgaccctgCAGCAGGC-CCTGCAGGACAAGGg	>hsa_piR_004880|gb|DQ576715|Homo	NM_001318715.2	174	-34.46	2	25	453	483	23	0.7826	0.7826	||||||||||	||||| |
cuccuguaGUAGUCCGACCAGGUCCUGUUCCu	|| ||||| | ||||||||||	tgaccctgCAGCAGGC-CCTGCAGGACAAGGg	>hsa_piR_004880|gb|DQ576715|Homo	XM_005255937.1	174	-34.46	2	25	669	699	23	0.7826	0.7826	||||||||||	||||| |
cuccuguaGUAGUCCGACCAGGUCCUGUUCCu	|| ||||| | ||||||||||	tgaccctgCAGCAGGC-CCTGCAGGACAAGGg	>hsa_piR_004880|gb|DQ576715|Homo	XM_006721188.1	174	-34.46	2	25	669	699	23	0.7826	0.7826	||||||||||	||||| |
cuccuguaGUAGUCCGACCAGGUCCUGUUCCu	|| ||||| | ||||||||||	tgaccctgCAGCAGGC-CCTGCAGGACAAGGg	>hsa_piR_004880|gb|DQ576715|Homo	XM_017023219.1	174	-34.46	2	25	386	416	23	0.7826	0.7826	||||||||||	||||| |
cuccuguaGUAGUCCGACCAGGUCCUGUUCCu	|| ||||| | ||||||||||	tgaccctgCAGCAGGC-CCTGCAGGACAAGGg	>hsa_piR_004880|gb|DQ576715|Homo	XM_017023220.1	174	-34.46	2	25	563	593	23	0.7826	0.7826	||||||||||	||||| |
cuccuguaGUAGUCCGACCAGGUCCUGUUCCu	|| ||||| | ||||||||||	tgaccctgCAGCAGGC-CCTGCAGGACAAGGg	>hsa_piR_004880|gb|DQ576715|Homo	XM_017023221.1	174	-34.46	2	25	669	699	23	0.7826	0.7826	||||||||||	||||| |
cuccuguaGUAGUCCGACCAGGUCCUGUUCCu	|| ||||| | ||||||||||	tgaccctgCAGCAGGC-CCTGCAGGACAAGGg	>hsa_piR_004880|gb|DQ576715|Homo	XM_017023224.1	174	-34.46	2	25	248	278	23	0.7826	0.7826	||||||||||	||||| |
cuccuguaGUAGUCCGACCAGGUCCUGUUCCu	|| ||||| | ||||||||||	tgaccctgCAGCAGGC-CCTGCAGGACAAGGg	>hsa_piR_004880|gb|DQ576715|Homo	XM_024450269.1	174	-34.46	2	25	560	590	23	0.7826	0.7826	||||||||||	||||| |
cuccUGUAGUAGUCCGACCAGGUCCUGUUCCu	|:| | ||||| | ||||||||||	aaatATAAGAGCAGGC-CCTGCAGGACAAGGg	>hsa_piR_004880|gb|DQ576715|Homo	XM_017023222.1	174	-32.28	2	29	581	611	27	0.7037	0.7407	||||||||||	||||| |
cuccUGUAGUAGUC--CGACC---AGGUCCUGUUCCu	:| || :|| ||||| | ||||||||||	ctcaGCCTCCCTAGTAGCTGGGATTACAGGACAAGGa	>hsa_piR_004880|gb|DQ576715|Homo	NR_015382.2	170	-34.57	2	29	1247	1283	32	0.6562	0.7188	||||||||||	||||| |
cuccUGUAGUAGUCCGACCAGGUCCUGUUCCu	||| || ||||| |||||||||||	#NAME?	>hsa_piR_004880|gb|DQ576715|Homo	NM_001154458.3	186	-36.4	2	29	1	29	27	0.7778	0.7778	||||||||||	||||| |
cuccUGUAGUAGUCCGACCAGGUCCUGUUCCu	||| || ||||| |||||||||||	#NAME?	>hsa_piR_004880|gb|DQ576715|Homo	NM_144605.5	186	-36.4	2	29	1	29	27	0.7778	0.7778	||||||||||	||||| |
cuccUGUAGUAGUCCGACCAGGUCCUGUUCCu	||| |||||| | | |||||||||||	ttctACA-AATCAGGGTTGCCCAGGACAAGGa	>hsa_piR_004880|gb|DQ576715|Homo	XR_001746872.1	194	-37.66	2	29	547	577	27	0.8148	0.8148	||||||||||	|||| | | |
cuCCUGUAGU-AGUCCGACCA-GGUCCUGUUCCu	||: || | |||| | | ||||||||||	gaGGGGATGAGGAAGGCAGCTGGCAGGACAAGGg	>hsa_piR_004880|gb|DQ576715|Homo	XM_011541272.3	172	-40.4	2	31	4997	5030	31	0.6774	0.7097	||||||||||	|||| | |
cuCCUGUAGU-AGUCCGACCA-GGUCCUGUUCCu	||: || | |||| | | ||||||||||	gaGGGGATGAGGAAGGCAGCTGGCAGGACAAGGg	>hsa_piR_004880|gb|DQ576715|Homo	XM_011541276.3	172	-40.4	2	31	4903	4936	31	0.6774	0.7097	||||||||||	|||| | |
cuCCUGUAGU-AGUCCGACCA-GGUCCUGUUCCu	||: || | |||| | | ||||||||||	gaGGGGATGAGGAAGGCAGCTGGCAGGACAAGGg	>hsa_piR_004880|gb|DQ576715|Homo	XM_011541277.3	172	-40.4	2	31	4808	4841	31	0.6774	0.7097	||||||||||	|||| | |
cuCCUGUAGU-AGUCCGACCA-GGUCCUGUUCCu	||: || | |||| | | ||||||||||	gaGGGGATGAGGAAGGCAGCTGGCAGGACAAGGg	>hsa_piR_004880|gb|DQ576715|Homo	XM_024446506.1	172	-40.4	2	31	5520	5553	31	0.6774	0.7097	||||||||||	|||| | |
cuCCUGUAGU-AGUCCGACCA-GGUCCUGUUCCu	||: || | |||| | | ||||||||||	gaGGGGATGAGGAAGGCAGCTGGCAGGACAAGGg	>hsa_piR_004880|gb|DQ576715|Homo	XM_024446507.1	172	-40.4	2	31	5658	5691	31	0.6774	0.7097	||||||||||	|||| | |
cuCCUGUAGU-AGUCCGACCA-GGUCCUGUUCCu	||: || | |||| | | ||||||||||	gaGGGGATGAGGAAGGCAGCTGGCAGGACAAGGg	>hsa_piR_004880|gb|DQ576715|Homo	XM_024446508.1	172	-40.4	2	31	5671	5704	31	0.6774	0.7097	||||||||||	|||| | |
cuCCUGUAGU-AGUCCGACCA-GGUCCUGUUCCu	||: || | |||| | | ||||||||||	gaGGGGATGAGGAAGGCAGCTGGCAGGACAAGGg	>hsa_piR_004880|gb|DQ576715|Homo	XM_024446509.1	172	-40.4	2	31	5511	5544	31	0.6774	0.7097	||||||||||	|||| | |
cuCCUGUAGU-AGUCCGACCA-GGUCCUGUUCCu	||: || | |||| | | ||||||||||	gaGGGGATGAGGAAGGCAGCTGGCAGGACAAGGg	>hsa_piR_004880|gb|DQ576715|Homo	XM_024446512.1	172	-40.4	2	31	5466	5499	31	0.6774	0.7097	||||||||||	|||| | |
cuCCUGUAGU-AGUCCGACCA-GGUCCUGUUCCu	||: || | |||| | | ||||||||||	gaGGGGATGAGGAAGGCAGCTGGCAGGACAAGGg	>hsa_piR_004880|gb|DQ576715|Homo	XM_024446514.1	172	-40.4	2	31	5429	5462	31	0.6774	0.7097	||||||||||	|||| | |
cuCCUGUAGU-AGUCCGACCA-GGUCCUGUUCCu	||: || | |||| | | ||||||||||	gaGGGGATGAGGAAGGCAGCTGGCAGGACAAGGg	>hsa_piR_004880|gb|DQ576715|Homo	XM_024446515.1	172	-40.4	2	31	5539	5572	31	0.6774	0.7097	||||||||||	|||| | |
cuCCUGUAGU-AGUCCGACCA-GGUCCUGUUCCu	||: || | |||| | | ||||||||||	gaGGGGATGAGGAAGGCAGCTGGCAGGACAAGGg	>hsa_piR_004880|gb|DQ576715|Homo	XM_024446517.1	172	-40.4	2	31	5335	5368	31	0.6774	0.7097	||||||||||	|||| | |
cuCCUGUAGU-AGUCCGACCA-GGUCCUGUUCCu	||: || | |||| | | ||||||||||	gaGGGGATGAGGAAGGCAGCTGGCAGGACAAGGg	>hsa_piR_004880|gb|DQ576715|Homo	XM_024446518.1	172	-40.4	2	31	3778	3811	31	0.6774	0.7097	||||||||||	|||| | |
cuCCU-GUAGUA-GUCCGACCAGGUCCUGUUCCu	||| || | | |||| | |:||||||||||	aaGGAGCACCCTCCAGGAT--TTCAGGACAAGGc	>hsa_piR_004880|gb|DQ576715|Homo	NR_024007.1	181	-35.22	2	31	1570	1601	31	0.7419	0.7742	||||||||||	|||| | |:
cuccuguagUAGUCCGACCAGGUCCUGUUCCu	| |||| || |||||||||||	gatctggagAGCAGG-AGG-CCAGGACAAGGa	>hsa_piR_004880|gb|DQ576715|Homo	NM_001282856.1	171	-39.33	2	24	6952	6981	22	0.8182	0.8182	||||||||||	|||| || |
cuccuguagUAGUCCGACCAGGUCCUGUUCCu	| |||| || |||||||||||	gatctggagAGCAGG-AGG-CCAGGACAAGGa	>hsa_piR_004880|gb|DQ576715|Homo	NM_001282858.2	171	-39.33	2	24	6920	6949	22	0.8182	0.8182	||||||||||	|||| || |
cuccuguagUAGUCCGACCAGGUCCUGUUCCu	| |||| || |||||||||||	gatctggagAGCAGG-AGG-CCAGGACAAGGa	>hsa_piR_004880|gb|DQ576715|Homo	NM_001282860.2	171	-39.33	2	24	6923	6952	22	0.8182	0.8182	||||||||||	|||| || |
cuccuguagUAGUCCGACCAGGUCCUGUUCCu	| |||| || |||||||||||	gatctggagAGCAGG-AGG-CCAGGACAAGGa	>hsa_piR_004880|gb|DQ576715|Homo	XM_005245284.3	171	-39.33	2	24	6941	6970	22	0.8182	0.8182	||||||||||	|||| || |
cuccuguagUAGUCCGACCAGGUCCUGUUCCu	| |||| || |||||||||||	gatctggagAGCAGG-AGG-CCAGGACAAGGa	>hsa_piR_004880|gb|DQ576715|Homo	XM_005245286.3	171	-39.33	2	24	4752	4781	22	0.8182	0.8182	||||||||||	|||| || |
cuccuguagUAGUCCGACCAGGUCCUGUUCCu	| |||| || |||||||||||	gatctggagAGCAGG-AGG-CCAGGACAAGGa	>hsa_piR_004880|gb|DQ576715|Homo	XM_006711393.3	171	-39.33	2	24	6960	6989	22	0.8182	0.8182	||||||||||	|||| || |
cuccuguagUAGUCCGACCAGGUCCUGUUCCu	| |||| || |||||||||||	gatctggagAGCAGG-AGG-CCAGGACAAGGa	>hsa_piR_004880|gb|DQ576715|Homo	XM_006711394.4	171	-39.33	2	24	6975	7004	22	0.8182	0.8182	||||||||||	|||| || |
cuccuguagUAGUCCGACCAGGUCCUGUUCCu	| |||| || |||||||||||	gatctggagAGCAGG-AGG-CCAGGACAAGGa	>hsa_piR_004880|gb|DQ576715|Homo	XM_011509658.2	171	-39.33	2	24	6841	6870	22	0.8182	0.8182	||||||||||	|||| || |
cuccuguagUAGUCCGACCAGGUCCUGUUCCu	| |||| || |||||||||||	gatctggagAGCAGG-AGG-CCAGGACAAGGa	>hsa_piR_004880|gb|DQ576715|Homo	XM_011509659.2	171	-39.33	2	24	6965	6994	22	0.8182	0.8182	||||||||||	|||| || |
cuccUGUAGUAGUCCGA--CCAGGUCCUGUUCCu	|| || | |||| || ||||||||||	tccaACCCCAACTGGCTTGGGGGCAGGACAAGGg	>hsa_piR_004880|gb|DQ576715|Homo	NM_004922.4	179	-34.84	2	29	4365	4398	29	0.7241	0.7241	||||||||||	|||| ||
cuccUGUAGUAGUCCGA--CCAGGUCCUGUUCCu	|| || | |||| || ||||||||||	tccaACCCCAACTGGCTTGGGGGCAGGACAAGGg	>hsa_piR_004880|gb|DQ576715|Homo	NM_198597.3	179	-34.84	2	29	4278	4311	29	0.7241	0.7241	||||||||||	|||| ||
cuccUGUAGUAGUCCGA--CCAGGUCCUGUUCCu	|| || | |||| || ||||||||||	tccaACCCCAACTGGCTTGGGGGCAGGACAAGGg	>hsa_piR_004880|gb|DQ576715|Homo	XM_011540380.3	179	-34.84	2	29	4367	4400	29	0.7241	0.7241	||||||||||	|||| ||
cuccUGUAGUAGUCCGA--CCAGGUCCUGUUCCu	|| || | |||| || ||||||||||	tccaACCCCAACTGGCTTGGGGGCAGGACAAGGg	>hsa_piR_004880|gb|DQ576715|Homo	XM_011540381.3	179	-34.84	2	29	4642	4675	29	0.7241	0.7241	||||||||||	|||| ||
cuccUGUAGUAGUCCGA--CCAGGUCCUGUUCCu	|| || | |||| || ||||||||||	tccaACCCCAACTGGCTTGGGGGCAGGACAAGGg	>hsa_piR_004880|gb|DQ576715|Homo	XM_017016967.2	179	-34.84	2	29	4354	4387	29	0.7241	0.7241	||||||||||	|||| ||
cuccUGUAGUAGUCCGA--CCAGGUCCUGUUCCu	|| || | |||| || ||||||||||	tccaACCCCAACTGGCTTGGGGGCAGGACAAGGg	>hsa_piR_004880|gb|DQ576715|Homo	XM_017016968.2	179	-34.84	2	29	4493	4526	29	0.7241	0.7241	||||||||||	|||| ||
cuCCUGUAGUAGUCCGAC---CAGGUCCUGUUCCu	| | || |||||| |||||||||||||	ctGCAGTTCTGGAGGCTGAAAGTCCAGGACAAGGt	>hsa_piR_004880|gb|DQ576715|Homo	NM_032486.4	185	-38.56	2	31	8291	8325	32	0.7188	0.7188	||||||||||	|||| |||
cuCCUGUAGUAGUCCGAC---CAGGUCCUGUUCCu	| | || |||||| |||||||||||||	ctGCAGTTCTGGAGGCTGAAAGTCCAGGACAAGGt	>hsa_piR_004880|gb|DQ576715|Homo	NR_037573.2	185	-38.56	2	31	8392	8426	32	0.7188	0.7188	||||||||||	|||| |||
cuCCUGUAGUAGUCCGAC---CAGGUCCUGUUCCu	| | || |||||| |||||||||||||	ctGCAGTTCTGGAGGCTGAAAGTCCAGGACAAGGt	>hsa_piR_004880|gb|DQ576715|Homo	XR_001752006.2	185	-38.56	2	31	6443	6477	32	0.7188	0.7188	||||||||||	|||| |||
cuCCUGUAGUAGUCCGAC---CAGGUCCUGUUCCu	| | || |||||| |||||||||||||	ctGCAGTTCTGGAGGCTGAAAGTCCAGGACAAGGt	>hsa_piR_004880|gb|DQ576715|Homo	XR_001752007.2	185	-38.56	2	31	6487	6521	32	0.7188	0.7188	||||||||||	|||| |||
cuccuguaguagUCCGAC---CAGGUCCUGUUCCu	:||||| | |||||||||||	gccctgccggagGGGCTGTACGCCCAGGACAAGGt	>hsa_piR_004880|gb|DQ576715|Homo	NM_001367834.2	171	-35.01	2	21	1995	2029	22	0.7727	0.8182	||||||||||	|||| | |
cuccuguaguagUCCGAC---CAGGUCCUGUUCCu	:||||| | |||||||||||	gccctgccggagGGGCTGTACGCCCAGGACAAGGt	>hsa_piR_004880|gb|DQ576715|Homo	NM_023072.3	171	-35.01	2	21	1644	1678	22	0.7727	0.8182	||||||||||	|||| | |
cuccuguaguagUCCGAC---CAGGUCCUGUUCCu	:||||| | |||||||||||	gccctgccggagGGGCTGTACGCCCAGGACAAGGt	>hsa_piR_004880|gb|DQ576715|Homo	XM_017027153.1	171	-35.01	2	21	2060	2094	22	0.7727	0.8182	||||||||||	|||| | |
cuccuguaguagUCCGAC---CAGGUCCUGUUCCu	:||||| | |||||||||||	gccctgccggagGGGCTGTACGCCCAGGACAAGGt	>hsa_piR_004880|gb|DQ576715|Homo	XM_017027154.1	171	-35.01	2	21	1992	2026	22	0.7727	0.8182	||||||||||	|||| | |
cuccuguaguagUCCGAC---CAGGUCCUGUUCCu	:||||| | |||||||||||	gccctgccggagGGGCTGTACGCCCAGGACAAGGt	>hsa_piR_004880|gb|DQ576715|Homo	XM_017027155.1	171	-35.01	2	21	1893	1927	22	0.7727	0.8182	||||||||||	|||| | |
cuccuguaguagUCCGAC---CAGGUCCUGUUCCu	:||||| | |||||||||||	gccctgccggagGGGCTGTACGCCCAGGACAAGGt	>hsa_piR_004880|gb|DQ576715|Homo	XM_017027156.1	171	-35.01	2	21	1564	1598	22	0.7727	0.8182	||||||||||	|||| | |
cuccuguaguagUCCGAC---CAGGUCCUGUUCCu	:||||| | |||||||||||	gccctgccggagGGGCTGTACGCCCAGGACAAGGt	>hsa_piR_004880|gb|DQ576715|Homo	XM_017027157.1	171	-35.01	2	21	2062	2096	22	0.7727	0.8182	||||||||||	|||| | |
cuccuguaguagUCCGAC---CAGGUCCUGUUCCu	:||||| | |||||||||||	gccctgccggagGGGCTGTACGCCCAGGACAAGGt	>hsa_piR_004880|gb|DQ576715|Homo	XM_024451657.1	171	-35.01	2	21	1921	1955	22	0.7727	0.8182	||||||||||	|||| | |
cucCUGUAGUA-GUCC-GACCAGGUCCUGUUCCu	|| :|| | |||| ||| | ||||||||||	gcaGA-GTCCTGCAGGCCTGCTGCAGGACAAGGa	>hsa_piR_004880|gb|DQ576715|Homo	NM_198545.4	185	-36.54	2	30	451	483	30	0.7667	0.8	||||||||||	||| ||| |
cucCUGUAGUA-GUCC-GACCAGGUCCUGUUCCu	|| :|| | |||| ||| | ||||||||||	gcaGA-GTCCTGCAGGCCTGCTGCAGGACAAGGa	>hsa_piR_004880|gb|DQ576715|Homo	XM_011541405.2	185	-36.54	2	30	611	643	30	0.7667	0.8	||||||||||	||| ||| |
cucCUGUAGUA-GUCC-GACCAGGUCCUGUUCCu	|| :|| | |||| ||| | ||||||||||	gcaGA-GTCCTGCAGGCCTGCTGCAGGACAAGGa	>hsa_piR_004880|gb|DQ576715|Homo	XM_017001214.1	185	-36.54	2	30	747	779	30	0.7667	0.8	||||||||||	||| ||| |
cucCUGUAGUA-GUCC-GACCAGGUCCUGUUCCu	|| :|| | |||| ||| | ||||||||||	gcaGA-GTCCTGCAGGCCTGCTGCAGGACAAGGa	>hsa_piR_004880|gb|DQ576715|Homo	XM_017001215.1	185	-36.54	2	30	611	643	30	0.7667	0.8	||||||||||	||| ||| |
cucCUGU-AGUAGUCCGACCAGGUCCUGUUCCu	|:|| |: ||| || | ||||||||||	tttGGCAGTTTCCAGACT-GAGCAGGACAAGGt	>hsa_piR_004880|gb|DQ576715|Homo	NM_000958.3	174	-31.26	2	30	450	481	29	0.6897	0.7586	||||||||||	||| || |
cuccuguaguaGUCCGACCAGGUCCUGUUCCu	||| || ||||||||||||	tcctcggacccCAGCCTTTTCCAGGACAAGGt	>hsa_piR_004880|gb|DQ576715|Homo	NM_018383.5	181	-34.54	2	22	1928	1959	20	0.85	0.85	||||||||||	||| || ||
cuccuguaguaGUCCGACCAGGUCCUGUUCCu	||| || ||||||||||||	tcctcggacccCAGCCTTTTCCAGGACAAGGt	>hsa_piR_004880|gb|DQ576715|Homo	XM_005263697.3	181	-34.54	2	22	1944	1975	20	0.85	0.85	||||||||||	||| || ||
cuccuguaguaGUCCGACCAGGUCCUGUUCCu	||| || ||||||||||||	tcctcggacccCAGCCTTTTCCAGGACAAGGt	>hsa_piR_004880|gb|DQ576715|Homo	XM_011511436.1	181	-34.54	2	22	1973	2004	20	0.85	0.85	||||||||||	||| || ||
cuccuguaGUAGUCCGACCAGGUCCUGUUCCu	| |||| | || |||||||||||	cccgcagcCCTCAGCCAGG-CCAGGACAAGGa	>hsa_piR_004880|gb|DQ576715|Homo	NM_001365700.2	182	-33.68	2	25	2325	2355	23	0.8261	0.8261	||||||||||	||| | || |
cuccuguaGUAGUCCGACCAGGUCCUGUUCCu	| |||| | || |||||||||||	cccgcagcCCTCAGCCAGG-CCAGGACAAGGa	>hsa_piR_004880|gb|DQ576715|Homo	NM_001365701.2	182	-33.68	2	25	2322	2352	23	0.8261	0.8261	||||||||||	||| | || |
cuccuguaGUAGUCCGACCAGGUCCUGUUCCu	| |||| | || |||||||||||	cccgcagcCCTCAGCCAGG-CCAGGACAAGGa	>hsa_piR_004880|gb|DQ576715|Homo	XM_017011749.1	182	-33.68	2	25	3756	3786	23	0.8261	0.8261	||||||||||	||| | || |
cuccuguaGUAGUCCGACCAGGUCCUGUUCCu	| |||| | || |||||||||||	cccgcagcCCTCAGCCAGG-CCAGGACAAGGa	>hsa_piR_004880|gb|DQ576715|Homo	XM_024446658.1	182	-33.68	2	25	2106	2136	23	0.8261	0.8261	||||||||||	||| | || |
cucCUGUAGUAGUCC-GACCAGGUCCUGUUCCu	||:| | | ||| | || ||||||||||	gctGATAACTTGAGGACAGG--CAGGACAAGGa	>hsa_piR_004880|gb|DQ576715|Homo	NM_001146310.1	177	-33.03	2	30	930	960	29	0.7241	0.7586	||||||||||	||| | ||
cucCUGUAGUAGUCC-GACCAGGUCCUGUUCCu	||:| | | ||| | || ||||||||||	gctGATAACTTGAGGACAGG--CAGGACAAGGc	>hsa_piR_004880|gb|DQ576715|Homo	NM_001282670.1	177	-30.91	2	30	2906	2936	29	0.7241	0.7586	||||||||||	||| | ||
cucCUGUAGUAGUCC-GACCAGGUCCUGUUCCu	||:| | | ||| | || ||||||||||	gctGATAACTTGAGGACAGG--CAGGACAAGGc	>hsa_piR_004880|gb|DQ576715|Homo	XM_006710419.3	177	-30.91	2	30	645	675	29	0.7241	0.7586	||||||||||	||| | ||
cucCUGUAGUAGUCC-GACCAGGUCCUGUUCCu	||:| | | ||| | || ||||||||||	gctGATAACTTGAGGACAGG--CAGGACAAGGc	>hsa_piR_004880|gb|DQ576715|Homo	XM_011540914.2	177	-30.91	2	30	596	626	29	0.7241	0.7586	||||||||||	||| | ||
cucCUGUAGUAGUCC-GACCAGGUCCUGUUCCu	||:| | | ||| | || ||||||||||	gctGATAACTTGAGGACAGG--CAGGACAAGGc	>hsa_piR_004880|gb|DQ576715|Homo	XM_011540921.2	177	-30.91	2	30	445	475	29	0.7241	0.7586	||||||||||	||| | ||
cucCUGUAGUAGUCC-GACCAGGUCCUGUUCCu	||:| | | ||| | || ||||||||||	gctGATAACTTGAGGACAGG--CAGGACAAGGc	>hsa_piR_004880|gb|DQ576715|Homo	XM_017000553.1	177	-30.91	2	30	443	473	29	0.7241	0.7586	||||||||||	||| | ||
cuccUGUAGUAGUCCGACCAGGUCCUGUUCCu	:| ||| ||| :|| |:||||||||||	agctGCTTCA-CAGCTTGTTTCAGGACAAGGa	>hsa_piR_004880|gb|DQ576715|Homo	XR_001752061.2	190	-33.9	2	29	1508	1538	27	0.7407	0.8519	||||||||||	||| :|| |:
cuccuguaguaGUCCGACCAGGUCCUGUUCCu	||| :|| |||||||||||	ggtccaggggaCAGCTTG--CCAGGACAAGGc	>hsa_piR_004880|gb|DQ576715|Homo	XR_939831.1	170	-35.8	2	22	2330	2359	20	0.8	0.85	||||||||||	||| :|| |
cuCCUGUAGUAGUCCGA---CCAGGUCCUGUUCCu	||:::|| | | ||| |||:||||||||||	ccGGGTGTCCTGACGCTCGGGGTTCAGGACAAGGg	>hsa_piR_004880|gb|DQ576715|Homo	NM_001030002.2	193	-42.52	2	31	44	78	32	0.6875	0.8125	||||||||||	||| |||:
cuCCUGUAGUAGUCCGA---CCAGGUCCUGUUCCu	||:::|| | | ||| |||:||||||||||	ccGGGTGTCCTGACGCTCGGGGTTCAGGACAAGGg	>hsa_piR_004880|gb|DQ576715|Homo	XM_024450729.1	193	-42.52	2	31	44	78	32	0.6875	0.8125	||||||||||	||| |||:
cuccuguAGUAGUCCGACCAGGUCCUGUUCCu	|| |||| || |||||||||||	actgctcTCCTCAG---GGACCAGGACAAGGt	>hsa_piR_004880|gb|DQ576715|Homo	NM_001039479.2	177	-31.21	2	26	4600	4628	24	0.7917	0.7917	||||||||||	||| || |
cuccuguAGUAGUCCGACCAGGUCCUGUUCCu	|| |||| || |||||||||||	actgctcTCCTCAG---GGACCAGGACAAGGt	>hsa_piR_004880|gb|DQ576715|Homo	XM_005268244.3	177	-31.21	2	26	4411	4439	24	0.7917	0.7917	||||||||||	||| || |
cuccuguAGUAGUCCGACCAGGUCCUGUUCCu	|| |||| || |||||||||||	actgctcTCCTCAG---GGACCAGGACAAGGt	>hsa_piR_004880|gb|DQ576715|Homo	XM_006720344.3	177	-31.21	2	26	4590	4618	24	0.7917	0.7917	||||||||||	||| || |
cuccuguAGUAGUCCGACCAGGUCCUGUUCCu	|| |||| || |||||||||||	actgctcTCCTCAG---GGACCAGGACAAGGt	>hsa_piR_004880|gb|DQ576715|Homo	XM_011537415.2	177	-31.21	2	26	4697	4725	24	0.7917	0.7917	||||||||||	||| || |
cuccuguAGUAGUCCGACCAGGUCCUGUUCCu	|| |||| || |||||||||||	actgctcTCCTCAG---GGACCAGGACAAGGt	>hsa_piR_004880|gb|DQ576715|Homo	XM_011537416.3	177	-31.21	2	26	4440	4468	24	0.7917	0.7917	||||||||||	||| || |
cuccuguAGUAGUCCGACCAGGUCCUGUUCCu	|| |||| || |||||||||||	actgctcTCCTCAG---GGACCAGGACAAGGt	>hsa_piR_004880|gb|DQ576715|Homo	XM_011537417.2	177	-31.21	2	26	4479	4507	24	0.7917	0.7917	||||||||||	||| || |
cuCCUGUA-GUAGUCCGACCAGGUCCUGUUCCu	|| ||| | || ||| | ||||||||||	aaGGCCATGCTGCA-GCTCCTGCAGGACAAGGa	>hsa_piR_004880|gb|DQ576715|Homo	NM_001144925.2	179	-33.39	2	31	2822	2853	30	0.7333	0.7333	||||||||||	|| ||| |
cuCCUGUA-GUAGUCCGACCAGGUCCUGUUCCu	|| ||| | || ||| | ||||||||||	aaGGCCATGCTGCA-GCTCCTGCAGGACAAGGa	>hsa_piR_004880|gb|DQ576715|Homo	NM_001178046.2	179	-33.39	2	31	2206	2237	30	0.7333	0.7333	||||||||||	|| ||| |
cuCCUGUA-GUAGUCCGACCAGGUCCUGUUCCu	|| ||| | || ||| | ||||||||||	aaGGCCATGCTGCA-GCTCCTGCAGGACAAGGa	>hsa_piR_004880|gb|DQ576715|Homo	NM_001282920.1	179	-33.39	2	31	1376	1407	30	0.7333	0.7333	||||||||||	|| ||| |
cuCCUGUA-GUAGUCCGACCAGGUCCUGUUCCu	|| ||| | || ||| | ||||||||||	aaGGCCATGCTGCA-GCTCCTGCAGGACAAGGa	>hsa_piR_004880|gb|DQ576715|Homo	NM_002462.5	179	-33.39	2	31	2173	2204	30	0.7333	0.7333	||||||||||	|| ||| |
cuCCUGUA-GUAGUCCGACCAGGUCCUGUUCCu	|| ||| | || ||| | ||||||||||	aaGGCCATGCTGCA-GCTCCTGCAGGACAAGGa	>hsa_piR_004880|gb|DQ576715|Homo	XM_005260978.4	179	-33.39	2	31	2297	2328	30	0.7333	0.7333	||||||||||	|| ||| |
cuCCUGUA-GUAGUCCGACCAGGUCCUGUUCCu	|| ||| | || ||| | ||||||||||	aaGGCCATGCTGCA-GCTCCTGCAGGACAAGGa	>hsa_piR_004880|gb|DQ576715|Homo	XM_005260979.2	179	-33.39	2	31	2490	2521	30	0.7333	0.7333	||||||||||	|| ||| |
cuCCUGUA-GUAGUCCGACCAGGUCCUGUUCCu	|| ||| | || ||| | ||||||||||	aaGGCCATGCTGCA-GCTCCTGCAGGACAAGGa	>hsa_piR_004880|gb|DQ576715|Homo	XM_005260980.2	179	-33.39	2	31	2262	2293	30	0.7333	0.7333	||||||||||	|| ||| |
cuCCUGUA-GUAGUCCGACCAGGUCCUGUUCCu	|| ||| | || ||| | ||||||||||	aaGGCCATGCTGCA-GCTCCTGCAGGACAAGGa	>hsa_piR_004880|gb|DQ576715|Homo	XM_005260981.2	179	-33.39	2	31	2142	2173	30	0.7333	0.7333	||||||||||	|| ||| |
cuCCUGUA-GUAGUCCGACCAGGUCCUGUUCCu	|| ||| | || ||| | ||||||||||	aaGGCCATGCTGCA-GCTCCTGCAGGACAAGGa	>hsa_piR_004880|gb|DQ576715|Homo	XM_005260982.2	179	-33.39	2	31	2127	2158	30	0.7333	0.7333	||||||||||	|| ||| |
cuCCUGUA-GUAGUCCGACCAGGUCCUGUUCCu	|| ||| | || ||| | ||||||||||	aaGGCCATGCTGCA-GCTCCTGCAGGACAAGGa	>hsa_piR_004880|gb|DQ576715|Homo	XM_011529568.2	179	-33.39	2	31	2831	2862	30	0.7333	0.7333	||||||||||	|| ||| |
cuCCUGUA-GUAGUCCGACCAGGUCCUGUUCCu	|| ||| | || ||| | ||||||||||	aaGGCCATGCTGCA-GCTCCTGCAGGACAAGGa	>hsa_piR_004880|gb|DQ576715|Homo	XM_017028349.2	179	-33.39	2	31	2806	2837	30	0.7333	0.7333	||||||||||	|| ||| |
cuCCUGUA-GUAGUCCGACCAGGUCCUGUUCCu	|| ||| | || ||| | ||||||||||	aaGGCCATGCTGCA-GCTCCTGCAGGACAAGGa	>hsa_piR_004880|gb|DQ576715|Homo	XM_017028350.1	179	-33.39	2	31	2509	2540	30	0.7333	0.7333	||||||||||	|| ||| |
cuCCUGUA-GUAGUCCGACCAGGUCCUGUUCCu	|| ||| | || ||| | ||||||||||	aaGGCCATGCTGCA-GCTCCTGCAGGACAAGGa	>hsa_piR_004880|gb|DQ576715|Homo	XM_017028351.2	179	-33.39	2	31	2120	2151	30	0.7333	0.7333	||||||||||	|| ||| |
cuCCUGUA-GUAGUCCGACCAGGUCCUGUUCCu	|| ||| | || ||| | ||||||||||	aaGGCCATGCTGCA-GCTCCTGCAGGACAAGGa	>hsa_piR_004880|gb|DQ576715|Homo	XM_017028352.1	179	-33.39	2	31	2138	2169	30	0.7333	0.7333	||||||||||	|| ||| |
cucCUGUAGUAGUCCGACCAGGUCCUGUUCCu	|||||| || || | |||||||||||	acaGACATCTGCA-GCAG--CCAGGACAAGGc	>hsa_piR_004880|gb|DQ576715|Homo	XR_946039.2	184	-35.69	2	30	1596	1624	28	0.7857	0.7857	||||||||||	|| || | |
cuCCUGUAGUAGUCCGACCAGGUCCUGUUCCu	| | | || || || ||||||||||||	ctGAAAAGCAACAAGCCACTCCAGGACAAGGt	>hsa_piR_004880|gb|DQ576715|Homo	NM_000610.4	186	-29.55	2	31	4345	4376	29	0.7241	0.7241	||||||||||	|| || ||
cuCCUGUAGUAGUCCGACCAGGUCCUGUUCCu	| | | || || || ||||||||||||	ctGAAAAGCAACAAGCCACTCCAGGACAAGGt	>hsa_piR_004880|gb|DQ576715|Homo	NM_001001389.2	186	-29.55	2	31	4216	4247	29	0.7241	0.7241	||||||||||	|| || ||
cuCCUGUAGUAGUCCGACCAGGUCCUGUUCCu	| | | || || || ||||||||||||	ctGAAAAGCAACAAGCCACTCCAGGACAAGGt	>hsa_piR_004880|gb|DQ576715|Homo	NM_001001390.2	186	-29.55	2	31	3598	3629	29	0.7241	0.7241	||||||||||	|| || ||
cuCCUGUAGUAGUCCGACCAGGUCCUGUUCCu	| | | || || || ||||||||||||	ctGAAAAGCAACAAGCCACTCCAGGACAAGGt	>hsa_piR_004880|gb|DQ576715|Homo	NM_001001391.2	186	-29.55	2	31	3202	3233	29	0.7241	0.7241	||||||||||	|| || ||
cuCCUGUAGUAGUCCGACCAGGUCCUGUUCCu	| | | || || || ||||||||||||	ctGAAAAGCAACAAGCCACTCCAGGACAAGGt	>hsa_piR_004880|gb|DQ576715|Homo	NM_001001392.2	186	-29.55	2	31	2582	2613	29	0.7241	0.7241	||||||||||	|| || ||
cuCCUGUAGUAGUCCGACCAGGUCCUGUUCCu	| | | || || || ||||||||||||	ctGAAAAGCAACAAGCCACTCCAGGACAAGGt	>hsa_piR_004880|gb|DQ576715|Homo	NM_001202555.2	186	-29.55	2	31	3406	3437	29	0.7241	0.7241	||||||||||	|| || ||
cuCCUGUAGUAGUCCGACCAGGUCCUGUUCCu	| | | || || || ||||||||||||	ctGAAAAGCAACAAGCCACTCCAGGACAAGGt	>hsa_piR_004880|gb|DQ576715|Homo	NM_001202556.2	186	-29.55	2	31	3139	3170	29	0.7241	0.7241	||||||||||	|| || ||
cuCCUGUAGUAGUCCGACCAGGUCCUGUUCCu	| | | || || || ||||||||||||	ctGAAAAGCAACAAGCCACTCCAGGACAAGGt	>hsa_piR_004880|gb|DQ576715|Homo	XM_005253231.3	186	-29.55	2	31	4351	4382	29	0.7241	0.7241	||||||||||	|| || ||
cuCCUGUAGUAGUCCGACCAGGUCCUGUUCCu	| | | || || || ||||||||||||	ctGAAAAGCAACAAGCCACTCCAGGACAAGGt	>hsa_piR_004880|gb|DQ576715|Homo	XM_005253232.3	186	-29.55	2	31	4348	4379	29	0.7241	0.7241	||||||||||	|| || ||
cuCCUGUAGUAGUCCGACCAGGUCCUGUUCCu	| | | || || || ||||||||||||	ctGAAAAGCAACAAGCCACTCCAGGACAAGGt	>hsa_piR_004880|gb|DQ576715|Homo	XM_005253235.3	186	-29.55	2	31	4222	4253	29	0.7241	0.7241	||||||||||	|| || ||
cuCCUGUAGUAGUCCGACCAGGUCCUGUUCCu	| | | || || || ||||||||||||	ctGAAAAGCAACAAGCCACTCCAGGACAAGGt	>hsa_piR_004880|gb|DQ576715|Homo	XM_005253238.3	186	-29.55	2	31	3862	3893	29	0.7241	0.7241	||||||||||	|| || ||
cuCCUGUAGUAGUCCGACCAGGUCCUGUUCCu	| | | || || || ||||||||||||	ctGAAAAGCAACAAGCCACTCCAGGACAAGGt	>hsa_piR_004880|gb|DQ576715|Homo	XM_005253239.3	186	-29.55	2	31	3856	3887	29	0.7241	0.7241	||||||||||	|| || ||
cuCCUGUAGUAGUCCGACCAGGUCCUGUUCCu	| | | || || || ||||||||||||	ctGAAAAGCAACAAGCCACTCCAGGACAAGGt	>hsa_piR_004880|gb|DQ576715|Homo	XM_005253240.3	186	-29.55	2	31	3727	3758	29	0.7241	0.7241	||||||||||	|| || ||
cuCCUGUAGUAGUCCGACCAGGUCCUGUUCCu	| | | || || || ||||||||||||	ctGAAAAGCAACAAGCCACTCCAGGACAAGGt	>hsa_piR_004880|gb|DQ576715|Homo	XM_006718388.2	186	-29.55	2	31	4345	4376	29	0.7241	0.7241	||||||||||	|| || ||
cuCCUGUAGUAGUCCGACCAGGUCCUGUUCCu	| | | || || || ||||||||||||	ctGAAAAGCAACAAGCCACTCCAGGACAAGGt	>hsa_piR_004880|gb|DQ576715|Homo	XM_011520482.2	186	-29.55	2	31	4147	4178	29	0.7241	0.7241	||||||||||	|| || ||
cuCCUGUAGUAGUCCGACCAGGUCCUGUUCCu	| | | || || || ||||||||||||	ctGAAAAGCAACAAGCCACTCCAGGACAAGGt	>hsa_piR_004880|gb|DQ576715|Homo	XM_011520483.2	186	-29.55	2	31	4096	4127	29	0.7241	0.7241	||||||||||	|| || ||
cuCCUGUAGUAGUCCGACCAGGUCCUGUUCCu	| | | || || || ||||||||||||	ctGAAAAGCAACAAGCCACTCCAGGACAAGGt	>hsa_piR_004880|gb|DQ576715|Homo	XM_011520484.2	186	-29.55	2	31	4093	4124	29	0.7241	0.7241	||||||||||	|| || ||
cuCCUGUAGUAGUCCGACCAGGUCCUGUUCCu	| | | || || || ||||||||||||	ctGAAAAGCAACAAGCCACTCCAGGACAAGGt	>hsa_piR_004880|gb|DQ576715|Homo	XM_011520485.2	186	-29.55	2	31	4090	4121	29	0.7241	0.7241	||||||||||	|| || ||
cuCCUGUAGUAGUCCGACCAGGUCCUGUUCCu	| | | || || || ||||||||||||	ctGAAAAGCAACAAGCCACTCCAGGACAAGGt	>hsa_piR_004880|gb|DQ576715|Homo	XM_011520486.2	186	-29.55	2	31	3733	3764	29	0.7241	0.7241	||||||||||	|| || ||
cuCCUGUAGUAGUCCGACCAGGUCCUGUUCCu	| | | || || || ||||||||||||	ctGAAAAGCAACAAGCCACTCCAGGACAAGGt	>hsa_piR_004880|gb|DQ576715|Homo	XM_011520488.2	186	-29.55	2	31	3397	3428	29	0.7241	0.7241	||||||||||	|| || ||
cuCCUGUAGUAGUCCGACCAGGUCCUGUUCCu	| | | || || || ||||||||||||	ctGAAAAGCAACAAGCCACTCCAGGACAAGGt	>hsa_piR_004880|gb|DQ576715|Homo	XM_017018583.2	186	-29.55	2	31	4219	4250	29	0.7241	0.7241	||||||||||	|| || ||
cuCCUGUAGUAGUCCGACCAGGUCCUGUUCCu	| | | || || || ||||||||||||	ctGAAAAGCAACAAGCCACTCCAGGACAAGGt	>hsa_piR_004880|gb|DQ576715|Homo	XM_017018584.2	186	-29.55	2	31	3460	3491	29	0.7241	0.7241	||||||||||	|| || ||
cuCCUGUAGUAGUCCGACCAGGUCCUGUUCCu	| | | || || || ||||||||||||	ctGAAAAGCAACAAGCCACTCCAGGACAAGGt	>hsa_piR_004880|gb|DQ576715|Homo	XM_017018585.2	186	-29.55	2	31	3331	3362	29	0.7241	0.7241	||||||||||	|| || ||
cucCUGUA-GUAGUCCGACCAG-GUCCUGUUCCu	||||| | | || | || | ||||||||||	ggaGACATCCCTGAGAC-GGCCACAGGACAAGGa	>hsa_piR_004880|gb|DQ576715|Homo	NM_001276479.2	181	-37.73	2	30	2162	2194	30	0.7667	0.7667	||||||||||	|| | || |
cucCUGUA-GUAGUCCGACCAG-GUCCUGUUCCu	||||| | | || | || | ||||||||||	ggaGACATCCCTGAGAC-GGCCACAGGACAAGGa	>hsa_piR_004880|gb|DQ576715|Homo	NM_001276480.1	181	-37.73	2	30	2145	2177	30	0.7667	0.7667	||||||||||	|| | || |
cucCUGUA-GUAGUCCGACCAG-GUCCUGUUCCu	||||| | | || | || | ||||||||||	ggaGACATCCCTGAGAC-GGCCACAGGACAAGGa	>hsa_piR_004880|gb|DQ576715|Homo	NM_004793.4	181	-37.73	2	30	2354	2386	30	0.7667	0.7667	||||||||||	|| | || |
cucCUGUA-GUAGUCCGACCAG-GUCCUGUUCCu	||||| | | || | || | ||||||||||	ggaGACATCCCTGAGAC-GGCCACAGGACAAGGa	>hsa_piR_004880|gb|DQ576715|Homo	NR_076392.2	181	-37.73	2	30	2145	2177	30	0.7667	0.7667	||||||||||	|| | || |
cuccuguAGUAGUCCGACCAGGUCCUGUUCCu	||| || | || |||||||||||	gctcagtTCA-CA-GATGACCCAGGACAAGGg	>hsa_piR_004880|gb|DQ576715|Homo	NM_057176.3	173	-31.07	2	26	7992	8021	24	0.7917	0.7917	||||||||||	|| | || |
cuCCU--GUAGU-AGUCCGAC-CAGGUCCUGUUCCu	||| :| :| |||| | | ||||||||||||	caGGAACTACTACTCAGCCAGCTTCCAGGACAAGGg	>hsa_piR_004880|gb|DQ576715|Homo	XR_001739616.1	179	-35.59	2	31	1887	1922	33	0.697	0.7576	||||||||||	|| | | ||
cucCUGUAGUAGUCCGACCAGGUCCUGUUCCu	|||| :| || | ||| ||||||||||	gaaGACACTAACA-GAAGGTACAGGACAAGGg	>hsa_piR_004880|gb|DQ576715|Homo	XR_001754024.1	187	-34.74	2	30	490	520	28	0.75	0.7857	||||||||||	|| | |||
cuCCUGUAGUA-GUCC--GACCAGGUCCUGUUCCu	||| |: | | || ||| ||||||||||||	tgGGAGTTTTTACTGGCACTGCTCCAGGACAAGGc	>hsa_piR_004880|gb|DQ576715|Homo	NM_001145353.1	184	-34.17	2	31	787	821	32	0.7188	0.75	||||||||||	|| ||| ||
cuCCUGUAGUA-GUCC--GACCAGGUCCUGUUCCu	||| |: | | || ||| ||||||||||||	tgGGAGTTTTTACTGGCACTGCTCCAGGACAAGGc	>hsa_piR_004880|gb|DQ576715|Homo	NM_001370329.1	184	-34.17	2	31	1527	1561	32	0.7188	0.75	||||||||||	|| ||| ||
cuCCUGUAGUA-GUCC--GACCAGGUCCUGUUCCu	||| |: | | || ||| ||||||||||||	tgGGAGTTTTTACTGGCACTGCTCCAGGACAAGGc	>hsa_piR_004880|gb|DQ576715|Homo	NM_001370330.1	184	-34.17	2	31	1408	1442	32	0.7188	0.75	||||||||||	|| ||| ||
cuCCUGUAGUA-GUCC--GACCAGGUCCUGUUCCu	||| |: | | || ||| ||||||||||||	tgGGAGTTTTTACTGGCACTGCTCCAGGACAAGGc	>hsa_piR_004880|gb|DQ576715|Homo	NM_001370331.1	184	-34.17	2	31	901	935	32	0.7188	0.75	||||||||||	|| ||| ||
cuCCUGUAGUA-GUCC--GACCAGGUCCUGUUCCu	||| |: | | || ||| ||||||||||||	tgGGAGTTTTTACTGGCACTGCTCCAGGACAAGGc	>hsa_piR_004880|gb|DQ576715|Homo	NM_001370332.1	184	-34.17	2	31	1256	1290	32	0.7188	0.75	||||||||||	|| ||| ||
cuCCUGUAGUA-GUCC--GACCAGGUCCUGUUCCu	||| |: | | || ||| ||||||||||||	tgGGAGTTTTTACTGGCACTGCTCCAGGACAAGGc	>hsa_piR_004880|gb|DQ576715|Homo	NM_172373.4	184	-34.17	2	31	948	982	32	0.7188	0.75	||||||||||	|| ||| ||
cucCUGUAGUAGUCCGACCA-GGUCCUGUUCCu	|| :|:: || || | |||||||||||	tcaGAAGTTG-GAGAGTGATCCCAGGACAAGGa	>hsa_piR_004880|gb|DQ576715|Homo	NM_001282652.1	170	-32.94	2	30	1096	1127	29	0.6552	0.7586	||||||||||	|| || | |
cucCUGUAGUAGUCCGACCA-GGUCCUGUUCCu	|| :|:: || || | |||||||||||	tcaGAAGTTG-GAGAGTGATCCCAGGACAAGGa	>hsa_piR_004880|gb|DQ576715|Homo	NM_001282653.2	170	-32.94	2	30	421	452	29	0.6552	0.7586	||||||||||	|| || | |
cucCUGUAGUAGUCCGACCA-GGUCCUGUUCCu	|| :|:: || || | |||||||||||	tcaGAAGTTG-GAGAGTGATCCCAGGACAAGGa	>hsa_piR_004880|gb|DQ576715|Homo	NM_006819.3	170	-32.94	2	30	493	524	29	0.6552	0.7586	||||||||||	|| || | |
cuCCUGUAGUAGUCCGACCAGGUCCUGUUCCu	||| :|:: || | ||| ||||||||||	ctGGAGGTTG-CA-CCAGGTGCAGGACAAGGa	>hsa_piR_004880|gb|DQ576715|Homo	NM_182493.3	178	-37.64	2	31	983	1012	29	0.6897	0.7931	||||||||||	|| | |||
cuCCUGUAGUAGUCCGACCAGGUCCUGUUCCu	||| :|:: || | ||| ||||||||||	ctGGAGGTTG-CA-CCAGGTGCAGGACAAGGa	>hsa_piR_004880|gb|DQ576715|Homo	XM_006721334.4	178	-37.64	2	31	416	445	29	0.6897	0.7931	||||||||||	|| | |||
cuccUGUAGUAGUCC--GACCAGGUCCUGUUCCu	||| || |||| | || |||||||||||	cacaACA-CAACAGGATCAGGGCCAGGACAAGGa	>hsa_piR_004880|gb|DQ576715|Homo	XM_017026300.2	189	-38.71	2	29	815	847	29	0.7931	0.7931	||||||||||	|| | || |
cuCCUGUAGUAGUCCGACCAGGUCCUGUUCCu	|| || | || | || |||||||||||	gtGGCCA-CTGCA--CAGGGCCAGGACAAGGa	>hsa_piR_004880|gb|DQ576715|Homo	XR_002957679.1	173	-35.15	2	31	2199	2227	29	0.7241	0.7241	||||||||||	|| | || |
cuCCUGUAGUAGUCCGACCAGGUCCUGUUCCu	|| || | || | || |||||||||||	gtGGCCA-CTGCA--CAGGGCCAGGACAAGGa	>hsa_piR_004880|gb|DQ576715|Homo	XR_002957680.1	173	-35.15	2	31	1867	1895	29	0.7241	0.7241	||||||||||	|| | || |
cuCCUGUAGUAGUCCGACCAGGUCCUGUUCCu	|| || | || | || |||||||||||	gtGGCCA-CTGCA--CAGGGCCAGGACAAGGa	>hsa_piR_004880|gb|DQ576715|Homo	XR_002957681.1	173	-35.15	2	31	1840	1868	29	0.7241	0.7241	||||||||||	|| | || |
cuCCUGUAGUAGUCCGACCAGGUCCUGUUCCu	|| || | || | || |||||||||||	gtGGCCA-CTGCA--CAGGGCCAGGACAAGGa	>hsa_piR_004880|gb|DQ576715|Homo	XR_002957682.1	173	-35.15	2	31	1863	1891	29	0.7241	0.7241	||||||||||	|| | || |
cuccuguagUAGUCCGACCAGGUCCUGUUCCu	:||:|| | ||||||||||||	gttccgggaGTCGGGAT--TCCAGGACAAGGa	>hsa_piR_004880|gb|DQ576715|Homo	NM_001363711.2	176	-39.16	2	24	2935	2964	22	0.7727	0.8636	||||||||||	|:|| | ||
cuccuguagUAGUCCGACCAGGUCCUGUUCCu	:||:|| | ||||||||||||	gttccgggaGTCGGGAT--TCCAGGACAAGGa	>hsa_piR_004880|gb|DQ576715|Homo	NM_014080.4	176	-39.16	2	24	2924	2953	22	0.7727	0.8636	||||||||||	|:|| | ||
cuccuguagUAGUCCGACCAGGUCCUGUUCCu	:||:|| | ||||||||||||	gttccgggaGTCGGGAT--TCCAGGACAAGGa	>hsa_piR_004880|gb|DQ576715|Homo	NM_017434.5	176	-39.16	2	24	3055	3084	22	0.7727	0.8636	||||||||||	|:|| | ||
cuccuguagUAGUCCGACCAGGUCCUGUUCCu	:||:|| | ||||||||||||	gttccgggaGTCGGGAT--TCCAGGACAAGGa	>hsa_piR_004880|gb|DQ576715|Homo	NM_175940.3	176	-39.16	2	24	2863	2892	22	0.7727	0.8636	||||||||||	|:|| | ||
cuccuguagUAGUCCGACCAGGUCCUGUUCCu	:||:|| | ||||||||||||	gttccgggaGTCGGGAT--TCCAGGACAAGGa	>hsa_piR_004880|gb|DQ576715|Homo	XM_011521681.2	176	-39.16	2	24	2756	2785	22	0.7727	0.8636	||||||||||	|:|| | ||
cuccuguagUAGUCCGACCAGGUCCUGUUCCu	:||:|| | ||||||||||||	gttccgggaGTCGGGAT--TCCAGGACAAGGa	>hsa_piR_004880|gb|DQ576715|Homo	XM_011521682.1	176	-39.16	2	24	1666	1695	22	0.7727	0.8636	||||||||||	|:|| | ||
cuCCUGUAGUAGU-CCGACCAGGUCCUGUUCCu	||:|| || || |||||| |||||||||||	caGGGCA-CA-CACGGCTGG-CCAGGACAAGGc	>hsa_piR_004880|gb|DQ576715|Homo	NM_001025591.3	195	-48.18	2	31	1569	1598	30	0.8333	0.8667	||||||||||	| |||||| |
cuccuGUAGUA-GUC-CGACCAG-GUCCUGUUCCu	| || | | | ||||| | ||||||||||	ggtttCTTCCTACTGTGCTGGACACAGGACAAGGc	>hsa_piR_004880|gb|DQ576715|Homo	NM_001287497.2	176	-31.46	2	28	2492	2526	29	0.7586	0.7586	||||||||||	| ||||| |
cuccuGUAGUA-GUC-CGACCAG-GUCCUGUUCCu	| || | | | ||||| | ||||||||||	ggtttCTTCCTACTGTGCTGGACACAGGACAAGGc	>hsa_piR_004880|gb|DQ576715|Homo	NM_022484.6	176	-31.46	2	28	2401	2435	29	0.7586	0.7586	||||||||||	| ||||| |
cuccuGUAGUA-GUC-CGACCAG-GUCCUGUUCCu	| || | | | ||||| | ||||||||||	ggtttCTTCCTACTGTGCTGGACACAGGACAAGGc	>hsa_piR_004880|gb|DQ576715|Homo	NR_109840.2	176	-31.46	2	28	1145	1179	29	0.7586	0.7586	||||||||||	| ||||| |
cuccuGUAGUA-GUC-CGACCAG-GUCCUGUUCCu	| || | | | ||||| | ||||||||||	ggtttCTTCCTACTGTGCTGGACACAGGACAAGGc	>hsa_piR_004880|gb|DQ576715|Homo	XM_017012523.2	176	-31.46	2	28	3039	3073	29	0.7586	0.7586	||||||||||	| ||||| |
cuccuGUAGUA-GUC-CGACCAG-GUCCUGUUCCu	| || | | | ||||| | ||||||||||	ggtttCTTCCTACTGTGCTGGACACAGGACAAGGc	>hsa_piR_004880|gb|DQ576715|Homo	XM_024446869.1	176	-31.46	2	28	2599	2633	29	0.7586	0.7586	||||||||||	| ||||| |
cuccuGUAGUA-GUC-CGACCAG-GUCCUGUUCCu	| || | | | ||||| | ||||||||||	ggtttCTTCCTACTGTGCTGGACACAGGACAAGGc	>hsa_piR_004880|gb|DQ576715|Homo	XR_001744853.2	176	-31.46	2	28	5505	5539	29	0.7586	0.7586	||||||||||	| ||||| |
cuccuGUAGUA-GUC-CGACCAG-GUCCUGUUCCu	| || | | | ||||| | ||||||||||	ggtttCTTCCTACTGTGCTGGACACAGGACAAGGc	>hsa_piR_004880|gb|DQ576715|Homo	XR_001744854.2	176	-31.46	2	28	2601	2635	29	0.7586	0.7586	||||||||||	| ||||| |
cuccuguaguaGUCCGACCAGGUCCUGUUCCu	| || || ||||||||||||	ttaattcctggCTGGGTGTTCCAGGACAAGGt	>hsa_piR_004880|gb|DQ576715|Homo	XM_024452698.1	181	-36.77	2	22	2205	2236	20	0.85	0.85	||||||||||	| || || ||
cuccuguaguaGUCCGACCAGGUCCUGUUCCu	| || || ||||||||||||	ttaattcctggCTGGGTGTTCCAGGACAAGGt	>hsa_piR_004880|gb|DQ576715|Homo	XM_024452700.1	181	-36.77	2	22	2205	2236	20	0.85	0.85	||||||||||	| || || ||
cucCUGUAGUAGUCCGACCA--GGUCCUGUUCCu	|||: | | | || || |||||||||||	cctGACGGCTT--GACTCGTCCCCAGGACAAGGc	>hsa_piR_004880|gb|DQ576715|Homo	XR_001752353.2	173	-29.1	2	30	23	54	30	0.7	0.7333	||||||||||	| || || |
cuCCUGUAGUAGUCCGACCAGGUCCUGUUCCu	||:|| | | || | | |||||||||||	gcGGGCAGC-CCTGGAT-GACCAGGACAAGGt	>hsa_piR_004880|gb|DQ576715|Homo	NM_024513.4	178	-34.73	2	31	2612	2641	29	0.7241	0.7586	||||||||||	| || | | |
cuCCUGUAGUAGUCCGACCAGGUCCUGUUCCu	||:|| | | || | | |||||||||||	gcGGGCAGC-CCTGGAT-GACCAGGACAAGGt	>hsa_piR_004880|gb|DQ576715|Homo	XM_006713333.3	178	-34.73	2	31	3777	3806	29	0.7241	0.7586	||||||||||	| || | | |
cuCCUGUAGUAGUCCGACCAGGUCCUGUUCCu	||:|| | | || | | |||||||||||	gcGGGCAGC-CCTGGAT-GACCAGGACAAGGt	>hsa_piR_004880|gb|DQ576715|Homo	XM_006713334.3	178	-34.73	2	31	3693	3722	29	0.7241	0.7586	||||||||||	| || | | |
cuCCUGUAGUAGUCCGACCAGGUCCUGUUCCu	||:|| | | || | | |||||||||||	gcGGGCAGC-CCTGGAT-GACCAGGACAAGGt	>hsa_piR_004880|gb|DQ576715|Homo	XM_011534111.3	178	-34.73	2	31	2689	2718	29	0.7241	0.7586	||||||||||	| || | | |
cuCCUGUAGUAGUCCGACCAGGUCCUGUUCCu	||:|| | | || | | |||||||||||	gcGGGCAGC-CCTGGAT-GACCAGGACAAGGt	>hsa_piR_004880|gb|DQ576715|Homo	XR_001740265.1	178	-34.73	2	31	2612	2641	29	0.7241	0.7586	||||||||||	| || | | |
cuCCUGUAGUAGUCCGACCAGGUCCUGUUCCu	||:|| | | || | | |||||||||||	gcGGGCAGC-CCTGGAT-GACCAGGACAAGGt	>hsa_piR_004880|gb|DQ576715|Homo	XR_245157.1	178	-34.73	2	31	2612	2641	29	0.7241	0.7586	||||||||||	| || | | |
cuCCUG-UAGUAGUCCGACCAGGUCCUGUUCCu	|||: | | | || | ||||||||||||	gaGGATGAACTCCTGGAT-CTCCAGGACAAGGt	>hsa_piR_004880|gb|DQ576715|Homo	NM_001142546.1	175	-36.79	2	31	439	470	30	0.7	0.7333	||||||||||	| || | ||
cuCCUG-UAGUAGUCCGACCAGGUCCUGUUCCu	|||: | | | || | ||||||||||||	gaGGATGAACTCCTGGAT-CTCCAGGACAAGGt	>hsa_piR_004880|gb|DQ576715|Homo	NM_033631.4	175	-36.79	2	31	503	534	30	0.7	0.7333	||||||||||	| || | ||
cuCCUG-UAGUAGUCCGACCAGGUCCUGUUCCu	|||: | | | || | ||||||||||||	gaGGATGAACTCCTGGAT-CTCCAGGACAAGGt	>hsa_piR_004880|gb|DQ576715|Homo	XM_011542090.3	175	-36.79	2	31	989	1020	30	0.7	0.7333	||||||||||	| || | ||
cuCCUG-UAGUAGUCCGACCAGGUCCUGUUCCu	|||: | | | || | ||||||||||||	gaGGATGAACTCCTGGAT-CTCCAGGACAAGGt	>hsa_piR_004880|gb|DQ576715|Homo	XM_011542091.3	175	-36.79	2	31	923	954	30	0.7	0.7333	||||||||||	| || | ||
cuCCUG-UAGUAGUCCGACCAGGUCCUGUUCCu	|||: | | | || | ||||||||||||	gaGGATGAACTCCTGGAT-CTCCAGGACAAGGt	>hsa_piR_004880|gb|DQ576715|Homo	XM_017002252.2	175	-36.79	2	31	1163	1194	30	0.7	0.7333	||||||||||	| || | ||
cuCCUGUAGUAGUCCGA--CCAGGUCCUGUUCCu	| ||||| | || || ||||||||||||||	aaGCACATC-TGAGTCTTGGGTCCAGGACAAGGc	>hsa_piR_004880|gb|DQ576715|Homo	XR_001737262.1	199	-40.81	2	31	962	994	31	0.8065	0.8065	||||||||||	| || ||||
cuCCUGUAGUAGUCCGA--CCAGGUCCUGUUCCu	| ||||| | || || ||||||||||||||	aaGCACATC-TGAGTCTTGGGTCCAGGACAAGGc	>hsa_piR_004880|gb|DQ576715|Homo	XR_002956975.1	199	-40.81	2	31	1295	1327	31	0.8065	0.8065	||||||||||	| || ||||
cuCCUGUAGUAGUCCGACCAGGUCCUGUUCCu	|||| | | | | |||| ||||||||||	caGGAC-TGA-CTGACTGG--CAGGACAAGGt	>hsa_piR_004880|gb|DQ576715|Homo	NM_004720.7	175	-33.23	2	31	1271	1298	29	0.7586	0.7586	||||||||||	| | ||||
cuCCUGUAGUAGUCCGACCAGGUCCUGUUCCu	|||| | | | | |||| ||||||||||	caGGAC-TGA-CTGACTGG--CAGGACAAGGt	>hsa_piR_004880|gb|DQ576715|Homo	XM_017027468.2	175	-33.23	2	31	1770	1797	29	0.7586	0.7586	||||||||||	| | ||||
cuCCUGUAGUAGUCCGACCAGGUCCUGUUCCu	|||| | | | | |||| ||||||||||	caGGAC-TGA-CTGACTGG--CAGGACAAGGt	>hsa_piR_004880|gb|DQ576715|Homo	XM_017027469.1	175	-33.23	2	31	1379	1406	29	0.7586	0.7586	||||||||||	| | ||||
cuCCUGUAGUAGUCCGACCAGGUCCUGUUCCu	|||| | | | | |||| ||||||||||	caGGAC-TGA-CTGACTGG--CAGGACAAGGt	>hsa_piR_004880|gb|DQ576715|Homo	XM_024451774.1	175	-33.23	2	31	1844	1871	29	0.7586	0.7586	||||||||||	| | ||||
cuccuguagUAGUCCG-AC-CAGGUCCUGUUCCu	:|||| : || |||||||||||||	ggtgttgggGTCAGCTGTGAGTCCAGGACAAGGt	>hsa_piR_004880|gb|DQ576715|Homo	NM_001099410.1	181	-38.06	2	24	2307	2340	24	0.7917	0.875	||||||||||	| : || |||
cuccuguagUAGUCCG-AC-CAGGUCCUGUUCCu	:|||| : || |||||||||||||	ggtgttgggGTCAGCTGTGAGTCCAGGACAAGGt	>hsa_piR_004880|gb|DQ576715|Homo	NM_001099411.1	181	-38.06	2	24	2239	2272	24	0.7917	0.875	||||||||||	| : || |||
cuccuguagUAGUCCG-AC-CAGGUCCUGUUCCu	:|||| : || |||||||||||||	ggtgttgggGTCAGCTGTGAGTCCAGGACAAGGt	>hsa_piR_004880|gb|DQ576715|Homo	NM_001184727.2	181	-38.06	2	24	2328	2361	24	0.7917	0.875	||||||||||	| : || |||
cuccuguagUAGUCCG-AC-CAGGUCCUGUUCCu	:|||| : || |||||||||||||	ggtgttgggGTCAGCTGTGAGTCCAGGACAAGGt	>hsa_piR_004880|gb|DQ576715|Homo	NM_014710.5	181	-38.06	2	24	2281	2314	24	0.7917	0.875	||||||||||	| : || |||
cucCUGUAGUA-GUC-CGACCAG-GUCCUGUUCCu	|:|| | ||| |||| | ||||||||||	aaaGGCAGGTTGCAGAACTGGACACAGGACAAGGa	>hsa_piR_004880|gb|DQ576715|Homo	NM_001319116.2	174	-37.87	2	30	3135	3169	31	0.7097	0.7419	||||||||||	| |||| |
cucCUGUAGUA-GUC-CGACCAG-GUCCUGUUCCu	|:|| | ||| |||| | ||||||||||	aaaGGCAGGTTGCAGAACTGGACACAGGACAAGGa	>hsa_piR_004880|gb|DQ576715|Homo	NM_001319117.2	174	-37.87	2	30	3027	3061	31	0.7097	0.7419	||||||||||	| |||| |
cucCUGUAGUA-GUC-CGACCAG-GUCCUGUUCCu	|:|| | ||| |||| | ||||||||||	aaaGGCAGGTTGCAGAACTGGACACAGGACAAGGa	>hsa_piR_004880|gb|DQ576715|Homo	NM_001319118.2	174	-37.87	2	30	3078	3112	31	0.7097	0.7419	||||||||||	| |||| |
cucCUGUAGUA-GUC-CGACCAG-GUCCUGUUCCu	|:|| | ||| |||| | ||||||||||	aaaGGCAGGTTGCAGAACTGGACACAGGACAAGGa	>hsa_piR_004880|gb|DQ576715|Homo	NM_001319119.2	174	-37.87	2	30	3330	3364	31	0.7097	0.7419	||||||||||	| |||| |
cucCUGUAGUA-GUC-CGACCAG-GUCCUGUUCCu	|:|| | ||| |||| | ||||||||||	aaaGGCAGGTTGCAGAACTGGACACAGGACAAGGa	>hsa_piR_004880|gb|DQ576715|Homo	NM_001319120.2	174	-37.87	2	30	3039	3073	31	0.7097	0.7419	||||||||||	| |||| |
cucCUGUAGUA-GUC-CGACCAG-GUCCUGUUCCu	|:|| | ||| |||| | ||||||||||	aaaGGCAGGTTGCAGAACTGGACACAGGACAAGGa	>hsa_piR_004880|gb|DQ576715|Homo	NM_001319122.2	174	-37.87	2	30	3115	3149	31	0.7097	0.7419	||||||||||	| |||| |
cucCUGUAGUA-GUC-CGACCAG-GUCCUGUUCCu	|:|| | ||| |||| | ||||||||||	aaaGGCAGGTTGCAGAACTGGACACAGGACAAGGa	>hsa_piR_004880|gb|DQ576715|Homo	NM_012100.4	174	-37.87	2	30	3147	3181	31	0.7097	0.7419	||||||||||	| |||| |
cucCUGUAGUA-GUC-CGACCAG-GUCCUGUUCCu	|:|| | ||| |||| | ||||||||||	aaaGGCAGGTTGCAGAACTGGACACAGGACAAGGa	>hsa_piR_004880|gb|DQ576715|Homo	NR_134970.2	174	-37.87	2	30	2963	2997	31	0.7097	0.7419	||||||||||	| |||| |
cuCCUGUAGUAGU-CCGACCAGGUCCUGUUCCu	| :|||| || ||| ||||||||||||	atGAGCATC-CCACTGCTCCTCCAGGACAAGGt	>hsa_piR_004880|gb|DQ576715|Homo	NM_001286823.2	183	-34.02	2	31	613	644	30	0.7333	0.7667	||||||||||	| ||| ||
cuCCUGUAGUAGU-CCGACCAGGUCCUGUUCCu	| :|||| || ||| ||||||||||||	atGAGCATC-CCACTGCTCCTCCAGGACAAGGt	>hsa_piR_004880|gb|DQ576715|Homo	NM_017820.5	183	-34.02	2	31	613	644	30	0.7333	0.7667	||||||||||	| ||| ||
cuCCUGUAGUAGU-CCGACCAGGUCCUGUUCCu	| :|||| || ||| ||||||||||||	atGAGCATC-CCACTGCTCCTCCAGGACAAGGt	>hsa_piR_004880|gb|DQ576715|Homo	NR_104598.2	183	-34.02	2	31	1027	1058	30	0.7333	0.7667	||||||||||	| ||| ||
cuCCUGUAGUAGU-CCGACCAGGUCCUGUUCCu	| :|||| || ||| ||||||||||||	atGAGCATC-CCACTGCTCCTCCAGGACAAGGt	>hsa_piR_004880|gb|DQ576715|Homo	XM_011518810.1	183	-34.02	2	31	713	744	30	0.7333	0.7667	||||||||||	| ||| ||
cuCCUGUAGUAGU-CCGACCAGGUCCUGUUCCu	| :|||| || ||| ||||||||||||	atGAGCATC-CCACTGCTCCTCCAGGACAAGGt	>hsa_piR_004880|gb|DQ576715|Homo	XM_017014861.1	183	-34.02	2	31	857	888	30	0.7333	0.7667	||||||||||	| ||| ||
cuCCUGUAGUAGU-CCGACCAGGUCCUGUUCCu	| :|||| || ||| ||||||||||||	atGAGCATC-CCACTGCTCCTCCAGGACAAGGt	>hsa_piR_004880|gb|DQ576715|Homo	XM_017014862.1	183	-34.02	2	31	928	959	30	0.7333	0.7667	||||||||||	| ||| ||
cuCCUGUAGUAGU-CCGACCAGGUCCUGUUCCu	| :|||| || ||| ||||||||||||	atGAGCATC-CCACTGCTCCTCCAGGACAAGGt	>hsa_piR_004880|gb|DQ576715|Homo	XM_017014863.1	183	-34.02	2	31	928	959	30	0.7333	0.7667	||||||||||	| ||| ||
cuCCUGUAGUAGU-CCGACCAGGUCCUGUUCCu	| :|||| || ||| ||||||||||||	atGAGCATC-CCACTGCTCCTCCAGGACAAGGt	>hsa_piR_004880|gb|DQ576715|Homo	XM_017014864.1	183	-34.02	2	31	918	949	30	0.7333	0.7667	||||||||||	| ||| ||
cuCCUGUAGUAGU-CCGACCAGGUCCUGUUCCu	| :|||| || ||| ||||||||||||	atGAGCATC-CCACTGCTCCTCCAGGACAAGGt	>hsa_piR_004880|gb|DQ576715|Homo	XM_017014865.1	183	-34.02	2	31	565	596	30	0.7333	0.7667	||||||||||	| ||| ||
cuCCUGUAGUAGU-CCGACCAGGUCCUGUUCCu	| :|||| || ||| ||||||||||||	atGAGCATC-CCACTGCTCCTCCAGGACAAGGt	>hsa_piR_004880|gb|DQ576715|Homo	XM_024447588.1	183	-34.02	2	31	194	225	30	0.7333	0.7667	||||||||||	| ||| ||
cuCCUGUAGUAGU-CCGACCAGGUCCUGUUCCu	| :|||| || ||| ||||||||||||	atGAGCATC-CCACTGCTCCTCCAGGACAAGGt	>hsa_piR_004880|gb|DQ576715|Homo	XM_024447589.1	183	-34.02	2	31	533	564	30	0.7333	0.7667	||||||||||	| ||| ||
cuCCUGUAGUAGUCCGACCAGGUCCUGUUCCu	| | ||| | | ||| |||||||||||	ccGAAGCTCAACCAGATGGACCAGGACAAGGt	>hsa_piR_004880|gb|DQ576715|Homo	NM_004526.4	186	-32.78	2	31	2253	2284	29	0.7241	0.7241	||||||||||	| | ||| |
cuCCUGUAGUAGUCCGACCAGGUCCUGUUCCu	| | ||| | | ||| |||||||||||	ccGAAGCTCAACCAGATGGACCAGGACAAGGt	>hsa_piR_004880|gb|DQ576715|Homo	NR_073375.2	186	-32.78	2	31	2272	2303	29	0.7241	0.7241	||||||||||	| | ||| |
cuCCUGUAGUAGUCCGACCAGGUCCUGUUCCu	| | ||| | | ||| |||||||||||	ccGAAGCTCAACCAGATGGACCAGGACAAGGt	>hsa_piR_004880|gb|DQ576715|Homo	XM_024453531.1	186	-32.78	2	31	2280	2311	29	0.7241	0.7241	||||||||||	| | ||| |
cucCUGUAG----UAGUC--CGACCAGGUCCUGUUCCu	| |||| ||::| ||| ||||||||||||	agtGCCATCTTGGATTGGTTCCTGCTCCAGGACAAGGa	>hsa_piR_004880|gb|DQ576715|Homo	XR_940842.1	179	-36.8	2	30	1636	1673	34	0.6765	0.7353	||||||||||	| ||| ||
cuccUGUAGUAGUCCGACC-AGGUCCUGUUCCu	|| :| :||| || ||||||||||||	gtctACTGGGTGGGGCAGGATCCAGGACAAGGa	>hsa_piR_004880|gb|DQ576715|Homo	XM_011524796.2	183	-38.79	2	29	1331	1363	28	0.7143	0.7857	||||||||||	:||| || ||
cucCUGUAGUA-GUCCGACCAGGUCCUGUUCCu	|::| :| :|| ||| |||||||||||	agaGGTAGAGTGTAGTGTGG-CCAGGACAAGGt	>hsa_piR_004880|gb|DQ576715|Homo	NM_003466.4	174	-37.72	2	30	3379	3410	29	0.6552	0.7931	||||||||||	:|| ||| |
cucCUGUAGUA-GUCCGACCAGGUCCUGUUCCu	|::| :| :|| ||| |||||||||||	agaGGTAGAGTGTAGTGTGG-CCAGGACAAGGt	>hsa_piR_004880|gb|DQ576715|Homo	NM_013952.4	174	-37.72	2	30	3300	3331	29	0.6552	0.7931	||||||||||	:|| ||| |
cucCUGUAGUA-GUCCGACCAGGUCCUGUUCCu	|::| :| :|| ||| |||||||||||	agaGGTAGAGTGTAGTGTGG-CCAGGACAAGGt	>hsa_piR_004880|gb|DQ576715|Homo	NM_013953.4	174	-37.72	2	30	3069	3100	29	0.6552	0.7931	||||||||||	:|| ||| |
cucCUGUAGUA-GUCCGACCAGGUCCUGUUCCu	|::| :| :|| ||| |||||||||||	agaGGTAGAGTGTAGTGTGG-CCAGGACAAGGt	>hsa_piR_004880|gb|DQ576715|Homo	NM_013992.4	174	-37.72	2	30	2967	2998	29	0.6552	0.7931	||||||||||	:|| ||| |
cucCUGUAGUAGUC-CGACCAGGUCCUGUUCCu	|:|: |: ::| || ||| ||||||||||	cgaGGCGGCGGTGGCGCCGGT-CAGGACAAGGa	>hsa_piR_004880|gb|DQ576715|Homo	NM_001142930.2	178	-40.57	2	30	68	99	29	0.6552	0.8276	||||||||||	:| || |||
cucCUGUAGUAGUC-CGACCAGGUCCUGUUCCu	|:|: |: ::| || ||| ||||||||||	cgaGGCGGCGGTGGCGCCGGT-CAGGACAAGGa	>hsa_piR_004880|gb|DQ576715|Homo	NM_001142931.2	178	-40.57	2	30	68	99	29	0.6552	0.8276	||||||||||	:| || |||
cucCUGUAGUAGUC-CGACCAGGUCCUGUUCCu	|:|: |: ::| || ||| ||||||||||	cgaGGCGGCGGTGGCGCCGGT-CAGGACAAGGa	>hsa_piR_004880|gb|DQ576715|Homo	NM_001243747.2	178	-40.57	2	30	68	99	29	0.6552	0.8276	||||||||||	:| || |||
cucCUGUAGUAGUC-CGACCAGGUCCUGUUCCu	|:|: |: ::| || ||| ||||||||||	cgaGGCGGCGGTGGCGCCGGT-CAGGACAAGGa	>hsa_piR_004880|gb|DQ576715|Homo	NM_006595.4	178	-40.57	2	30	68	99	29	0.6552	0.8276	||||||||||	:| || |||
cucCUGUAGUAGUC-CGACCAGGUCCUGUUCCu	|:|: |: ::| || ||| ||||||||||	cgaGGCGGCGGTGGCGCCGGT-CAGGACAAGGa	>hsa_piR_004880|gb|DQ576715|Homo	NR_024625.2	178	-40.57	2	30	68	99	29	0.6552	0.8276	||||||||||	:| || |||
cucCUGUAGUAGUC-CGACCAGGUCCUGUUCCu	|:|: |: ::| || ||| ||||||||||	cgaGGCGGCGGTGGCGCCGGT-CAGGACAAGGa	>hsa_piR_004880|gb|DQ576715|Homo	XM_006718359.4	178	-40.57	2	30	86	117	29	0.6552	0.8276	||||||||||	:| || |||
cucCUGUAGUAGUC-CGACCAGGUCCUGUUCCu	|:|: |: ::| || ||| ||||||||||	cgaGGCGGCGGTGGCGCCGGT-CAGGACAAGGa	>hsa_piR_004880|gb|DQ576715|Homo	XM_017018464.1	178	-40.57	2	30	94	125	29	0.6552	0.8276	||||||||||	:| || |||
cucCUGUAGUAGUC-CGACCAGGUCCUGUUCCu	|:|: |: ::| || ||| ||||||||||	cgaGGCGGCGGTGGCGCCGGT-CAGGACAAGGa	>hsa_piR_004880|gb|DQ576715|Homo	XM_017018465.1	178	-40.57	2	30	94	125	29	0.6552	0.8276	||||||||||	:| || |||
cucCUGUAG---UAGUCCGACCAGGUCCUGUUCCu	||:||: :|:| || || |||||||||||	actGATATTCTGGTTA-GCAGGGCCAGGACAAGGg	>hsa_piR_004880|gb|DQ576715|Homo	NM_016653.3	182	-35.44	2	30	2880	2913	31	0.6774	0.8065	||||||||||	:| || || |
cuCCUGUAGUA-GUCCGACCAGGUCCUGUUCCu	||::: ::| :: ||||| |||||||||||	cgGGGTGCTGTGTGAGCTGGCCCAGGACAAGGa	>hsa_piR_004880|gb|DQ576715|Homo	NM_001352773.1	189	-42.59	2	31	2026	2058	30	0.6333	0.8667	||||||||||	:: ||||| |
cuCCUGUAGUA-GUCCGACCAGGUCCUGUUCCu	||::: ::| :: ||||| |||||||||||	cgGGGTGCTGTGTGAGCTGGCCCAGGACAAGGa	>hsa_piR_004880|gb|DQ576715|Homo	NM_001352774.1	189	-42.59	2	31	2001	2033	30	0.6333	0.8667	||||||||||	:: ||||| |
cuCCUGUAGUA-GUCCGACCAGGUCCUGUUCCu	||::: ::| :: ||||| |||||||||||	cgGGGTGCTGTGTGAGCTGGCCCAGGACAAGGa	>hsa_piR_004880|gb|DQ576715|Homo	NM_001352775.1	189	-42.59	2	31	2023	2055	30	0.6333	0.8667	||||||||||	:: ||||| |
cuCCUGUAGUA-GUCCGACCAGGUCCUGUUCCu	||::: ::| :: ||||| |||||||||||	cgGGGTGCTGTGTGAGCTGGCCCAGGACAAGGa	>hsa_piR_004880|gb|DQ576715|Homo	NM_001352776.1	189	-42.59	2	31	2113	2145	30	0.6333	0.8667	||||||||||	:: ||||| |
cuCCUGUAGUA-GUCCGACCAGGUCCUGUUCCu	||::: ::| :: ||||| |||||||||||	cgGGGTGCTGTGTGAGCTGGCCCAGGACAAGGa	>hsa_piR_004880|gb|DQ576715|Homo	NM_001352777.1	189	-42.59	2	31	2016	2048	30	0.6333	0.8667	||||||||||	:: ||||| |
cuCCUGUAGUA-GUCCGACCAGGUCCUGUUCCu	||::: ::| :: ||||| |||||||||||	cgGGGTGCTGTGTGAGCTGGCCCAGGACAAGGa	>hsa_piR_004880|gb|DQ576715|Homo	NM_002230.4	189	-42.59	2	31	1947	1979	30	0.6333	0.8667	||||||||||	:: ||||| |
cuCCUGUAGUA-GUCCGACCAGGUCCUGUUCCu	||::: ::| :: ||||| |||||||||||	cgGGGTGCTGTGTGAGCTGGCCCAGGACAAGGa	>hsa_piR_004880|gb|DQ576715|Homo	NM_021991.3	189	-42.59	2	31	2004	2036	30	0.6333	0.8667	||||||||||	:: ||||| |
cuCCUGUAGUA-GUCCGACCAGGUCCUGUUCCu	||::: ::| :: ||||| |||||||||||	cgGGGTGCTGTGTGAGCTGGCCCAGGACAAGGa	>hsa_piR_004880|gb|DQ576715|Homo	XM_006721874.3	189	-42.59	2	31	1961	1993	30	0.6333	0.8667	||||||||||	:: ||||| |
cuCCUGUAGUA-GUCCGACCAGGUCCUGUUCCu	||::: ::| :: ||||| |||||||||||	cgGGGTGCTGTGTGAGCTGGCCCAGGACAAGGa	>hsa_piR_004880|gb|DQ576715|Homo	XM_006721875.1	189	-42.59	2	31	2030	2062	30	0.6333	0.8667	||||||||||	:: ||||| |
cuCCUGUAGUA-GUCCGACCAGGUCCUGUUCCu	||::: ::| :: ||||| |||||||||||	cgGGGTGCTGTGTGAGCTGGCCCAGGACAAGGa	>hsa_piR_004880|gb|DQ576715|Homo	XM_011524753.2	189	-42.59	2	31	2234	2266	30	0.6333	0.8667	||||||||||	:: ||||| |
cuCCUGUAGUA-GUCCGACCAGGUCCUGUUCCu	||::: ::| :: ||||| |||||||||||	cgGGGTGCTGTGTGAGCTGGCCCAGGACAAGGa	>hsa_piR_004880|gb|DQ576715|Homo	XM_011524756.1	189	-42.59	2	31	1841	1873	30	0.6333	0.8667	||||||||||	:: ||||| |
cuCCUGUAGUA-GUCCGACCAGGUCCUGUUCCu	||::: ::| :: ||||| |||||||||||	cgGGGTGCTGTGTGAGCTGGCCCAGGACAAGGa	>hsa_piR_004880|gb|DQ576715|Homo	XM_011524758.1	189	-42.59	2	31	1837	1869	30	0.6333	0.8667	||||||||||	:: ||||| |
cuCCUGUAGUA-GUCCGACCAGGUCCUGUUCCu	||::: ::| :: ||||| |||||||||||	cgGGGTGCTGTGTGAGCTGGCCCAGGACAAGGa	>hsa_piR_004880|gb|DQ576715|Homo	XM_017024588.2	189	-42.59	2	31	1931	1963	30	0.6333	0.8667	||||||||||	:: ||||| |
cuCCUGUAGUA-GUCCGACCAGGUCCUGUUCCu	||::: ::| :: ||||| |||||||||||	cgGGGTGCTGTGTGAGCTGGCCCAGGACAAGGa	>hsa_piR_004880|gb|DQ576715|Homo	XM_017024590.1	189	-42.59	2	31	1837	1869	30	0.6333	0.8667	||||||||||	:: ||||| |
cuCCUGUAGUAGUCCGACCAGGUCCUGUUCCu	|| |: :: ||||||| ||||||||||	gtGGTCGGTGGAAGGCTGG--CAGGACAAGGg	>hsa_piR_004880|gb|DQ576715|Homo	XM_006718556.4	183	-39.98	2	31	2358	2387	29	0.6897	0.7931	||||||||||	|||||||
cuCCUGUAGUAGUCCGACCAGGUCCUGUUCCu	|| |: :: ||||||| ||||||||||	gtGGTCGGTGGAAGGCTGG--CAGGACAAGGg	>hsa_piR_004880|gb|DQ576715|Homo	XM_011545039.3	183	-39.98	2	31	2363	2392	29	0.6897	0.7931	||||||||||	|||||||
cucCUGUAGUAGUCCGACCAGGUCCUGUUCCu	|| :|::| |||||| |||||||||||	gctGA-GTTGTGAGGCTG--CCAGGACAAGGg	>hsa_piR_004880|gb|DQ576715|Homo	XR_001738943.1	188	-37.61	2	30	3629	3657	28	0.75	0.8571	||||||||||	|||||| |
cucCUGUAGUAGUCCGACCAGGUCCUGUUCCu	|:| ||| |||||| :||||||||||	gcaGGC-TCA--AGGCTG--TCAGGACAAGGt	>hsa_piR_004880|gb|DQ576715|Homo	NM_001378270.1	177	-36.51	2	30	2008	2034	28	0.75	0.8214	||||||||||	|||||| :
cuCCUGUA-GUAGUCCGAC-CAGGUCCUGUUCCu	| |: | |||: ||||| || ||||||||||	aaGTATTTGCATT-GGCTGAGTACAGGACAAGGc	>hsa_piR_004880|gb|DQ576715|Homo	NM_001080412.3	186	-35.78	2	31	2493	2525	31	0.7419	0.8065	||||||||||	||||| ||
cuCCUGUA-GUAGUCCGAC-CAGGUCCUGUUCCu	| |: | |||: ||||| || ||||||||||	aaGTATTTGCATT-GGCTGAGTACAGGACAAGGc	>hsa_piR_004880|gb|DQ576715|Homo	NM_001350099.2	186	-35.78	2	31	2176	2208	31	0.7419	0.8065	||||||||||	||||| ||
cuCCUGUA-GUAGUCCGAC-CAGGUCCUGUUCCu	| |: | |||: ||||| || ||||||||||	aaGTATTTGCATT-GGCTGAGTACAGGACAAGGc	>hsa_piR_004880|gb|DQ576715|Homo	NM_001350100.2	186	-35.78	2	31	1878	1910	31	0.7419	0.8065	||||||||||	||||| ||
cuCCUGUA-GUAGUCCGAC-CAGGUCCUGUUCCu	| |: | |||: ||||| || ||||||||||	aaGTATTTGCATT-GGCTGAGTACAGGACAAGGc	>hsa_piR_004880|gb|DQ576715|Homo	NM_001376112.1	186	-35.78	2	31	2090	2122	31	0.7419	0.8065	||||||||||	||||| ||
cuCCUGUA-GUAGUCCGAC-CAGGUCCUGUUCCu	| |: | |||: ||||| || ||||||||||	aaGTATTTGCATT-GGCTGAGTACAGGACAAGGc	>hsa_piR_004880|gb|DQ576715|Homo	NM_001376113.1	186	-35.78	2	31	2094	2126	31	0.7419	0.8065	||||||||||	||||| ||
cuCCUGUA-GUAGUCCGAC-CAGGUCCUGUUCCu	| |: | |||: ||||| || ||||||||||	aaGTATTTGCATT-GGCTGAGTACAGGACAAGGc	>hsa_piR_004880|gb|DQ576715|Homo	NM_001376114.1	186	-35.78	2	31	2339	2371	31	0.7419	0.8065	||||||||||	||||| ||
cuCCUGUA-GUAGUCCGAC-CAGGUCCUGUUCCu	| |: | |||: ||||| || ||||||||||	aaGTATTTGCATT-GGCTGAGTACAGGACAAGGc	>hsa_piR_004880|gb|DQ576715|Homo	NM_001376115.1	186	-35.78	2	31	2031	2063	31	0.7419	0.8065	||||||||||	||||| ||
cuCCUGUA-GUAGUCCGAC-CAGGUCCUGUUCCu	| |: | |||: ||||| || ||||||||||	aaGTATTTGCATT-GGCTGAGTACAGGACAAGGc	>hsa_piR_004880|gb|DQ576715|Homo	NM_001376116.1	186	-35.78	2	31	2126	2158	31	0.7419	0.8065	||||||||||	||||| ||
cuCCUGUA-GUAGUCCGAC-CAGGUCCUGUUCCu	| |: | |||: ||||| || ||||||||||	aaGTATTTGCATT-GGCTGAGTACAGGACAAGGc	>hsa_piR_004880|gb|DQ576715|Homo	NM_001376117.1	186	-35.78	2	31	2192	2224	31	0.7419	0.8065	||||||||||	||||| ||
cuCCUGUA-GUAGUCCGAC-CAGGUCCUGUUCCu	| |: | |||: ||||| || ||||||||||	aaGTATTTGCATT-GGCTGAGTACAGGACAAGGc	>hsa_piR_004880|gb|DQ576715|Homo	NM_001376118.1	186	-35.78	2	31	2217	2249	31	0.7419	0.8065	||||||||||	||||| ||
cuCCUGUA-GUAGUCCGAC-CAGGUCCUGUUCCu	| |: | |||: ||||| || ||||||||||	aaGTATTTGCATT-GGCTGAGTACAGGACAAGGc	>hsa_piR_004880|gb|DQ576715|Homo	NM_001376119.1	186	-35.78	2	31	1965	1997	31	0.7419	0.8065	||||||||||	||||| ||
cuCCUGUA-GUAGUCCGAC-CAGGUCCUGUUCCu	| |: | |||: ||||| || ||||||||||	aaGTATTTGCATT-GGCTGAGTACAGGACAAGGc	>hsa_piR_004880|gb|DQ576715|Homo	NM_001376120.1	186	-35.78	2	31	1989	2021	31	0.7419	0.8065	||||||||||	||||| ||
cuCCUGUA-GUAGUCCGAC-CAGGUCCUGUUCCu	| |: | |||: ||||| || ||||||||||	aaGTATTTGCATT-GGCTGAGTACAGGACAAGGc	>hsa_piR_004880|gb|DQ576715|Homo	NM_001376121.1	186	-35.78	2	31	2495	2527	31	0.7419	0.8065	||||||||||	||||| ||
cuCCUGUA-GUAGUCCGAC-CAGGUCCUGUUCCu	| |: | |||: ||||| || ||||||||||	aaGTATTTGCATT-GGCTGAGTACAGGACAAGGc	>hsa_piR_004880|gb|DQ576715|Homo	NM_001376122.1	186	-35.78	2	31	2295	2327	31	0.7419	0.8065	||||||||||	||||| ||
cuCCUGUA-GUAGUCCGAC-CAGGUCCUGUUCCu	| |: | |||: ||||| || ||||||||||	aaGTATTTGCATT-GGCTGAGTACAGGACAAGGc	>hsa_piR_004880|gb|DQ576715|Homo	NM_001376123.1	186	-35.78	2	31	2462	2494	31	0.7419	0.8065	||||||||||	||||| ||
cuCCUGUA-GUAGUCCGAC-CAGGUCCUGUUCCu	| |: | |||: ||||| || ||||||||||	aaGTATTTGCATT-GGCTGAGTACAGGACAAGGc	>hsa_piR_004880|gb|DQ576715|Homo	NM_001376124.1	186	-35.78	2	31	2437	2469	31	0.7419	0.8065	||||||||||	||||| ||
cuCCUGUA-GUAGUCCGAC-CAGGUCCUGUUCCu	| |: | |||: ||||| || ||||||||||	aaGTATTTGCATT-GGCTGAGTACAGGACAAGGc	>hsa_piR_004880|gb|DQ576715|Homo	NM_001376125.1	186	-35.78	2	31	2122	2154	31	0.7419	0.8065	||||||||||	||||| ||
cuCCUGUA-GUAGUCCGAC-CAGGUCCUGUUCCu	| |: | |||: ||||| || ||||||||||	aaGTATTTGCATT-GGCTGAGTACAGGACAAGGc	>hsa_piR_004880|gb|DQ576715|Homo	NM_001376126.1	186	-35.78	2	31	1971	2003	31	0.7419	0.8065	||||||||||	||||| ||
cuCCUGUA-GUAGUCCGAC-CAGGUCCUGUUCCu	| |: | |||: ||||| || ||||||||||	aaGTATTTGCATT-GGCTGAGTACAGGACAAGGc	>hsa_piR_004880|gb|DQ576715|Homo	NM_001376127.1	186	-35.78	2	31	1726	1758	31	0.7419	0.8065	||||||||||	||||| ||
cuCCUGUA-GUAGUCCGAC-CAGGUCCUGUUCCu	| |: | |||: ||||| || ||||||||||	aaGTATTTGCATT-GGCTGAGTACAGGACAAGGc	>hsa_piR_004880|gb|DQ576715|Homo	NM_001376128.1	186	-35.78	2	31	1849	1881	31	0.7419	0.8065	||||||||||	||||| ||
cuCCUGUA-GUAGUCCGAC-CAGGUCCUGUUCCu	| |: | |||: ||||| || ||||||||||	aaGTATTTGCATT-GGCTGAGTACAGGACAAGGc	>hsa_piR_004880|gb|DQ576715|Homo	NM_001376142.1	186	-35.78	2	31	1824	1856	31	0.7419	0.8065	||||||||||	||||| ||
cuCCUGUA-GUAGUCCGAC-CAGGUCCUGUUCCu	| |: | |||: ||||| || ||||||||||	aaGTATTTGCATT-GGCTGAGTACAGGACAAGGc	>hsa_piR_004880|gb|DQ576715|Homo	NM_001376143.1	186	-35.78	2	31	2094	2126	31	0.7419	0.8065	||||||||||	||||| ||
cuCCUGUA-GUAGUCCGAC-CAGGUCCUGUUCCu	| |: | |||: ||||| || ||||||||||	aaGTATTTGCATT-GGCTGAGTACAGGACAAGGc	>hsa_piR_004880|gb|DQ576715|Homo	NM_001376150.1	186	-35.78	2	31	2006	2038	31	0.7419	0.8065	||||||||||	||||| ||
cuCCUGUA-GUAGUCCGAC-CAGGUCCUGUUCCu	| |: | |||: ||||| || ||||||||||	aaGTATTTGCATT-GGCTGAGTACAGGACAAGGc	>hsa_piR_004880|gb|DQ576715|Homo	NM_001376152.1	186	-35.78	2	31	1695	1727	31	0.7419	0.8065	||||||||||	||||| ||
cuCCUGUA-GUAGUCCGAC-CAGGUCCUGUUCCu	| |: | |||: ||||| || ||||||||||	aaGTATTTGCATT-GGCTGAGTACAGGACAAGGc	>hsa_piR_004880|gb|DQ576715|Homo	NM_001376157.1	186	-35.78	2	31	1986	2018	31	0.7419	0.8065	||||||||||	||||| ||
cuCCUGUA-GUAGUCCGAC-CAGGUCCUGUUCCu	| |: | |||: ||||| || ||||||||||	aaGTATTTGCATT-GGCTGAGTACAGGACAAGGc	>hsa_piR_004880|gb|DQ576715|Homo	NM_001376158.1	186	-35.78	2	31	2084	2116	31	0.7419	0.8065	||||||||||	||||| ||
cuCCUGUA-GUAGUCCGAC-CAGGUCCUGUUCCu	| |: | |||: ||||| || ||||||||||	aaGTATTTGCATT-GGCTGAGTACAGGACAAGGc	>hsa_piR_004880|gb|DQ576715|Homo	NM_001376159.1	186	-35.78	2	31	2109	2141	31	0.7419	0.8065	||||||||||	||||| ||
cuCCUGUA-GUAGUCCGAC-CAGGUCCUGUUCCu	| |: | |||: ||||| || ||||||||||	aaGTATTTGCATT-GGCTGAGTACAGGACAAGGc	>hsa_piR_004880|gb|DQ576715|Homo	NM_001376160.1	186	-35.78	2	31	2354	2386	31	0.7419	0.8065	||||||||||	||||| ||
cuCCUGUA-GUAGUCCGAC-CAGGUCCUGUUCCu	| |: | |||: ||||| || ||||||||||	aaGTATTTGCATT-GGCTGAGTACAGGACAAGGc	>hsa_piR_004880|gb|DQ576715|Homo	NM_001376161.1	186	-35.78	2	31	2329	2361	31	0.7419	0.8065	||||||||||	||||| ||
cuCCUGUA-GUAGUCCGAC-CAGGUCCUGUUCCu	| |: | |||: ||||| || ||||||||||	aaGTATTTGCATT-GGCTGAGTACAGGACAAGGc	>hsa_piR_004880|gb|DQ576715|Homo	NM_001376162.1	186	-35.78	2	31	2104	2136	31	0.7419	0.8065	||||||||||	||||| ||
cuCCUGUA-GUAGUCCGAC-CAGGUCCUGUUCCu	| |: | |||: ||||| || ||||||||||	aaGTATTTGCATT-GGCTGAGTACAGGACAAGGc	>hsa_piR_004880|gb|DQ576715|Homo	NM_001376163.1	186	-35.78	2	31	1780	1812	31	0.7419	0.8065	||||||||||	||||| ||
cuCCUGUA-GUAGUCCGAC-CAGGUCCUGUUCCu	| |: | |||: ||||| || ||||||||||	aaGTATTTGCATT-GGCTGAGTACAGGACAAGGc	>hsa_piR_004880|gb|DQ576715|Homo	NM_001376164.1	186	-35.78	2	31	1650	1682	31	0.7419	0.8065	||||||||||	||||| ||
cuCCUGUA-GUAGUCCGAC-CAGGUCCUGUUCCu	| |: | |||: ||||| || ||||||||||	aaGTATTTGCATT-GGCTGAGTACAGGACAAGGc	>hsa_piR_004880|gb|DQ576715|Homo	NM_001376165.1	186	-35.78	2	31	1821	1853	31	0.7419	0.8065	||||||||||	||||| ||
cuCCUGUA-GUAGUCCGAC-CAGGUCCUGUUCCu	| |: | |||: ||||| || ||||||||||	aaGTATTTGCATT-GGCTGAGTACAGGACAAGGc	>hsa_piR_004880|gb|DQ576715|Homo	NM_001376166.1	186	-35.78	2	31	1657	1689	31	0.7419	0.8065	||||||||||	||||| ||
cuCCUGUA-GUAGUCCGAC-CAGGUCCUGUUCCu	| |: | |||: ||||| || ||||||||||	aaGTATTTGCATT-GGCTGAGTACAGGACAAGGc	>hsa_piR_004880|gb|DQ576715|Homo	NM_001376167.1	186	-35.78	2	31	1953	1985	31	0.7419	0.8065	||||||||||	||||| ||
cuCCUGUA-GUAGUCCGAC-CAGGUCCUGUUCCu	| |: | |||: ||||| || ||||||||||	aaGTATTTGCATT-GGCTGAGTACAGGACAAGGc	>hsa_piR_004880|gb|DQ576715|Homo	NM_001376168.1	186	-35.78	2	31	1755	1787	31	0.7419	0.8065	||||||||||	||||| ||
cuCCUGUA-GUAGUCCGAC-CAGGUCCUGUUCCu	| |: | |||: ||||| || ||||||||||	aaGTATTTGCATT-GGCTGAGTACAGGACAAGGc	>hsa_piR_004880|gb|DQ576715|Homo	NM_001376169.1	186	-35.78	2	31	1867	1899	31	0.7419	0.8065	||||||||||	||||| ||
cuCCUGUA-GUAGUCCGAC-CAGGUCCUGUUCCu	| |: | |||: ||||| || ||||||||||	aaGTATTTGCATT-GGCTGAGTACAGGACAAGGc	>hsa_piR_004880|gb|DQ576715|Homo	NM_001376170.1	186	-35.78	2	31	2025	2057	31	0.7419	0.8065	||||||||||	||||| ||
cuCCUGUA-GUAGUCCGAC-CAGGUCCUGUUCCu	| |: | |||: ||||| || ||||||||||	aaGTATTTGCATT-GGCTGAGTACAGGACAAGGc	>hsa_piR_004880|gb|DQ576715|Homo	NM_001376171.1	186	-35.78	2	31	2000	2032	31	0.7419	0.8065	||||||||||	||||| ||
cuCCUGUA-GUAGUCCGAC-CAGGUCCUGUUCCu	| |: | |||: ||||| || ||||||||||	aaGTATTTGCATT-GGCTGAGTACAGGACAAGGc	>hsa_piR_004880|gb|DQ576715|Homo	NM_001376172.1	186	-35.78	2	31	1953	1985	31	0.7419	0.8065	||||||||||	||||| ||
cuCCUGUA-GUAGUCCGAC-CAGGUCCUGUUCCu	| |: | |||: ||||| || ||||||||||	aaGTATTTGCATT-GGCTGAGTACAGGACAAGGc	>hsa_piR_004880|gb|DQ576715|Homo	NM_001376173.1	186	-35.78	2	31	2104	2136	31	0.7419	0.8065	||||||||||	||||| ||
cuCCUGUA-GUAGUCCGAC-CAGGUCCUGUUCCu	| |: | |||: ||||| || ||||||||||	aaGTATTTGCATT-GGCTGAGTACAGGACAAGGc	>hsa_piR_004880|gb|DQ576715|Homo	NM_001376174.1	186	-35.78	2	31	2151	2183	31	0.7419	0.8065	||||||||||	||||| ||
cuCCUGUA-GUAGUCCGAC-CAGGUCCUGUUCCu	| |: | |||: ||||| || ||||||||||	aaGTATTTGCATT-GGCTGAGTACAGGACAAGGc	>hsa_piR_004880|gb|DQ576715|Homo	NM_001376175.1	186	-35.78	2	31	2075	2107	31	0.7419	0.8065	||||||||||	||||| ||
cuCCUGUA-GUAGUCCGAC-CAGGUCCUGUUCCu	| |: | |||: ||||| || ||||||||||	aaGTATTTGCATT-GGCTGAGTACAGGACAAGGc	>hsa_piR_004880|gb|DQ576715|Homo	NM_001376176.1	186	-35.78	2	31	1830	1862	31	0.7419	0.8065	||||||||||	||||| ||
cuCCUGUA-GUAGUCCGAC-CAGGUCCUGUUCCu	| |: | |||: ||||| || ||||||||||	aaGTATTTGCATT-GGCTGAGTACAGGACAAGGc	>hsa_piR_004880|gb|DQ576715|Homo	NM_001376177.1	186	-35.78	2	31	2198	2230	31	0.7419	0.8065	||||||||||	||||| ||
cuCCUGUA-GUAGUCCGAC-CAGGUCCUGUUCCu	| |: | |||: ||||| || ||||||||||	aaGTATTTGCATT-GGCTGAGTACAGGACAAGGc	>hsa_piR_004880|gb|DQ576715|Homo	NM_001376178.1	186	-35.78	2	31	2173	2205	31	0.7419	0.8065	||||||||||	||||| ||
cuCCUGUA-GUAGUCCGAC-CAGGUCCUGUUCCu	| |: | |||: ||||| || ||||||||||	aaGTATTTGCATT-GGCTGAGTACAGGACAAGGc	>hsa_piR_004880|gb|DQ576715|Homo	NM_001376179.1	186	-35.78	2	31	1928	1960	31	0.7419	0.8065	||||||||||	||||| ||
cuCCUGUA-GUAGUCCGAC-CAGGUCCUGUUCCu	| |: | |||: ||||| || ||||||||||	aaGTATTTGCATT-GGCTGAGTACAGGACAAGGc	>hsa_piR_004880|gb|DQ576715|Homo	NM_001376180.1	186	-35.78	2	31	1741	1773	31	0.7419	0.8065	||||||||||	||||| ||
cuCCUGUA-GUAGUCCGAC-CAGGUCCUGUUCCu	| |: | |||: ||||| || ||||||||||	aaGTATTTGCATT-GGCTGAGTACAGGACAAGGc	>hsa_piR_004880|gb|DQ576715|Homo	NM_001376181.1	186	-35.78	2	31	1839	1871	31	0.7419	0.8065	||||||||||	||||| ||
cuCCUGUA-GUAGUCCGAC-CAGGUCCUGUUCCu	| |: | |||: ||||| || ||||||||||	aaGTATTTGCATT-GGCTGAGTACAGGACAAGGc	>hsa_piR_004880|gb|DQ576715|Homo	NM_001376182.1	186	-35.78	2	31	1900	1932	31	0.7419	0.8065	||||||||||	||||| ||
cuCCUGUA-GUAGUCCGAC-CAGGUCCUGUUCCu	| |: | |||: ||||| || ||||||||||	aaGTATTTGCATT-GGCTGAGTACAGGACAAGGc	>hsa_piR_004880|gb|DQ576715|Homo	NM_001376183.1	186	-35.78	2	31	1690	1722	31	0.7419	0.8065	||||||||||	||||| ||
cuCCUGUA-GUAGUCCGAC-CAGGUCCUGUUCCu	| |: | |||: ||||| || ||||||||||	aaGTATTTGCATT-GGCTGAGTACAGGACAAGGc	>hsa_piR_004880|gb|DQ576715|Homo	NM_001376184.1	186	-35.78	2	31	1848	1880	31	0.7419	0.8065	||||||||||	||||| ||
cuCCUGUA-GUAGUCCGAC-CAGGUCCUGUUCCu	| |: | |||: ||||| || ||||||||||	aaGTATTTGCATT-GGCTGAGTACAGGACAAGGc	>hsa_piR_004880|gb|DQ576715|Homo	NM_001376185.1	186	-35.78	2	31	1788	1820	31	0.7419	0.8065	||||||||||	||||| ||
cuCCUGUA-GUAGUCCGAC-CAGGUCCUGUUCCu	| |: | |||: ||||| || ||||||||||	aaGTATTTGCATT-GGCTGAGTACAGGACAAGGc	>hsa_piR_004880|gb|DQ576715|Homo	NM_001376186.1	186	-35.78	2	31	1841	1873	31	0.7419	0.8065	||||||||||	||||| ||
cuCCUGUA-GUAGUCCGAC-CAGGUCCUGUUCCu	| |: | |||: ||||| || ||||||||||	aaGTATTTGCATT-GGCTGAGTACAGGACAAGGc	>hsa_piR_004880|gb|DQ576715|Homo	NM_001376187.1	186	-35.78	2	31	1813	1845	31	0.7419	0.8065	||||||||||	||||| ||
cuCCUGUA-GUAGUCCGAC-CAGGUCCUGUUCCu	| |: | |||: ||||| || ||||||||||	aaGTATTTGCATT-GGCTGAGTACAGGACAAGGc	>hsa_piR_004880|gb|DQ576715|Homo	NM_001376188.1	186	-35.78	2	31	1728	1760	31	0.7419	0.8065	||||||||||	||||| ||
cuCCUGUA-GUAGUCCGAC-CAGGUCCUGUUCCu	| |: | |||: ||||| || ||||||||||	aaGTATTTGCATT-GGCTGAGTACAGGACAAGGc	>hsa_piR_004880|gb|DQ576715|Homo	NM_001376189.1	186	-35.78	2	31	1851	1883	31	0.7419	0.8065	||||||||||	||||| ||
cuCCUGUA-GUAGUCCGAC-CAGGUCCUGUUCCu	| |: | |||: ||||| || ||||||||||	aaGTATTTGCATT-GGCTGAGTACAGGACAAGGc	>hsa_piR_004880|gb|DQ576715|Homo	NM_001376190.1	186	-35.78	2	31	1826	1858	31	0.7419	0.8065	||||||||||	||||| ||
cuCCUGUA-GUAGUCCGAC-CAGGUCCUGUUCCu	| |: | |||: ||||| || ||||||||||	aaGTATTTGCATT-GGCTGAGTACAGGACAAGGc	>hsa_piR_004880|gb|DQ576715|Homo	XM_005247256.5	186	-35.78	2	31	2984	3016	31	0.7419	0.8065	||||||||||	||||| ||
cucCUGUAGUAGUCCGACCAGGUCCUGUUCCu	||| ||| ||||| | ||||||||||	gatGACTCCATGAGGCTCTTGCAGGACAAGGa	>hsa_piR_004880|gb|DQ576715|Homo	NM_144674.2	197	-40.47	2	30	406	437	28	0.7857	0.7857	||||||||||	||||| |
cuCCUGUAGU--AGUCCGACC---AGGUCCUGUUCCu	|||::| | :| |||| ||||||||||||	gtGGATGTGAAGCTACACTGGCATTCCAGGACAAGGt	>hsa_piR_004880|gb|DQ576715|Homo	NM_002381.5	176	-34.51	2	31	1374	1410	34	0.6471	0.7353	||||||||||	|||| ||
cuccuguaguagUCCGACCAGGUCCUGUUCCu	|||: || |||||||||||	cctcgctgggggAGGTGGGGCCAGGACAAGGa	>hsa_piR_004880|gb|DQ576715|Homo	NM_001164407.2	180	-39.26	2	21	947	978	19	0.8421	0.8947	||||||||||	|||: || |
cuCCUGUAGUAGUCCGACCAGGUCCUGUUCCu	||| : || ||| ||| ||||||||||	gtGGAAGACA-GAGG-TGG--CAGGACAAGGa	>hsa_piR_004880|gb|DQ576715|Homo	NM_001365077.1	171	-33.81	2	31	2587	2614	29	0.7241	0.7586	||||||||||	||| |||
cuCCUGUAGUAGUCCGACCAGGUCCUGUUCCu	||| : || ||| ||| ||||||||||	gtGGAAGACA-GAGG-TGG--CAGGACAAGGa	>hsa_piR_004880|gb|DQ576715|Homo	XM_017018652.1	171	-33.81	2	31	2701	2728	29	0.7241	0.7586	||||||||||	||| |||
cuCCUGUAGUAGUCCGACCAGGUCCUGUUCCu	||| : || ||| ||| ||||||||||	gtGGAAGACA-GAGG-TGG--CAGGACAAGGa	>hsa_piR_004880|gb|DQ576715|Homo	XM_017018653.1	171	-33.81	2	31	1748	1775	29	0.7241	0.7586	||||||||||	||| |||
cuCCUGUAGUAGUCCGACCAGGUCCUGUUCCu	||| : || ||| ||| ||||||||||	gtGGAAGACA-GAGG-TGG--CAGGACAAGGa	>hsa_piR_004880|gb|DQ576715|Homo	XM_017018654.1	171	-33.81	2	31	1451	1478	29	0.7241	0.7586	||||||||||	||| |||
cuCCUGUAGUAGUCCGACC-AGGUCCUGUUCCu	||::: | | ||| || |||||||||||	taGGGTGCCTT--GGCAGGAGCCAGGACAAGGc	>hsa_piR_004880|gb|DQ576715|Homo	NM_015111.2	174	-37.68	2	31	2065	2095	30	0.6667	0.7667	||||||||||	||| || |
cuCCUGUAGUAGUCCGACC-AGGUCCUGUUCCu	||::: | | ||| || |||||||||||	taGGGTGCCTT--GGCAGGAGCCAGGACAAGGc	>hsa_piR_004880|gb|DQ576715|Homo	XM_006714834.4	174	-37.68	2	31	2073	2103	30	0.6667	0.7667	||||||||||	||| || |
cuCCUGUAGUAGUCCGACC-AGGUCCUGUUCCu	||::: | | ||| || |||||||||||	taGGGTGCCTT--GGCAGGAGCCAGGACAAGGc	>hsa_piR_004880|gb|DQ576715|Homo	XR_941093.1	174	-37.68	2	31	2091	2121	30	0.6667	0.7667	||||||||||	||| || |
cuCCUGUAGUAGUCCGACC-AGGUCCUGUUCCu	||::: | | ||| || |||||||||||	taGGGTGCCTT--GGCAGGAGCCAGGACAAGGc	>hsa_piR_004880|gb|DQ576715|Homo	XR_941094.1	174	-37.68	2	31	2091	2121	30	0.6667	0.7667	||||||||||	||| || |
cuCCUGU-AGUAGUCCGACCAGGUCCUGUUCCu	| ||| :: || | || |||||||||||	aaGAACAGGTGAAAGTCAGG-CCAGGACAAGGc	>hsa_piR_004880|gb|DQ576715|Homo	XM_011523522.2	171	-34.61	2	31	1796	1827	30	0.6667	0.7333	||||||||||	|| | || |
cuccUGUAGUAGUCCGACCAGGUCCUGUUCCu	::| || | |||| |||||||||||	caaaGTAAAATGAAGCTGCCCCAGGACAAGGg	>hsa_piR_004880|gb|DQ576715|Homo	NM_080605.4	184	-31.25	2	29	1903	1934	27	0.7037	0.7778	||||||||||	| |||| |
cuCCUGUAGUAGUCCGACCAGGUCCUGUUCCu	|| | ||| | ||| || ||||||||||	gaGGCCCTCA--AAGCT-GTGCAGGACAAGGt	>hsa_piR_004880|gb|DQ576715|Homo	NM_002299.4	181	-34.03	2	31	5338	5366	29	0.7586	0.7586	||||||||||	| ||| ||
cuccuGUAGUAGUCCGACCAGGUCCUGUUCCu	| | | :|||| ||||||||||||	ctactCCTGCTGGGGCTCCTCCAGGACAAGGg	>hsa_piR_004880|gb|DQ576715|Homo	NM_001330207.2	183	-36.33	2	28	173	204	26	0.7308	0.7692	||||||||||	:|||| ||
cuccuGUAGUAGUCCGACCAGGUCCUGUUCCu	| | | :|||| ||||||||||||	ctactCCTGCTGGGGCTCCTCCAGGACAAGGg	>hsa_piR_004880|gb|DQ576715|Homo	NM_005310.5	183	-36.33	2	28	173	204	26	0.7308	0.7692	||||||||||	:|||| ||
cuccuguaguagUCCGACCAGGUCCUGUUCCu	:||| || |||||||||||	ccctacgggccaGGGCCGGGCCAGGACAAGGg	>hsa_piR_004880|gb|DQ576715|Homo	NM_001369397.2	180	-38.11	2	21	741	772	19	0.8421	0.8947	||||||||||	:||| || |
cuccuguaguagUCCGACCAGGUCCUGUUCCu	:||| || |||||||||||	ccctacgggccaGGGCCGGGCCAGGACAAGGg	>hsa_piR_004880|gb|DQ576715|Homo	NM_018952.5	180	-38.11	2	21	463	494	19	0.8421	0.8947	||||||||||	:||| || |
cuccuguaguagUCCGACCAGGUCCUGUUCCu	:||| || |||||||||||	ccctacgggccaGGGCCGGGCCAGGACAAGGg	>hsa_piR_004880|gb|DQ576715|Homo	XM_011524727.3	180	-38.11	2	21	537	568	19	0.8421	0.8947	||||||||||	:||| || |
cuccugUAGUAGUCCGACCA-GGUCCUGUUCCu	| :| | ||||| |||||||||||	cccccaAGTAGCCCACTGGTCCCAGGACAAGGa	>hsa_piR_004880|gb|DQ576715|Homo	XR_001747531.1	177	-35.58	2	27	3556	3588	26	0.7308	0.7692	||||||||||	||||| |
cuccugUAGUAGUCCGACCA-GGUCCUGUUCCu	| :| | ||||| |||||||||||	cccccaAGTAGCCCACTGGTCCCAGGACAAGGa	>hsa_piR_004880|gb|DQ576715|Homo	XR_001747532.1	177	-35.58	2	27	3556	3588	26	0.7308	0.7692	||||||||||	||||| |
cuccugUAGUAGUCCGACCA-GGUCCUGUUCCu	| :| | ||||| |||||||||||	cccccaAGTAGCCCACTGGTCCCAGGACAAGGa	>hsa_piR_004880|gb|DQ576715|Homo	XR_001747533.1	177	-35.58	2	27	3399	3431	26	0.7308	0.7692	||||||||||	||||| |
cuccugUAGUAGUCCGACCA-GGUCCUGUUCCu	| :| | ||||| |||||||||||	cccccaAGTAGCCCACTGGTCCCAGGACAAGGa	>hsa_piR_004880|gb|DQ576715|Homo	XR_946175.2	177	-35.58	2	27	3458	3490	26	0.7308	0.7692	||||||||||	||||| |
ccGCUCUUAAGAUGGUGACUUGGUGGUUa	||||||||||||||||||||||||||	ggCGAGAATTCTACCACTGAACCACCAAt	>hsa_piR_001311|gb|DQ571812|Homo	XM_017000664.1	235	-58.88	2	28	1579	1607	26	1	1	||||||||||	||||||||||
ccGCUCUUAAGAUGGUGACUUGGUGGUUa	||||||||||||||||||||||||||	ggCGAGAATTCTACCACTGAACCACCAAt	>hsa_piR_001311|gb|DQ571812|Homo	XM_017000665.1	235	-58.88	2	28	1382	1410	26	1	1	||||||||||	||||||||||
ccGCUCUUAAGAUGGUGACUUGGUGGUUa	||||||||||||||||||||||||||	ggCGAGAATTCTACCACTGAACCACCAAt	>hsa_piR_001311|gb|DQ571812|Homo	XM_017025232.1	235	-58.88	2	28	257	285	26	1	1	||||||||||	||||||||||
ccGCUCUUAAGAUGGUGACUUGGUGGUUa	||||||||||||||||||||||||||	ggCGAGAATTCTACCACTGAACCACCAAt	>hsa_piR_001311|gb|DQ571812|Homo	XM_024451007.1	235	-58.88	2	28	257	285	26	1	1	||||||||||	||||||||||
ccGCUCUUAAGAUGGUGACUUGGUGGUUa	||||||||||||||||||||||||||	ggCGAGAATTCTACCACTGAACCACCAAt	>hsa_piR_001311|gb|DQ571812|Homo	XM_017000664.1	235	-58.88	2	28	1579	1607	26	1	1	||||||||||	||||||||||
ccGCUCUUAAGAUGGUGACUUGGUGGUUa	||||||||||||||||||||||||||	ggCGAGAATTCTACCACTGAACCACCAAt	>hsa_piR_001311|gb|DQ571812|Homo	XM_017000665.1	235	-58.88	2	28	1382	1410	26	1	1	||||||||||	||||||||||
ccGCUCUUAAGAUGGUGACUUGGUGGUUa	||||||||||||||||||||||||||	ggCGAGAATTCTACCACTGAACCACCAAt	>hsa_piR_001311|gb|DQ571812|Homo	XM_017025232.1	235	-58.88	2	28	257	285	26	1	1	||||||||||	||||||||||
ccGCUCUUAAGAUGGUGACUUGGUGGUUa	||||||||||||||||||||||||||	ggCGAGAATTCTACCACTGAACCACCAAt	>hsa_piR_001311|gb|DQ571812|Homo	XM_024451007.1	235	-58.88	2	28	257	285	26	1	1	||||||||||	||||||||||
ccgcUCUUAAGAUGGUGACUUGGUGGUUa	| | ||||:||| ||||||||||	gaacAAATTTCTGCCA--GAACCACCAAg	>hsa_piR_001311|gb|DQ571812|Homo	NM_001080391.2	182	-26.7	2	26	2109	2135	24	0.7917	0.8333	||||||||||	||||:|||
ccgcUCUUAAGAUGGUGACUUGGUGGUUa	| | ||||:||| ||||||||||	gaacAAATTTCTGCCA--GAACCACCAAg	>hsa_piR_001311|gb|DQ571812|Homo	NM_001206701.2	182	-26.7	2	26	2109	2135	24	0.7917	0.8333	||||||||||	||||:|||
ccgcUCUUAAGAUGGUGACUUGGUGGUUa	| | ||||:||| ||||||||||	gaacAAATTTCTGCCA--GAACCACCAAg	>hsa_piR_001311|gb|DQ571812|Homo	NM_003113.4	182	-26.7	2	26	2109	2135	24	0.7917	0.8333	||||||||||	||||:|||
ccgcucUUAAGAUGGUGACUUGGUGGUUa	:|||||:: | ||||||||||	ctgtgtGATTCTGTGA-GGAACCACCAAa	>hsa_piR_001311|gb|DQ571812|Homo	XM_017030109.1	173	-27.04	2	24	758	785	22	0.7273	0.8636	||||||||||	||||:: |
ccgcucuuaAGAUGGUG-ACUUGGUGGUUa	|||:|||| ||||||||||	acctgtttcTCTGCCACAAGAACCACCAAa	>hsa_piR_001311|gb|DQ571812|Homo	NM_012297.4	179	-29.18	2	21	861	890	20	0.85	0.9	||||||||||	|||:||||
ccgcucuuaAGAUGGUG-ACUUGGUGGUUa	|||:|||| ||||||||||	acctgtttcTCTGCCACAAGAACCACCAAa	>hsa_piR_001311|gb|DQ571812|Homo	NM_203504.2	179	-29.18	2	21	996	1025	20	0.85	0.9	||||||||||	|||:||||
ccgcucuuaAGAUGGUG-ACUUGGUGGUUa	|||:|||| ||||||||||	acctgtttcTCTGCCACAAGAACCACCAAa	>hsa_piR_001311|gb|DQ571812|Homo	NM_203505.3	179	-29.18	2	21	924	953	20	0.85	0.9	||||||||||	|||:||||
ccgcucuuaAGAUGGUG-ACUUGGUGGUUa	|||:|||| ||||||||||	acctgtttcTCTGCCACAAGAACCACCAAa	>hsa_piR_001311|gb|DQ571812|Homo	XM_005263382.3	179	-29.18	2	21	915	944	20	0.85	0.9	||||||||||	|||:||||
ccgcucuuaAGAUGGUG-ACUUGGUGGUUa	|||:|||| ||||||||||	acctgtttcTCTGCCACAAGAACCACCAAa	>hsa_piR_001311|gb|DQ571812|Homo	XM_005263383.3	179	-29.18	2	21	935	964	20	0.85	0.9	||||||||||	|||:||||
ccgcucuuaAGAUGGUG-ACUUGGUGGUUa	|||:|||| ||||||||||	acctgtttcTCTGCCACAAGAACCACCAAa	>hsa_piR_001311|gb|DQ571812|Homo	XM_011532441.2	179	-29.18	2	21	856	885	20	0.85	0.9	||||||||||	|||:||||
ccgcucuuaAGAUGGUG-ACUUGGUGGUUa	|||:|||| ||||||||||	acctgtttcTCTGCCACAAGAACCACCAAa	>hsa_piR_001311|gb|DQ571812|Homo	XM_017008876.1	179	-29.18	2	21	844	873	20	0.85	0.9	||||||||||	|||:||||
ccgcucuuaAGAUGGUG-ACUUGGUGGUUa	|||:|||| ||||||||||	acctgtttcTCTGCCACAAGAACCACCAAa	>hsa_piR_001311|gb|DQ571812|Homo	XM_017008878.1	179	-29.18	2	21	844	873	20	0.85	0.9	||||||||||	|||:||||
ccgcucuuaAGAUGGUG-ACUUGGUGGUUa	|||:|||| ||||||||||	acctgtttcTCTGCCACAAGAACCACCAAa	>hsa_piR_001311|gb|DQ571812|Homo	XM_017008879.1	179	-29.18	2	21	870	899	20	0.85	0.9	||||||||||	|||:||||
ccgcucuuaAGAUGGUG-ACUUGGUGGUUa	|||:|||| ||||||||||	acctgtttcTCTGCCACAAGAACCACCAAa	>hsa_piR_001311|gb|DQ571812|Homo	XM_024454294.1	179	-29.18	2	21	895	924	20	0.85	0.9	||||||||||	|||:||||
ccgcUCUUAAGAUG-GUGA--CUUGGUGGUUa	|| | ||||| | || ||||||||||	gtgcAGTA-TCTACTCCCTGGGAACCACCAAg	>hsa_piR_001311|gb|DQ571812|Homo	NM_000540.3	173	-27.02	2	26	9646	9676	27	0.7778	0.7778	||||||||||	||| | ||
ccgcUCUUAAGAUG-GUGA--CUUGGUGGUUa	|| | ||||| | || ||||||||||	gtgcAGTA-TCTACTCCCTGGGAACCACCAAg	>hsa_piR_001311|gb|DQ571812|Homo	NM_001042723.2	173	-27.02	2	26	9646	9676	27	0.7778	0.7778	||||||||||	||| | ||
ccgcUCUUAAGAUG-GUGA--CUUGGUGGUUa	|| | ||||| | || ||||||||||	gtgcAGTA-TCTACTCCCTGGGAACCACCAAg	>hsa_piR_001311|gb|DQ571812|Homo	XM_006723317.2	173	-27.02	2	26	9587	9617	27	0.7778	0.7778	||||||||||	||| | ||
ccgcUCUUAAGAUG-GUGA--CUUGGUGGUUa	|| | ||||| | || ||||||||||	gtgcAGTA-TCTACTCCCTGGGAACCACCAAg	>hsa_piR_001311|gb|DQ571812|Homo	XM_006723319.2	173	-27.02	2	26	9587	9617	27	0.7778	0.7778	||||||||||	||| | ||
ccgcUCUUAAGAUG-GUGA--CUUGGUGGUUa	|| | ||||| | || ||||||||||	gtgcAGTA-TCTACTCCCTGGGAACCACCAAg	>hsa_piR_001311|gb|DQ571812|Homo	XM_011527205.2	173	-27.02	2	26	9587	9617	27	0.7778	0.7778	||||||||||	||| | ||
ccgcUCUUAAGAUG-GUGA--CUUGGUGGUUa	|| | ||||| | || ||||||||||	gtgcAGTA-TCTACTCCCTGGGAACCACCAAg	>hsa_piR_001311|gb|DQ571812|Homo	XR_001753735.1	173	-27.02	2	26	9540	9570	27	0.7778	0.7778	||||||||||	||| | ||
ccGCUCUUAAGAUG-GUGACUUGGUGGUUa	| | || | ||| :|| ||||||||||	acCTATAAATATACTTACAGAACCACCAAg	>hsa_piR_001311|gb|DQ571812|Homo	NM_001321312.2	182	-20.51	2	28	1222	1251	27	0.7407	0.7778	||||||||||	| ||| :||
ccGCUCUUAAGAUG-GUGACUUGGUGGUUa	| | || | ||| :|| ||||||||||	acCTATAAATATACTTACAGAACCACCAAg	>hsa_piR_001311|gb|DQ571812|Homo	NM_001321313.1	182	-20.51	2	28	1021	1050	27	0.7407	0.7778	||||||||||	| ||| :||
ccGCUCUUAAGAUG-GUGACUUGGUGGUUa	| | || | ||| :|| ||||||||||	acCTATAAATATACTTACAGAACCACCAAg	>hsa_piR_001311|gb|DQ571812|Homo	NM_001321314.1	182	-20.51	2	28	944	973	27	0.7407	0.7778	||||||||||	| ||| :||
ccGCUCUUAAGAUG-GUGACUUGGUGGUUa	| | || | ||| :|| ||||||||||	acCTATAAATATACTTACAGAACCACCAAg	>hsa_piR_001311|gb|DQ571812|Homo	NM_001321315.1	182	-20.51	2	28	944	973	27	0.7407	0.7778	||||||||||	| ||| :||
ccGCUCUUAAGAUG-GUGACUUGGUGGUUa	| | || | ||| :|| ||||||||||	acCTATAAATATACTTACAGAACCACCAAg	>hsa_piR_001311|gb|DQ571812|Homo	NM_005966.4	182	-20.51	2	28	1536	1565	27	0.7407	0.7778	||||||||||	| ||| :||
ccGCUCUUAAGAUG-GUGACUUGGUGGUUa	| | || | ||| :|| ||||||||||	acCTATAAATATACTTACAGAACCACCAAg	>hsa_piR_001311|gb|DQ571812|Homo	XM_005246582.1	182	-20.51	2	28	1170	1199	27	0.7407	0.7778	||||||||||	| ||| :||
ccGCUCUUAAGAUG-GUGACUUGGUGGUUa	| | || | ||| :|| ||||||||||	acCTATAAATATACTTACAGAACCACCAAg	>hsa_piR_001311|gb|DQ571812|Homo	XM_005246583.1	182	-20.51	2	28	1284	1313	27	0.7407	0.7778	||||||||||	| ||| :||
ccGCUCUUAAGAUG-GUGACUUGGUGGUUa	| | || | ||| :|| ||||||||||	acCTATAAATATACTTACAGAACCACCAAg	>hsa_piR_001311|gb|DQ571812|Homo	XM_005246586.1	182	-20.51	2	28	977	1006	27	0.7407	0.7778	||||||||||	| ||| :||
ccGCUCUUAAGAUG-GUGACUUGGUGGUUa	| | || | ||| :|| ||||||||||	acCTATAAATATACTTACAGAACCACCAAg	>hsa_piR_001311|gb|DQ571812|Homo	XM_005246587.1	182	-20.51	2	28	977	1006	27	0.7407	0.7778	||||||||||	| ||| :||
ccGCUCUUAAGAUG-GUGACUUGGUGGUUa	| | || | ||| :|| ||||||||||	acCTATAAATATACTTACAGAACCACCAAg	>hsa_piR_001311|gb|DQ571812|Homo	XM_011511219.3	182	-20.51	2	28	1140	1169	27	0.7407	0.7778	||||||||||	| ||| :||
ccGCUCUUAAGAUG-GUGACUUGGUGGUUa	| | || | ||| :|| ||||||||||	acCTATAAATATACTTACAGAACCACCAAg	>hsa_piR_001311|gb|DQ571812|Homo	XM_017004170.1	182	-20.51	2	28	1180	1209	27	0.7407	0.7778	||||||||||	| ||| :||
ccGCUCUUAAGAUG-GUGACUUGGUGGUUa	| | || | ||| :|| ||||||||||	acCTATAAATATACTTACAGAACCACCAAg	>hsa_piR_001311|gb|DQ571812|Homo	XM_017004171.1	182	-20.51	2	28	1350	1379	27	0.7407	0.7778	||||||||||	| ||| :||
ccGCUCUUAAGAUG-GUGACUUGGUGGUUa	| | || | ||| :|| ||||||||||	acCTATAAATATACTTACAGAACCACCAAg	>hsa_piR_001311|gb|DQ571812|Homo	XM_017004172.2	182	-20.51	2	28	1071	1100	27	0.7407	0.7778	||||||||||	| ||| :||
ccGCUCUUAAGAUG-GUGACUUGGUGGUUa	| | || | ||| :|| ||||||||||	acCTATAAATATACTTACAGAACCACCAAg	>hsa_piR_001311|gb|DQ571812|Homo	XM_017004173.1	182	-20.51	2	28	1205	1234	27	0.7407	0.7778	||||||||||	| ||| :||
ccGCUCUUAAGAUG-GUGACUUGGUGGUUa	| | || | ||| :|| ||||||||||	acCTATAAATATACTTACAGAACCACCAAg	>hsa_piR_001311|gb|DQ571812|Homo	XM_017004174.1	182	-20.51	2	28	1021	1050	27	0.7407	0.7778	||||||||||	| ||| :||
ccGCUCUUAAGAUG-GUGACUUGGUGGUUa	| | || | ||| :|| ||||||||||	acCTATAAATATACTTACAGAACCACCAAg	>hsa_piR_001311|gb|DQ571812|Homo	XM_017004175.2	182	-20.51	2	28	1071	1100	27	0.7407	0.7778	||||||||||	| ||| :||
ccGCUCUUAAGAUG-GUGACUUGGUGGUUa	| | || | ||| :|| ||||||||||	acCTATAAATATACTTACAGAACCACCAAg	>hsa_piR_001311|gb|DQ571812|Homo	XM_017004176.1	182	-20.51	2	28	1089	1118	27	0.7407	0.7778	||||||||||	| ||| :||
ccGCUCUUAAGAUG-GUGACUUGGUGGUUa	| | || | ||| :|| ||||||||||	acCTATAAATATACTTACAGAACCACCAAg	>hsa_piR_001311|gb|DQ571812|Homo	XM_024452917.1	182	-20.51	2	28	1339	1368	27	0.7407	0.7778	||||||||||	| ||| :||
ccgcucuuaAGAUGGU-GACUUGGUGGUUa	| ||| : ||||||||||||	cgtgccctaTGTACAGCCTGAACCACCAAa	>hsa_piR_001311|gb|DQ571812|Homo	NM_001130060.2	171	-25.4	2	21	4828	4857	20	0.8	0.85	||||||||||	| ||| : ||
ccgcucuuaAGAUGGU-GACUUGGUGGUUa	| ||| : ||||||||||||	cgtgccctaTGTACAGCCTGAACCACCAAa	>hsa_piR_001311|gb|DQ571812|Homo	NM_001366555.2	171	-25.4	2	21	4924	4953	20	0.8	0.85	||||||||||	| ||| : ||
ccgcucuuaAGAUGGU-GACUUGGUGGUUa	| ||| : ||||||||||||	cgtgccctaTGTACAGCCTGAACCACCAAa	>hsa_piR_001311|gb|DQ571812|Homo	NM_001366556.2	171	-25.4	2	21	4827	4856	20	0.8	0.85	||||||||||	| ||| : ||
ccgcucuuaAGAUGGU-GACUUGGUGGUUa	| ||| : ||||||||||||	cgtgccctaTGTACAGCCTGAACCACCAAa	>hsa_piR_001311|gb|DQ571812|Homo	NM_001366558.2	171	-25.4	2	21	6132	6161	20	0.8	0.85	||||||||||	| ||| : ||
ccgcucuuaAGAUGGU-GACUUGGUGGUUa	| ||| : ||||||||||||	cgtgccctaTGTACAGCCTGAACCACCAAa	>hsa_piR_001311|gb|DQ571812|Homo	NM_001366561.2	171	-25.4	2	21	4719	4748	20	0.8	0.85	||||||||||	| ||| : ||
ccgcucuuaAGAUGGU-GACUUGGUGGUUa	| ||| : ||||||||||||	cgtgccctaTGTACAGCCTGAACCACCAAa	>hsa_piR_001311|gb|DQ571812|Homo	NM_006856.3	171	-25.4	2	21	4891	4920	20	0.8	0.85	||||||||||	| ||| : ||
ccgcucUUAAGAUGGUGACUUGGUGGUUa	::| ||:||| ||||||||||	aaaattGGTGCTGCCA--GAACCACCAAa	>hsa_piR_001311|gb|DQ571812|Homo	NM_000489.6	172	-27.51	2	24	2703	2729	22	0.7273	0.8636	||||||||||	| ||:|||
ccgcucUUAAGAUGGUGACUUGGUGGUUa	::| ||:||| ||||||||||	aaaattGGTGCTGCCA--GAACCACCAAa	>hsa_piR_001311|gb|DQ571812|Homo	NM_138270.4	172	-27.51	2	24	2589	2615	22	0.7273	0.8636	||||||||||	| ||:|||
ccgcucUUAAGAUGGUGACUUGGUGGUUa	::| ||:||| ||||||||||	aaaattGGTGCTGCCA--GAACCACCAAa	>hsa_piR_001311|gb|DQ571812|Homo	XM_005262153.5	172	-27.51	2	24	2700	2726	22	0.7273	0.8636	||||||||||	| ||:|||
ccgcucUUAAGAUGGUGACUUGGUGGUUa	::| ||:||| ||||||||||	aaaattGGTGCTGCCA--GAACCACCAAa	>hsa_piR_001311|gb|DQ571812|Homo	XM_005262154.5	172	-27.51	2	24	2626	2652	22	0.7273	0.8636	||||||||||	| ||:|||
ccgcucUUAAGAUGGUGACUUGGUGGUUa	::| ||:||| ||||||||||	aaaattGGTGCTGCCA--GAACCACCAAa	>hsa_piR_001311|gb|DQ571812|Homo	XM_005262155.4	172	-27.51	2	24	2857	2883	22	0.7273	0.8636	||||||||||	| ||:|||
ccgcucUUAAGAUGGUGACUUGGUGGUUa	::| ||:||| ||||||||||	aaaattGGTGCTGCCA--GAACCACCAAa	>hsa_piR_001311|gb|DQ571812|Homo	XM_005262156.4	172	-27.51	2	24	2609	2635	22	0.7273	0.8636	||||||||||	| ||:|||
ccgcucUUAAGAUGGUGACUUGGUGGUUa	::| ||:||| ||||||||||	aaaattGGTGCTGCCA--GAACCACCAAa	>hsa_piR_001311|gb|DQ571812|Homo	XM_005262157.5	172	-27.51	2	24	2509	2535	22	0.7273	0.8636	||||||||||	| ||:|||
ccgcucUUAAGAUGGUGACUUGGUGGUUa	::| ||:||| ||||||||||	aaaattGGTGCTGCCA--GAACCACCAAa	>hsa_piR_001311|gb|DQ571812|Homo	XM_006724666.4	172	-27.51	2	24	2596	2622	22	0.7273	0.8636	||||||||||	| ||:|||
ccgcucUUAAGAUGGUGACUUGGUGGUUa	::| ||:||| ||||||||||	aaaattGGTGCTGCCA--GAACCACCAAa	>hsa_piR_001311|gb|DQ571812|Homo	XM_006724667.3	172	-27.51	2	24	2495	2521	22	0.7273	0.8636	||||||||||	| ||:|||
ccgcucUUAAGAUGGUGACUUGGUGGUUa	::| ||:||| ||||||||||	aaaattGGTGCTGCCA--GAACCACCAAa	>hsa_piR_001311|gb|DQ571812|Homo	XM_006724668.3	172	-27.51	2	24	2713	2739	22	0.7273	0.8636	||||||||||	| ||:|||
ccgcucUUAAGAUGGUGACUUGGUGGUUa	::| ||:||| ||||||||||	aaaattGGTGCTGCCA--GAACCACCAAa	>hsa_piR_001311|gb|DQ571812|Homo	XM_017029601.2	172	-27.51	2	24	2623	2649	22	0.7273	0.8636	||||||||||	| ||:|||
ccgcucUUAAGAUGGUGACUUGGUGGUUa	::| ||:||| ||||||||||	aaaattGGTGCTGCCA--GAACCACCAAa	>hsa_piR_001311|gb|DQ571812|Homo	XM_017029602.1	172	-27.51	2	24	2837	2863	22	0.7273	0.8636	||||||||||	| ||:|||
ccgcucUUAAGAUGGUGACUUGGUGGUUa	::| ||:||| ||||||||||	aaaattGGTGCTGCCA--GAACCACCAAa	>hsa_piR_001311|gb|DQ571812|Homo	XM_017029603.1	172	-27.51	2	24	2606	2632	22	0.7273	0.8636	||||||||||	| ||:|||
ccgcucUUAAGAUGGUGACUUGGUGGUUa	::| ||:||| ||||||||||	aaaattGGTGCTGCCA--GAACCACCAAa	>hsa_piR_001311|gb|DQ571812|Homo	XM_017029604.2	172	-27.51	2	24	2512	2538	22	0.7273	0.8636	||||||||||	| ||:|||
ccgcucUUAAGAUGGUGACUUGGUGGUUa	::| ||:||| ||||||||||	aaaattGGTGCTGCCA--GAACCACCAAa	>hsa_piR_001311|gb|DQ571812|Homo	XM_017029605.1	172	-27.51	2	24	2770	2796	22	0.7273	0.8636	||||||||||	| ||:|||
ccgcucUUAAGAUGGUGACUUGGUGGUUa	::| ||:||| ||||||||||	aaaattGGTGCTGCCA--GAACCACCAAa	>hsa_piR_001311|gb|DQ571812|Homo	XM_017029606.2	172	-27.51	2	24	2730	2756	22	0.7273	0.8636	||||||||||	| ||:|||
ccgcucUUAAGAUGGUGACUUGGUGGUUa	::| ||:||| ||||||||||	aaaattGGTGCTGCCA--GAACCACCAAa	>hsa_piR_001311|gb|DQ571812|Homo	XM_017029607.2	172	-27.51	2	24	2723	2749	22	0.7273	0.8636	||||||||||	| ||:|||
ccgcucUUAAGAUGGUGACUUGGUGGUUa	::| ||:||| ||||||||||	aaaattGGTGCTGCCA--GAACCACCAAa	>hsa_piR_001311|gb|DQ571812|Homo	XM_017029608.2	172	-27.51	2	24	2414	2440	22	0.7273	0.8636	||||||||||	| ||:|||
ccgcucUUAAGAUGGUGACUUGGUGGUUa	::| ||:||| ||||||||||	aaaattGGTGCTGCCA--GAACCACCAAa	>hsa_piR_001311|gb|DQ571812|Homo	XM_017029609.1	172	-27.51	2	24	2656	2682	22	0.7273	0.8636	||||||||||	| ||:|||
ccgcucUUAAGAUGGUGACUUGGUGGUUa	::| ||:||| ||||||||||	aaaattGGTGCTGCCA--GAACCACCAAa	>hsa_piR_001311|gb|DQ571812|Homo	XM_017029610.1	172	-27.51	2	24	2653	2679	22	0.7273	0.8636	||||||||||	| ||:|||
ccgcucUUAAGAUGGUGACUUGGUGGUUa	::| ||:||| ||||||||||	aaaattGGTGCTGCCA--GAACCACCAAa	>hsa_piR_001311|gb|DQ571812|Homo	XM_017029611.1	172	-27.51	2	24	2408	2434	22	0.7273	0.8636	||||||||||	| ||:|||
ccgcucUUAAGAUGGUGACUUGGUGGUUa	::| ||:||| ||||||||||	aaaattGGTGCTGCCA--GAACCACCAAa	>hsa_piR_001311|gb|DQ571812|Homo	XR_001755700.2	172	-27.51	2	24	2713	2739	22	0.7273	0.8636	||||||||||	| ||:|||
ccGCUCUUAAGA-UGGUGACUUGGUGGUUa	| | | || | ||||:|||||||||||	taCAAAACTTGTAACCATTGAACCACCAAa	>hsa_piR_001311|gb|DQ571812|Homo	NM_001113575.2	190	-29.03	2	28	1407	1436	27	0.7778	0.8148	||||||||||	| | ||||:|
ccGCUCUUAAGA-UGGUGACUUGGUGGUUa	| | | || | ||||:|||||||||||	taCAAAACTTGTAACCATTGAACCACCAAa	>hsa_piR_001311|gb|DQ571812|Homo	NM_001300853.1	190	-29.03	2	28	1076	1105	27	0.7778	0.8148	||||||||||	| | ||||:|
ccGCUCUUAAGA-UGGUGACUUGGUGGUUa	| | | || | ||||:|||||||||||	taCAAAACTTGTAACCATTGAACCACCAAa	>hsa_piR_001311|gb|DQ571812|Homo	NM_001349363.1	190	-29.03	2	28	702	731	27	0.7778	0.8148	||||||||||	| | ||||:|
ccGCUCUUAAGA-UGGUGACUUGGUGGUUa	| | | || | ||||:|||||||||||	taCAAAACTTGTAACCATTGAACCACCAAa	>hsa_piR_001311|gb|DQ571812|Homo	NM_001349364.1	190	-29.03	2	28	613	642	27	0.7778	0.8148	||||||||||	| | ||||:|
ccGCUCUUAAGA-UGGUGACUUGGUGGUUa	| | | || | ||||:|||||||||||	taCAAAACTTGTAACCATTGAACCACCAAa	>hsa_piR_001311|gb|DQ571812|Homo	NM_001349365.1	190	-29.03	2	28	562	591	27	0.7778	0.8148	||||||||||	| | ||||:|
ccGCUCUUAAGA-UGGUGACUUGGUGGUUa	| | | || | ||||:|||||||||||	taCAAAACTTGTAACCATTGAACCACCAAa	>hsa_piR_001311|gb|DQ571812|Homo	NM_001349366.1	190	-29.03	2	28	473	502	27	0.7778	0.8148	||||||||||	| | ||||:|
ccGCUCUUAAGA-UGGUGACUUGGUGGUUa	| | | || | ||||:|||||||||||	taCAAAACTTGTAACCATTGAACCACCAAa	>hsa_piR_001311|gb|DQ571812|Homo	NM_016508.3	190	-29.03	2	28	1310	1339	27	0.7778	0.8148	||||||||||	| | ||||:|
ccGCUCUUAAGA-UGGUGACUUGGUGGUUa	| | | || | ||||:|||||||||||	taCAAAACTTGTAACCATTGAACCACCAAa	>hsa_piR_001311|gb|DQ571812|Homo	XM_011543429.2	190	-29.03	2	28	1661	1690	27	0.7778	0.8148	||||||||||	| | ||||:|
ccGCUCUUAAGA-UGGUGACUUGGUGGUUa	| | | || | ||||:|||||||||||	taCAAAACTTGTAACCATTGAACCACCAAa	>hsa_piR_001311|gb|DQ571812|Homo	XM_017009532.1	190	-29.03	2	28	2056	2085	27	0.7778	0.8148	||||||||||	| | ||||:|
ccGCUCUUAAGA-UGGUGACUUGGUGGUUa	| | | || | ||||:|||||||||||	taCAAAACTTGTAACCATTGAACCACCAAa	>hsa_piR_001311|gb|DQ571812|Homo	XM_017009533.1	190	-29.03	2	28	2092	2121	27	0.7778	0.8148	||||||||||	| | ||||:|
ccGCUCUUAAGA-UGGUGACUUGGUGGUUa	| | | || | ||||:|||||||||||	taCAAAACTTGTAACCATTGAACCACCAAa	>hsa_piR_001311|gb|DQ571812|Homo	XM_017009534.1	190	-29.03	2	28	2092	2121	27	0.7778	0.8148	||||||||||	| | ||||:|
ccGCUCUUAAGA-UGGUGACUUGGUGGUUa	| | | || | ||||:|||||||||||	taCAAAACTTGTAACCATTGAACCACCAAa	>hsa_piR_001311|gb|DQ571812|Homo	XM_017009536.1	190	-29.03	2	28	1851	1880	27	0.7778	0.8148	||||||||||	| | ||||:|
ccGCUCUUAAGA-UGGUGACUUGGUGGUUa	| | | || | ||||:|||||||||||	taCAAAACTTGTAACCATTGAACCACCAAa	>hsa_piR_001311|gb|DQ571812|Homo	XM_017009544.2	190	-29.03	2	28	1336	1365	27	0.7778	0.8148	||||||||||	| | ||||:|
ccGCUCUUAAGA-UGGUGACUUGGUGGUUa	| | | || | ||||:|||||||||||	taCAAAACTTGTAACCATTGAACCACCAAa	>hsa_piR_001311|gb|DQ571812|Homo	XM_017009545.2	190	-29.03	2	28	1141	1170	27	0.7778	0.8148	||||||||||	| | ||||:|
ccGCUCUUAAGA-UGGUGACUUGGUGGUUa	| | | || | ||||:|||||||||||	taCAAAACTTGTAACCATTGAACCACCAAa	>hsa_piR_001311|gb|DQ571812|Homo	XM_017009546.1	190	-29.03	2	28	848	877	27	0.7778	0.8148	||||||||||	| | ||||:|
ccGCUCUUAAGA-UGGUGACUUGGUGGUUa	| | | || | ||||:|||||||||||	taCAAAACTTGTAACCATTGAACCACCAAa	>hsa_piR_001311|gb|DQ571812|Homo	XM_017009547.1	190	-29.03	2	28	540	569	27	0.7778	0.8148	||||||||||	| | ||||:|
ccGCUCUUAAGA-UGGUGACUUGGUGGUUa	| | | || | ||||:|||||||||||	taCAAAACTTGTAACCATTGAACCACCAAa	>hsa_piR_001311|gb|DQ571812|Homo	XM_024446086.1	190	-29.03	2	28	1647	1676	27	0.7778	0.8148	||||||||||	| | ||||:|
ccGCUCUUAAGA-UGGUGACUUGGUGGUUa	| | | || | ||||:|||||||||||	taCAAAACTTGTAACCATTGAACCACCAAa	>hsa_piR_001311|gb|DQ571812|Homo	XM_024446087.1	190	-29.03	2	28	1658	1687	27	0.7778	0.8148	||||||||||	| | ||||:|
ccGCUCUUAAGA-UGGUGACUUGGUGGUUa	| | | || | ||||:|||||||||||	taCAAAACTTGTAACCATTGAACCACCAAa	>hsa_piR_001311|gb|DQ571812|Homo	XM_024446088.1	190	-29.03	2	28	1624	1653	27	0.7778	0.8148	||||||||||	| | ||||:|
ccGCUCUUAAGA-UGGUGACUUGGUGGUUa	| | | || | ||||:|||||||||||	taCAAAACTTGTAACCATTGAACCACCAAa	>hsa_piR_001311|gb|DQ571812|Homo	XM_024446089.1	190	-29.03	2	28	1621	1650	27	0.7778	0.8148	||||||||||	| | ||||:|
ccGCUCUUAAGA-UGGUGACUUGGUGGUUa	| | | || | ||||:|||||||||||	taCAAAACTTGTAACCATTGAACCACCAAa	>hsa_piR_001311|gb|DQ571812|Homo	XM_024446090.1	190	-29.03	2	28	2092	2121	27	0.7778	0.8148	||||||||||	| | ||||:|
ccGCUCUUAAGA-UGGUGACUUGGUGGUUa	| | | || | ||||:|||||||||||	taCAAAACTTGTAACCATTGAACCACCAAa	>hsa_piR_001311|gb|DQ571812|Homo	XM_024446091.1	190	-29.03	2	28	2092	2121	27	0.7778	0.8148	||||||||||	| | ||||:|
ccGCUCUUAAGA-UGGUGACUUGGUGGUUa	| | | || | ||||:|||||||||||	taCAAAACTTGTAACCATTGAACCACCAAa	>hsa_piR_001311|gb|DQ571812|Homo	XM_024446092.1	190	-29.03	2	28	2092	2121	27	0.7778	0.8148	||||||||||	| | ||||:|
ccGCUCUUAAGA-UGGUGACUUGGUGGUUa	| | | || | ||||:|||||||||||	taCAAAACTTGTAACCATTGAACCACCAAa	>hsa_piR_001311|gb|DQ571812|Homo	XM_024446093.1	190	-29.03	2	28	1635	1664	27	0.7778	0.8148	||||||||||	| | ||||:|
ccGCUCUUAAGA-UGGUGACUUGGUGGUUa	| | | || | ||||:|||||||||||	taCAAAACTTGTAACCATTGAACCACCAAa	>hsa_piR_001311|gb|DQ571812|Homo	XM_024446094.1	190	-29.03	2	28	1211	1240	27	0.7778	0.8148	||||||||||	| | ||||:|
ccGCUCUUAAGA-UGGUGACUUGGUGGUUa	| | | || | ||||:|||||||||||	taCAAAACTTGTAACCATTGAACCACCAAa	>hsa_piR_001311|gb|DQ571812|Homo	XM_024446096.1	190	-29.03	2	28	1425	1454	27	0.7778	0.8148	||||||||||	| | ||||:|
ccGCUCUUAAGA-UGGUGACUUGGUGGUUa	| | | || | ||||:|||||||||||	taCAAAACTTGTAACCATTGAACCACCAAa	>hsa_piR_001311|gb|DQ571812|Homo	XM_024446097.1	190	-29.03	2	28	1446	1475	27	0.7778	0.8148	||||||||||	| | ||||:|
ccGCUCUUAAGA-UGGUGACUUGGUGGUUa	| | | || | ||||:|||||||||||	taCAAAACTTGTAACCATTGAACCACCAAa	>hsa_piR_001311|gb|DQ571812|Homo	XM_024446098.1	190	-29.03	2	28	1471	1500	27	0.7778	0.8148	||||||||||	| | ||||:|
ccGCUCUUAAGA-UGGUGACUUGGUGGUUa	| | | || | ||||:|||||||||||	taCAAAACTTGTAACCATTGAACCACCAAa	>hsa_piR_001311|gb|DQ571812|Homo	XM_024446099.1	190	-29.03	2	28	1079	1108	27	0.7778	0.8148	||||||||||	| | ||||:|
ccGCUCUUAAGA-UGGUGACUUGGUGGUUa	| | | || | ||||:|||||||||||	taCAAAACTTGTAACCATTGAACCACCAAa	>hsa_piR_001311|gb|DQ571812|Homo	XM_024446100.1	190	-29.03	2	28	1246	1275	27	0.7778	0.8148	||||||||||	| | ||||:|
ccGCUCUUAAGA-UGGUGACUUGGUGGUUa	| | | || | ||||:|||||||||||	taCAAAACTTGTAACCATTGAACCACCAAa	>hsa_piR_001311|gb|DQ571812|Homo	XM_024446101.1	190	-29.03	2	28	1036	1065	27	0.7778	0.8148	||||||||||	| | ||||:|
ccGCUCUUAAGA-UGGUGACUUGGUGGUUa	| | | || | ||||:|||||||||||	taCAAAACTTGTAACCATTGAACCACCAAa	>hsa_piR_001311|gb|DQ571812|Homo	XM_024446102.1	190	-29.03	2	28	769	798	27	0.7778	0.8148	||||||||||	| | ||||:|
ccGCUCUUAAGA-UGGUGACUUGGUGGUUa	| | | || | ||||:|||||||||||	taCAAAACTTGTAACCATTGAACCACCAAa	>hsa_piR_001311|gb|DQ571812|Homo	XM_024446103.1	190	-29.03	2	28	1246	1275	27	0.7778	0.8148	||||||||||	| | ||||:|
ccGCUCUUAAGA-UGGUGACUUGGUGGUUa	| | | || | ||||:|||||||||||	taCAAAACTTGTAACCATTGAACCACCAAa	>hsa_piR_001311|gb|DQ571812|Homo	XM_024446104.1	190	-29.03	2	28	1083	1112	27	0.7778	0.8148	||||||||||	| | ||||:|
ccGCUCUUAAGA-UGGUGACUUGGUGGUUa	| | | || | ||||:|||||||||||	taCAAAACTTGTAACCATTGAACCACCAAa	>hsa_piR_001311|gb|DQ571812|Homo	XM_024446105.1	190	-29.03	2	28	906	935	27	0.7778	0.8148	||||||||||	| | ||||:|
ccGCUCUUAAGA-UGGUGACUUGGUGGUUa	| | | || | ||||:|||||||||||	taCAAAACTTGTAACCATTGAACCACCAAa	>hsa_piR_001311|gb|DQ571812|Homo	XR_002956159.1	190	-29.03	2	28	2092	2121	27	0.7778	0.8148	||||||||||	| | ||||:|
ccGCUCUUAAGA-UGGUGACUUGGUGGUUa	| | | || | ||||:|||||||||||	taCAAAACTTGTAACCATTGAACCACCAAa	>hsa_piR_001311|gb|DQ571812|Homo	XR_002956160.1	190	-29.03	2	28	2093	2122	27	0.7778	0.8148	||||||||||	| | ||||:|
ccGCUCUUAAGA-UGGUGACUUGGUGGUUa	| | | || | ||||:|||||||||||	taCAAAACTTGTAACCATTGAACCACCAAa	>hsa_piR_001311|gb|DQ571812|Homo	XR_002956161.1	190	-29.03	2	28	2093	2122	27	0.7778	0.8148	||||||||||	| | ||||:|
ccGCUCUUAAGAU--GGUGACUUGGUGGUUa	:|: || || | |||| ||||||||||	tgTGGTAAATCAACTCCACAGAACCACCAAa	>hsa_piR_001311|gb|DQ571812|Homo	NM_001184900.3	182	-27.94	2	28	2669	2699	28	0.7143	0.7857	||||||||||	| | ||||
ccGCUCUUAAGAU--GGUGACUUGGUGGUUa	:|: || || | |||| ||||||||||	tgTGGTAAATCAACTCCACAGAACCACCAAa	>hsa_piR_001311|gb|DQ571812|Homo	NM_001184901.1	182	-27.94	2	28	2287	2317	28	0.7143	0.7857	||||||||||	| | ||||
ccGCUCUUAAGAU--GGUGACUUGGUGGUUa	:|: || || | |||| ||||||||||	tgTGGTAAATCAACTCCACAGAACCACCAAa	>hsa_piR_001311|gb|DQ571812|Homo	NM_001184902.2	182	-27.94	2	28	2527	2557	28	0.7143	0.7857	||||||||||	| | ||||
ccGCUCUUAAGAU--GGUGACUUGGUGGUUa	:|: || || | |||| ||||||||||	tgTGGTAAATCAACTCCACAGAACCACCAAa	>hsa_piR_001311|gb|DQ571812|Homo	NM_001184903.1	182	-27.94	2	28	2295	2325	28	0.7143	0.7857	||||||||||	| | ||||
ccGCUCUUAAGAU--GGUGACUUGGUGGUUa	:|: || || | |||| ||||||||||	tgTGGTAAATCAACTCCACAGAACCACCAAa	>hsa_piR_001311|gb|DQ571812|Homo	NM_001351782.2	182	-27.94	2	28	2976	3006	28	0.7143	0.7857	||||||||||	| | ||||
ccGCUCUUAAGAU--GGUGACUUGGUGGUUa	:|: || || | |||| ||||||||||	tgTGGTAAATCAACTCCACAGAACCACCAAa	>hsa_piR_001311|gb|DQ571812|Homo	NM_001351783.2	182	-27.94	2	28	2550	2580	28	0.7143	0.7857	||||||||||	| | ||||
ccGCUCUUAAGAU--GGUGACUUGGUGGUUa	:|: || || | |||| ||||||||||	tgTGGTAAATCAACTCCACAGAACCACCAAa	>hsa_piR_001311|gb|DQ571812|Homo	NM_001351784.2	182	-27.94	2	28	2478	2508	28	0.7143	0.7857	||||||||||	| | ||||
ccGCUCUUAAGAU--GGUGACUUGGUGGUUa	:|: || || | |||| ||||||||||	tgTGGTAAATCAACTCCACAGAACCACCAAa	>hsa_piR_001311|gb|DQ571812|Homo	NM_001351786.2	182	-27.94	2	28	2560	2590	28	0.7143	0.7857	||||||||||	| | ||||
ccGCUCUUAAGAU--GGUGACUUGGUGGUUa	:|: || || | |||| ||||||||||	tgTGGTAAATCAACTCCACAGAACCACCAAa	>hsa_piR_001311|gb|DQ571812|Homo	NM_001351788.2	182	-27.94	2	28	2266	2296	28	0.7143	0.7857	||||||||||	| | ||||
ccGCUCUUAAGAU--GGUGACUUGGUGGUUa	:|: || || | |||| ||||||||||	tgTGGTAAATCAACTCCACAGAACCACCAAa	>hsa_piR_001311|gb|DQ571812|Homo	NM_001351789.2	182	-27.94	2	28	2877	2907	28	0.7143	0.7857	||||||||||	| | ||||
ccGCUCUUAAGAU--GGUGACUUGGUGGUUa	:|: || || | |||| ||||||||||	tgTGGTAAATCAACTCCACAGAACCACCAAa	>hsa_piR_001311|gb|DQ571812|Homo	NM_001351790.2	182	-27.94	2	28	2486	2516	28	0.7143	0.7857	||||||||||	| | ||||
ccGCUCUUAAGAU--GGUGACUUGGUGGUUa	:|: || || | |||| ||||||||||	tgTGGTAAATCAACTCCACAGAACCACCAAa	>hsa_piR_001311|gb|DQ571812|Homo	NM_001351791.2	182	-27.94	2	28	2225	2255	28	0.7143	0.7857	||||||||||	| | ||||
ccGCUCUUAAGAU--GGUGACUUGGUGGUUa	:|: || || | |||| ||||||||||	tgTGGTAAATCAACTCCACAGAACCACCAAa	>hsa_piR_001311|gb|DQ571812|Homo	NM_001351792.2	182	-27.94	2	28	2336	2366	28	0.7143	0.7857	||||||||||	| | ||||
ccGCUCUUAAGAU--GGUGACUUGGUGGUUa	:|: || || | |||| ||||||||||	tgTGGTAAATCAACTCCACAGAACCACCAAa	>hsa_piR_001311|gb|DQ571812|Homo	NM_001365950.1	182	-27.94	2	28	2335	2365	28	0.7143	0.7857	||||||||||	| | ||||
ccGCUCUUAAGAU--GGUGACUUGGUGGUUa	:|: || || | |||| ||||||||||	tgTGGTAAATCAACTCCACAGAACCACCAAa	>hsa_piR_001311|gb|DQ571812|Homo	NM_014959.5	182	-27.94	2	28	2519	2549	28	0.7143	0.7857	||||||||||	| | ||||
ccGCUCUUAAGAU--GGUGACUUGGUGGUUa	:|: || || | |||| ||||||||||	tgTGGTAAATCAACTCCACAGAACCACCAAa	>hsa_piR_001311|gb|DQ571812|Homo	NR_033678.1	182	-27.94	2	28	2257	2287	28	0.7143	0.7857	||||||||||	| | ||||
ccGCUCUUAAGAU--GGUGACUUGGUGGUUa	:|: || || | |||| ||||||||||	tgTGGTAAATCAACTCCACAGAACCACCAAa	>hsa_piR_001311|gb|DQ571812|Homo	NR_033679.1	182	-27.94	2	28	2299	2329	28	0.7143	0.7857	||||||||||	| | ||||
ccGCUCUUAAGAU--GGUGACUUGGUGGUUa	:|: || || | |||| ||||||||||	tgTGGTAAATCAACTCCACAGAACCACCAAa	>hsa_piR_001311|gb|DQ571812|Homo	NR_033680.1	182	-27.94	2	28	2115	2145	28	0.7143	0.7857	||||||||||	| | ||||
ccGCUCUUAAGAU--GGUGACUUGGUGGUUa	:|: || || | |||| ||||||||||	tgTGGTAAATCAACTCCACAGAACCACCAAa	>hsa_piR_001311|gb|DQ571812|Homo	XM_006723091.4	182	-27.94	2	28	2551	2581	28	0.7143	0.7857	||||||||||	| | ||||
ccGCUCUUAAGAU--GGUGACUUGGUGGUUa	:|: || || | |||| ||||||||||	tgTGGTAAATCAACTCCACAGAACCACCAAa	>hsa_piR_001311|gb|DQ571812|Homo	XM_006723092.4	182	-27.94	2	28	3090	3120	28	0.7143	0.7857	||||||||||	| | ||||
ccGCUCUUAAGAU--GGUGACUUGGUGGUUa	:|: || || | |||| ||||||||||	tgTGGTAAATCAACTCCACAGAACCACCAAa	>hsa_piR_001311|gb|DQ571812|Homo	XM_006723093.4	182	-27.94	2	28	2873	2903	28	0.7143	0.7857	||||||||||	| | ||||
ccGCUCUUAAGAU--GGUGACUUGGUGGUUa	:|: || || | |||| ||||||||||	tgTGGTAAATCAACTCCACAGAACCACCAAa	>hsa_piR_001311|gb|DQ571812|Homo	XM_006723094.4	182	-27.94	2	28	2531	2561	28	0.7143	0.7857	||||||||||	| | ||||
ccGCUCUUAAGAU--GGUGACUUGGUGGUUa	:|: || || | |||| ||||||||||	tgTGGTAAATCAACTCCACAGAACCACCAAa	>hsa_piR_001311|gb|DQ571812|Homo	XM_006723096.4	182	-27.94	2	28	2941	2971	28	0.7143	0.7857	||||||||||	| | ||||
ccGCUCUUAAGAU--GGUGACUUGGUGGUUa	:|: || || | |||| ||||||||||	tgTGGTAAATCAACTCCACAGAACCACCAAa	>hsa_piR_001311|gb|DQ571812|Homo	XM_006723097.4	182	-27.94	2	28	2724	2754	28	0.7143	0.7857	||||||||||	| | ||||
ccGCUCUUAAGAU--GGUGACUUGGUGGUUa	:|: || || | |||| ||||||||||	tgTGGTAAATCAACTCCACAGAACCACCAAa	>hsa_piR_001311|gb|DQ571812|Homo	XM_006723098.3	182	-27.94	2	28	2510	2540	28	0.7143	0.7857	||||||||||	| | ||||
ccGCUCUUAAGAU--GGUGACUUGGUGGUUa	:|: || || | |||| ||||||||||	tgTGGTAAATCAACTCCACAGAACCACCAAa	>hsa_piR_001311|gb|DQ571812|Homo	XM_006723102.4	182	-27.94	2	28	2353	2383	28	0.7143	0.7857	||||||||||	| | ||||
ccGCUCUUAAGAU--GGUGACUUGGUGGUUa	:|: || || | |||| ||||||||||	tgTGGTAAATCAACTCCACAGAACCACCAAa	>hsa_piR_001311|gb|DQ571812|Homo	XM_006723104.3	182	-27.94	2	28	2410	2440	28	0.7143	0.7857	||||||||||	| | ||||
ccGCUCUUAAGAU--GGUGACUUGGUGGUUa	:|: || || | |||| ||||||||||	tgTGGTAAATCAACTCCACAGAACCACCAAa	>hsa_piR_001311|gb|DQ571812|Homo	XM_006723106.4	182	-27.94	2	28	2743	2773	28	0.7143	0.7857	||||||||||	| | ||||
ccGCUCUUAAGAU--GGUGACUUGGUGGUUa	:|: || || | |||| ||||||||||	tgTGGTAAATCAACTCCACAGAACCACCAAa	>hsa_piR_001311|gb|DQ571812|Homo	XM_006723107.3	182	-27.94	2	28	2266	2296	28	0.7143	0.7857	||||||||||	| | ||||
ccGCUCUUAAGAU--GGUGACUUGGUGGUUa	:|: || || | |||| ||||||||||	tgTGGTAAATCAACTCCACAGAACCACCAAa	>hsa_piR_001311|gb|DQ571812|Homo	XM_006723109.3	182	-27.94	2	28	2268	2298	28	0.7143	0.7857	||||||||||	| | ||||
ccGCUCUUAAGAU--GGUGACUUGGUGGUUa	:|: || || | |||| ||||||||||	tgTGGTAAATCAACTCCACAGAACCACCAAa	>hsa_piR_001311|gb|DQ571812|Homo	XM_011526641.3	182	-27.94	2	28	3397	3427	28	0.7143	0.7857	||||||||||	| | ||||
ccGCUCUUAAGAU--GGUGACUUGGUGGUUa	:|: || || | |||| ||||||||||	tgTGGTAAATCAACTCCACAGAACCACCAAa	>hsa_piR_001311|gb|DQ571812|Homo	XM_011526643.3	182	-27.94	2	28	2979	3009	28	0.7143	0.7857	||||||||||	| | ||||
ccGCUCUUAAGAU--GGUGACUUGGUGGUUa	:|: || || | |||| ||||||||||	tgTGGTAAATCAACTCCACAGAACCACCAAa	>hsa_piR_001311|gb|DQ571812|Homo	XM_011526644.3	182	-27.94	2	28	2562	2592	28	0.7143	0.7857	||||||||||	| | ||||
ccGCUCUUAAGAU--GGUGACUUGGUGGUUa	:|: || || | |||| ||||||||||	tgTGGTAAATCAACTCCACAGAACCACCAAa	>hsa_piR_001311|gb|DQ571812|Homo	XM_011526646.3	182	-27.94	2	28	3026	3056	28	0.7143	0.7857	||||||||||	| | ||||
ccGCUCUUAAGAU--GGUGACUUGGUGGUUa	:|: || || | |||| ||||||||||	tgTGGTAAATCAACTCCACAGAACCACCAAa	>hsa_piR_001311|gb|DQ571812|Homo	XM_011526647.3	182	-27.94	2	28	2915	2945	28	0.7143	0.7857	||||||||||	| | ||||
ccGCUCUUAAGAU--GGUGACUUGGUGGUUa	:|: || || | |||| ||||||||||	tgTGGTAAATCAACTCCACAGAACCACCAAa	>hsa_piR_001311|gb|DQ571812|Homo	XM_011526648.3	182	-27.94	2	28	3035	3065	28	0.7143	0.7857	||||||||||	| | ||||
ccGCUCUUAAGAU--GGUGACUUGGUGGUUa	:|: || || | |||| ||||||||||	tgTGGTAAATCAACTCCACAGAACCACCAAa	>hsa_piR_001311|gb|DQ571812|Homo	XM_017026482.2	182	-27.94	2	28	2877	2907	28	0.7143	0.7857	||||||||||	| | ||||
ccGCUCUUAAGAU--GGUGACUUGGUGGUUa	:|: || || | |||| ||||||||||	tgTGGTAAATCAACTCCACAGAACCACCAAa	>hsa_piR_001311|gb|DQ571812|Homo	XM_017026483.2	182	-27.94	2	28	2830	2860	28	0.7143	0.7857	||||||||||	| | ||||
ccGCUCUUAAGAU--GGUGACUUGGUGGUUa	:|: || || | |||| ||||||||||	tgTGGTAAATCAACTCCACAGAACCACCAAa	>hsa_piR_001311|gb|DQ571812|Homo	XM_017026484.2	182	-27.94	2	28	2839	2869	28	0.7143	0.7857	||||||||||	| | ||||
ccGCUCUUAAGAU--GGUGACUUGGUGGUUa	:|: || || | |||| ||||||||||	tgTGGTAAATCAACTCCACAGAACCACCAAa	>hsa_piR_001311|gb|DQ571812|Homo	XM_017026487.2	182	-27.94	2	28	2762	2792	28	0.7143	0.7857	||||||||||	| | ||||
ccGCUCUUAAGAU--GGUGACUUGGUGGUUa	:|: || || | |||| ||||||||||	tgTGGTAAATCAACTCCACAGAACCACCAAa	>hsa_piR_001311|gb|DQ571812|Homo	XM_017026488.2	182	-27.94	2	28	2977	3007	28	0.7143	0.7857	||||||||||	| | ||||
ccGCUCUUAAGAU--GGUGACUUGGUGGUUa	:|: || || | |||| ||||||||||	tgTGGTAAATCAACTCCACAGAACCACCAAa	>hsa_piR_001311|gb|DQ571812|Homo	XM_017026492.2	182	-27.94	2	28	2705	2735	28	0.7143	0.7857	||||||||||	| | ||||
ccGCUCUUAAGAU--GGUGACUUGGUGGUUa	:|: || || | |||| ||||||||||	tgTGGTAAATCAACTCCACAGAACCACCAAa	>hsa_piR_001311|gb|DQ571812|Homo	XM_017026498.1	182	-27.94	2	28	2208	2238	28	0.7143	0.7857	||||||||||	| | ||||
ccGCUCUUAAGAU--GGUGACUUGGUGGUUa	:|: || || | |||| ||||||||||	tgTGGTAAATCAACTCCACAGAACCACCAAa	>hsa_piR_001311|gb|DQ571812|Homo	XM_017026499.1	182	-27.94	2	28	3981	4011	28	0.7143	0.7857	||||||||||	| | ||||
ccGCUCUUAAGAU--GGUGACUUGGUGGUUa	:|: || || | |||| ||||||||||	tgTGGTAAATCAACTCCACAGAACCACCAAa	>hsa_piR_001311|gb|DQ571812|Homo	XM_024451421.1	182	-27.94	2	28	2827	2857	28	0.7143	0.7857	||||||||||	| | ||||
ccGCUCUUAAGAU--GGUGACUUGGUGGUUa	:|: || || | |||| ||||||||||	tgTGGTAAATCAACTCCACAGAACCACCAAa	>hsa_piR_001311|gb|DQ571812|Homo	XM_024451422.1	182	-27.94	2	28	2835	2865	28	0.7143	0.7857	||||||||||	| | ||||
ccGCUCUUAAGAU--GGUGACUUGGUGGUUa	:|: || || | |||| ||||||||||	tgTGGTAAATCAACTCCACAGAACCACCAAa	>hsa_piR_001311|gb|DQ571812|Homo	XM_024451423.1	182	-27.94	2	28	2889	2919	28	0.7143	0.7857	||||||||||	| | ||||
ccGCUCUUAAGAU--GGUGACUUGGUGGUUa	:|: || || | |||| ||||||||||	tgTGGTAAATCAACTCCACAGAACCACCAAa	>hsa_piR_001311|gb|DQ571812|Homo	XM_024451424.1	182	-27.94	2	28	4126	4156	28	0.7143	0.7857	||||||||||	| | ||||
ccGCUCUUAAGAU--GGUGACUUGGUGGUUa	:|: || || | |||| ||||||||||	tgTGGTAAATCAACTCCACAGAACCACCAAa	>hsa_piR_001311|gb|DQ571812|Homo	XM_024451425.1	182	-27.94	2	28	4459	4489	28	0.7143	0.7857	||||||||||	| | ||||
ccGCUCUUAAGAU--GGUGACUUGGUGGUUa	:|: || || | |||| ||||||||||	tgTGGTAAATCAACTCCACAGAACCACCAAa	>hsa_piR_001311|gb|DQ571812|Homo	XR_430193.3	182	-27.94	2	28	2684	2714	28	0.7143	0.7857	||||||||||	| | ||||
ccgcucUUAAGAUGGUGACUUGGUGGUUa	:|| :|||:| |||||||||||	ttgtctGATATTACTAATGAACCACCAAa	>hsa_piR_001311|gb|DQ571812|Homo	NM_133379.5	187	-25.45	2	24	12673	12701	22	0.7727	0.9091	||||||||||	| :|||:| |
ccgcUCUUAAGAUGGUGA--CUUGGUGGUUa	||:| | ||||||| ||||||||||	agacAGGACT-TACCACTAGGAACCACCAAg	>hsa_piR_001311|gb|DQ571812|Homo	NM_024713.3	186	-30.92	2	26	1430	1459	26	0.8077	0.8462	||||||||||	|||||||
ccgcUCUUAAGAUGGUGA--CUUGGUGGUUa	||:| | ||||||| ||||||||||	agacAGGACT-TACCACTAGGAACCACCAAg	>hsa_piR_001311|gb|DQ571812|Homo	NR_003954.1	186	-30.92	2	26	1381	1410	26	0.8077	0.8462	||||||||||	|||||||
ccgcUCUUAAGAUGGUGA--CUUGGUGGUUa	||:| | ||||||| ||||||||||	agacAGGACT-TACCACTAGGAACCACCAAg	>hsa_piR_001311|gb|DQ571812|Homo	XM_017022571.2	186	-30.92	2	26	1567	1596	26	0.8077	0.8462	||||||||||	|||||||
ccgcUCUUAAGAUGGUGA--CUUGGUGGUUa	||:| | ||||||| ||||||||||	agacAGGACT-TACCACTAGGAACCACCAAg	>hsa_piR_001311|gb|DQ571812|Homo	XM_017022572.1	186	-30.92	2	26	1819	1848	26	0.8077	0.8462	||||||||||	|||||||
ccgcUCUUAAGAUGGUGA--CUUGGUGGUUa	||:| | ||||||| ||||||||||	agacAGGACT-TACCACTAGGAACCACCAAg	>hsa_piR_001311|gb|DQ571812|Homo	XM_017022573.2	186	-30.92	2	26	1641	1670	26	0.8077	0.8462	||||||||||	|||||||
ccgcUCUUAAGAUGGUGA--CUUGGUGGUUa	||:| | ||||||| ||||||||||	agacAGGACT-TACCACTAGGAACCACCAAg	>hsa_piR_001311|gb|DQ571812|Homo	XM_017022574.1	186	-30.92	2	26	1493	1522	26	0.8077	0.8462	||||||||||	|||||||
ccgcUCUUAAGAUGGUGA--CUUGGUGGUUa	||:| | ||||||| ||||||||||	agacAGGACT-TACCACTAGGAACCACCAAg	>hsa_piR_001311|gb|DQ571812|Homo	XM_017022575.2	186	-30.92	2	26	1171	1200	26	0.8077	0.8462	||||||||||	|||||||
ccgcucuUAAGAUGGUGACUUGGUGGUUa	| || || :||||||||||||	cccttccACTC-ACAGCTGAACCACCAAc	>hsa_piR_001311|gb|DQ571812|Homo	XR_941368.2	176	-24.92	2	23	4115	4142	21	0.8095	0.8571	||||||||||	|| || :||
ccgcucuuaAGAUGGUGACUUGGUGGUUa	|:|| | ||||||||||||	gggccaccgTTTAAC-CTGAACCACCAAg	>hsa_piR_001311|gb|DQ571812|Homo	XR_001754548.1	174	-27.53	2	21	1230	1257	19	0.8421	0.8947	||||||||||	|:|| | ||
ccgcucuuaAGAUGGUGACUUGGUGGUUa	|:|| | ||||||||||||	gggccaccgTTTAAC-CTGAACCACCAAg	>hsa_piR_001311|gb|DQ571812|Homo	XR_002958560.1	174	-27.53	2	21	717	744	19	0.8421	0.8947	||||||||||	|:|| | ||
ccgcucuuaAGAUGGUGACUUGGUGGUUa	|:|| | ||||||||||||	gggccaccgTTTAAC-CTGAACCACCAAg	>hsa_piR_001311|gb|DQ571812|Homo	XR_002958561.1	174	-27.53	2	21	530	557	19	0.8421	0.8947	||||||||||	|:|| | ||
ccgcucuuaAGAUGGUGACUUGGUGGUUa	|:|| | ||||||||||||	gggccaccgTTTAAC-CTGAACCACCAAg	>hsa_piR_001311|gb|DQ571812|Homo	XR_002958562.1	174	-27.53	2	21	714	741	19	0.8421	0.8947	||||||||||	|:|| | ||
ccgcucuuaAGAUGGUGACUUGGUGGUUa	|:|| | ||||||||||||	gggccaccgTTTAAC-CTGAACCACCAAg	>hsa_piR_001311|gb|DQ571812|Homo	XR_002958563.1	174	-27.53	2	21	735	762	19	0.8421	0.8947	||||||||||	|:|| | ||
ccgcucuuaAGAUGGUGACUUGGUGGUUa	|:|| | ||||||||||||	gggccaccgTTTAAC-CTGAACCACCAAg	>hsa_piR_001311|gb|DQ571812|Homo	XR_002958564.1	174	-27.53	2	21	626	653	19	0.8421	0.8947	||||||||||	|:|| | ||
ccgcucuuaAGAUGGUGACUUGGUGGUUa	|:|| | ||||||||||||	gggccaccgTTTAAC-CTGAACCACCAAg	>hsa_piR_001311|gb|DQ571812|Homo	XR_002958565.1	174	-27.53	2	21	680	707	19	0.8421	0.8947	||||||||||	|:|| | ||
ccgcucuuaAGAUGGUGACUUGGUGGUUa	|:|| | ||||||||||||	gggccaccgTTTAAC-CTGAACCACCAAg	>hsa_piR_001311|gb|DQ571812|Homo	XR_002958566.1	174	-27.53	2	21	717	744	19	0.8421	0.8947	||||||||||	|:|| | ||
ccgcucuuaAGAUGGUGACUUGGUGGUUa	|:|| | ||||||||||||	gggccaccgTTTAAC-CTGAACCACCAAg	>hsa_piR_001311|gb|DQ571812|Homo	XR_002958567.1	174	-27.53	2	21	545	572	19	0.8421	0.8947	||||||||||	|:|| | ||
ccgcucuuaAGAUGGUGACUUGGUGGUUa	|:|| | ||||||||||||	gggccaccgTTTAAC-CTGAACCACCAAg	>hsa_piR_001311|gb|DQ571812|Homo	XR_430281.3	174	-27.53	2	21	1233	1260	19	0.8421	0.8947	||||||||||	|:|| | ||
ccgcucuuaAGAUGGUGACUUGGUGGUUa	|:|| | ||||||||||||	gggccaccgTTTAAC-CTGAACCACCAAg	>hsa_piR_001311|gb|DQ571812|Homo	XR_937365.2	174	-27.53	2	21	810	837	19	0.8421	0.8947	||||||||||	|:|| | ||
ccgcucuuaAGAUGGUGACUUGGUGGUUa	|:|| | ||||||||||||	gggccaccgTTTAAC-CTGAACCACCAAg	>hsa_piR_001311|gb|DQ571812|Homo	XR_937367.2	174	-27.53	2	21	1158	1185	19	0.8421	0.8947	||||||||||	|:|| | ||
ccgcucuuaAGAUGGUGACUUGGUGGUUa	|:|| | ||||||||||||	gggccaccgTTTAAC-CTGAACCACCAAg	>hsa_piR_001311|gb|DQ571812|Homo	XR_937368.2	174	-27.53	2	21	545	572	19	0.8421	0.8947	||||||||||	|:|| | ||
ccgcucuuaAGAUGGUGACUUGGUGGUUa	|:|| | ||||||||||||	gggccaccgTTTAAC-CTGAACCACCAAg	>hsa_piR_001311|gb|DQ571812|Homo	XR_937369.1	174	-27.53	2	21	1188	1215	19	0.8421	0.8947	||||||||||	|:|| | ||
ccgcucuuaAGAUGGUGACUUGGUGGUUa	|:|| | ||||||||||||	gggccaccgTTTAAC-CTGAACCACCAAg	>hsa_piR_001311|gb|DQ571812|Homo	XR_937370.2	174	-27.53	2	21	1233	1260	19	0.8421	0.8947	||||||||||	|:|| | ||
ccgcucuuaAGAUGGUGACUUGGUGGUUa	|:|| | ||||||||||||	gggccaccgTTTAAC-CTGAACCACCAAg	>hsa_piR_001311|gb|DQ571812|Homo	XR_937371.2	174	-27.53	2	21	1340	1367	19	0.8421	0.8947	||||||||||	|:|| | ||
ccgcucuuaAGAUGGUGACUUGGUGGUUa	|:|| | ||||||||||||	gggccaccgTTTAAC-CTGAACCACCAAg	>hsa_piR_001311|gb|DQ571812|Homo	XR_937375.2	174	-27.53	2	21	542	569	19	0.8421	0.8947	||||||||||	|:|| | ||
ccgcucuuaAGAUGGUGACUUGGUGGUUa	|:|| | ||||||||||||	gggccaccgTTTAAC-CTGAACCACCAAg	>hsa_piR_001311|gb|DQ571812|Homo	XR_937376.2	174	-27.53	2	21	491	518	19	0.8421	0.8947	||||||||||	|:|| | ||
ccgcUCUUAA-G-AUGGUGACUUGGUGGUUa	||| || | ||| | |||||||||||	ctttAGATTTACATACAAATGAACCACCAAt	>hsa_piR_001311|gb|DQ571812|Homo	XR_001740480.2	183	-25.34	2	26	3395	3425	26	0.8077	0.8077	||||||||||	| ||| | |
cgccGUUGACCUCCUCCUGUAGUAGUCCGa	||: ||||||||||||||||||||	gcacCAGGAGGAGGAGGACATCATCAGGCt	>hsa_piR_000807|gb|DQ571005|Homo	NR_120609.1	210	-49.88	2	27	2279	2308	25	0.88	0.92	||||||||||	||||||||||
cgccGUUGACCUCCUCCUGUAGUAGUCCGa	||: ||||||||||||||||||||	gcacCAGGAGGAGGAGGACATCATCAGGCt	>hsa_piR_000807|gb|DQ571005|Homo	NR_120609.1	210	-49.88	2	27	2279	2308	25	0.88	0.92	||||||||||	||||||||||
cgCCGUUGACCUCCUCCUGUAGUAGUCCGa	| || | |||||||| |||||||||||	gcGTCACCGGGAGGAGGCCATCATCAGGCt	>hsa_piR_000807|gb|DQ571005|Homo	NM_001023567.5	208	-47.41	2	29	2657	2686	27	0.8519	0.8519	||||||||||	|||||||| |
cgCCGUUGACCUCCUCCUGUAGUAGUCCGa	| || | |||||||| |||||||||||	gcGTCACCGGGAGGAGGCCATCATCAGGCt	>hsa_piR_000807|gb|DQ571005|Homo	NM_001368071.2	208	-47.41	2	29	3018	3047	27	0.8519	0.8519	||||||||||	|||||||| |
cgCCGUUGACCUCCUCCUGUAGUAGUCCGa	| || | |||||||| |||||||||||	gcGTCACCGGGAGGAGGCCATCATCAGGCt	>hsa_piR_000807|gb|DQ571005|Homo	NM_001368072.1	208	-47.41	2	29	2587	2616	27	0.8519	0.8519	||||||||||	|||||||| |
cgCCGUUGACCUCCUCCUGUAGUAGUCCGa	| || | |||||||| |||||||||||	gcGTCACCGGGAGGAGGCCATCATCAGGCt	>hsa_piR_000807|gb|DQ571005|Homo	NM_181077.4	208	-47.41	2	29	1476	1505	27	0.8519	0.8519	||||||||||	|||||||| |
cgCCGUUGACCUCCUCCUGUAGUAGUCCGa	| || | |||||||| |||||||||||	gcGTCACCGGGAGGAGGCCATCATCAGGCt	>hsa_piR_000807|gb|DQ571005|Homo	NR_027409.2	208	-47.41	2	29	4112	4141	27	0.8519	0.8519	||||||||||	|||||||| |
cgCCGUUGACCUCCUCCUGUAGUAGUCCGa	| || | |||||||| |||||||||||	gcGTCACCGGGAGGAGGCCATCATCAGGCt	>hsa_piR_000807|gb|DQ571005|Homo	NR_027410.1	208	-47.41	2	29	3756	3785	27	0.8519	0.8519	||||||||||	|||||||| |
cgCCGUUGACCUCCUCCUGUAGUAGUCCGa	| || | |||||||| |||||||||||	gcGTCACCGGGAGGAGGCCATCATCAGGCt	>hsa_piR_000807|gb|DQ571005|Homo	NR_164784.1	208	-47.41	2	29	4020	4049	27	0.8519	0.8519	||||||||||	|||||||| |
cgcCGUUG--ACC----UCCUC-CUG-UAGUAGUCCGa	|||:| ||| ||||| ||| ||||||||||	ggaGCAGCTGTGGAAAAAGGAGAGACAATCATCAGGCa	>hsa_piR_000807|gb|DQ571005|Homo	XM_017009904.2	179	-39.9	2	28	1878	1915	34	0.7353	0.7647	||||||||||	||||| |||
cgcCGUUG--ACC----UCCUC-CUG-UAGUAGUCCGa	|||:| ||| ||||| ||| ||||||||||	ggaGCAGCTGTGGAAAAAGGAGAGACAATCATCAGGCa	>hsa_piR_000807|gb|DQ571005|Homo	XM_024446224.1	179	-39.9	2	28	1878	1915	34	0.7353	0.7647	||||||||||	||||| |||
cgCCGUUGACCUCCUCCUGUAGUAGUCCGa	||| |||| :||| ||||||||||	cgGGCTCGGGGAGTGGGA-ATCATCAGGCg	>hsa_piR_000807|gb|DQ571005|Homo	NM_001001412.4	182	-35.97	2	29	1598	1626	27	0.7407	0.7778	||||||||||	|||| :|||
cgccguugACCUCCUCCUGUAGUAGUCCGa	|||: :||||||||||||||	ctgagatgTGGGTCGGGACATCATCAGGCg	>hsa_piR_000807|gb|DQ571005|Homo	XM_017011750.1	186	-35.17	2	23	106	135	21	0.8095	0.9048	||||||||||	||: :||||
cgcCGUUGACCUCCUCC-UG-UAGUAGUCCGa	| || |||| ||| || ||||||||||	caaGGAAGAGGAGCAGGAACAATCATCAGGCt	>hsa_piR_000807|gb|DQ571005|Homo	NM_173566.3	185	-36.23	2	28	6611	6642	28	0.7857	0.7857	||||||||||	|| ||| ||
cgCCGUUGACCUCC--UCCUGUAGUAGUCCGa	| ||:|| | | ||| |||||||||||	caGACAGCTATAAGCCAGGCCATCATCAGGCt	>hsa_piR_000807|gb|DQ571005|Homo	NM_025099.6	183	-32.67	2	29	3213	3244	29	0.7241	0.7586	||||||||||	| | ||| |
cgCCGUUGACCUCC--UCCUGUAGUAGUCCGa	| ||:|| | | ||| |||||||||||	caGACAGCTATAAGCCAGGCCATCATCAGGCt	>hsa_piR_000807|gb|DQ571005|Homo	XM_006721577.3	183	-32.67	2	29	3107	3138	29	0.7241	0.7586	||||||||||	| | ||| |
cgCCGUUGACCUCC--UCCUGUAGUAGUCCGa	| ||:|| | | ||| |||||||||||	caGACAGCTATAAGCCAGGCCATCATCAGGCt	>hsa_piR_000807|gb|DQ571005|Homo	XM_011524010.2	183	-32.67	2	29	3131	3162	29	0.7241	0.7586	||||||||||	| | ||| |
cgCCGUUGACCUCC--UCCUGUAGUAGUCCGa	| ||:|| | | ||| |||||||||||	caGACAGCTATAAGCCAGGCCATCATCAGGCt	>hsa_piR_000807|gb|DQ571005|Homo	XM_011524011.2	183	-32.67	2	29	3001	3032	29	0.7241	0.7586	||||||||||	| | ||| |
cgCCGUUGACCUCC--UCCUGUAGUAGUCCGa	| ||:|| | | ||| |||||||||||	caGACAGCTATAAGCCAGGCCATCATCAGGCt	>hsa_piR_000807|gb|DQ571005|Homo	XR_001752640.1	183	-32.67	2	29	3190	3221	29	0.7241	0.7586	||||||||||	| | ||| |
cgCCGUUGACCUCC--UCCUGUAGUAGUCCGa	| ||:|| | | ||| |||||||||||	caGACAGCTATAAGCCAGGCCATCATCAGGCt	>hsa_piR_000807|gb|DQ571005|Homo	XR_429825.1	183	-32.67	2	29	3042	3073	29	0.7241	0.7586	||||||||||	| | ||| |
cgccGUUGACCUCCUCC--UGUAGUAGUCCGa	|:| | || ||| ||||||||||||	acacCGAAT-GACCAGGTAACATCATCAGGCc	>hsa_piR_000807|gb|DQ571005|Homo	NM_020546.3	175	-27.4	2	27	6337	6367	27	0.7407	0.7778	||||||||||	| ||| ||
cgCCGUUG-ACCU--CCUCCUGUAGUAGUCCGa	|||||| || | | |||| ||||||||||	ctGGCAACTTGTATTGTAGGA-ATCATCAGGCa	>hsa_piR_000807|gb|DQ571005|Homo	XR_001741443.2	188	-35.03	2	29	1890	1921	30	0.8	0.8	||||||||||	| | ||||
cgCCGU--UGACCUCC-UCCUGUAGUAGUCCGa	|||| | || ||| || |||||||||||	aaGGCAGTAATGAAGGAAGCTCATCATCAGGCt	>hsa_piR_000807|gb|DQ571005|Homo	NM_016120.4	186	-37.87	2	29	1707	1739	30	0.7667	0.7667	||||||||||	||| || |
cgCCGU--UGACCUCC-UCCUGUAGUAGUCCGa	|||| | || ||| || |||||||||||	aaGGCAGTAATGAAGGAAGCTCATCATCAGGCt	>hsa_piR_000807|gb|DQ571005|Homo	NM_183353.3	186	-37.87	2	29	1769	1801	30	0.7667	0.7667	||||||||||	||| || |
cgCCGUUGACCUCCUCCUGUAGUAGUCCGa	||| :|| || ||| |||||||||||	caGGCCGCT-GA--AGGTCATCATCAGGCg	>hsa_piR_000807|gb|DQ571005|Homo	XM_005268469.3	183	-35.07	2	29	2763	2789	27	0.7778	0.8148	||||||||||	|| ||| |
cgccguugaccUCCUCCUGUAGUAGUCCGa	|||||| |||||||||||	cctggatcgtaAGGAGG-CATCATCAGGCt	>hsa_piR_000807|gb|DQ571005|Homo	NM_001355003.2	181	-38.76	2	20	823	851	18	0.9444	0.9444	||||||||||	|||||| |
cgccguugaccUCCUCCUGUAGUAGUCCGa	|||||| |||||||||||	cctggatcgtaAGGAGG-CATCATCAGGCt	>hsa_piR_000807|gb|DQ571005|Homo	NM_001355004.2	181	-38.76	2	20	786	814	18	0.9444	0.9444	||||||||||	|||||| |
cgccguugaccUCCUCCUGUAGUAGUCCGa	|||||| |||||||||||	cctggatcgtaAGGAGG-CATCATCAGGCt	>hsa_piR_000807|gb|DQ571005|Homo	NR_149147.2	181	-38.76	2	20	694	722	18	0.9444	0.9444	||||||||||	|||||| |
cgccguugaccUCCUCCUGUAGUAGUCCGa	|||||| |||||||||||	cctggatcgtaAGGAGG-CATCATCAGGCt	>hsa_piR_000807|gb|DQ571005|Homo	NR_149148.2	181	-38.76	2	20	731	759	18	0.9444	0.9444	||||||||||	|||||| |
cgCCGUUGACC---UCCUCCUGUAGUAGUCCGa	|||| | || |||| |||||||||||||	gcGGCACCAGGAGAAGGAAGACATCATCAGGCt	>hsa_piR_000807|gb|DQ571005|Homo	XR_932489.2	199	-45.6	2	29	2077	2109	30	0.8	0.8	||||||||||	|||| |||
