# Supplementary material for: Small Noncoding RNA Signatures for Determining the Developmental Potential of an Embryo at the Morula Stage
Source: Int J Mol Sci. 2020 Dec 10;21(24):9399. doi: 10.3390/ijms21249399 (PMC7764539; doi:10.3390/ijms21249399)
Supplement: Supplementary file 1 [file ijms-21-09399-s001.zip › TABLE S3_Timofeeva AV_IJMS.xlsx]

## Sheet: Sheet 1
Timofeeva AV et al. Small noncoding RNAs signature in determining the developmental potential of an embryo at the morula stage.
RNA-targets for piRNAs up-regulated in sample group I
RefSeq mRNA Accession	Gene Symbol
NM_001303451	KLHL36
NM_024731	KLHL36
XM_005256149	KLHL36
XR_001751986	KLHL36
XR_933433	KLHL36
NM_001142546	LUZP1
NM_033631	LUZP1
XM_011542090	LUZP1
XM_011542091	LUZP1
XM_017002252	LUZP1
NM_020774	MIB1
XR_001747650	LOC107984281
NM_001293725	TAF4B
NM_005640	TAF4B
NR_121653	TAF4B
XM_005258339	TAF4B
XM_011526153	TAF4B
XM_017025932	TAF4B
XM_017025933	TAF4B
XM_024451239	TAF4B
XM_011526290	LOC105376875
XM_017026112	LOC105376875
XM_024451293	LOC105376875
NM_001204477	CDRT4
NM_001204478	TVP23C-CDRT4
NR_037924	TVP23C-CDRT4
NR_003255	TSIX
NM_001159929	FBXW12
NM_207102	FBXW12
XM_017006224	FBXW12
XM_011536177	FBXO30
NM_001351486	SLC8A1
NR_110952	LINC01504
NM_001243081	ELF5
XR_001739821	LOC105373786
XR_001739823	LOC105373786
NM_001321215	B9D1
NM_000636	SOD2
NM_001322814	SOD2
NM_001322815	SOD2
NM_001322819	SOD2
NM_001322820	SOD2
NM_001184735	ASTN2
NM_014243	ADAMTS3
XM_011532421	ADAMTS3
XM_011532422	ADAMTS3
XM_011516266	NRCAM
XR_001745827	LOC107986924
XR_001746641	LOC105376004
XR_001740593	LOC107984112
XM_011513603	C4orf50
XM_011513604	C4orf50
XM_017008891	C4orf50
XM_017008892	C4orf50
XM_017008893	C4orf50
NM_001005516	OR5K3
NM_001005517	OR5K4
XR_001738943	GALNT14
XM_011520085	INSC
XR_930868	INSC
NR_110257	LINC01814
NM_203462	MRFAP1L1
XM_005247932	MRFAP1L1
NM_001318245	MYO18B
NM_032608	MYO18B
XM_011530458	MYO18B
XM_011530459	MYO18B
XM_011530460	MYO18B
XM_011530461	MYO18B
XM_011530464	MYO18B
XM_011530465	MYO18B
XM_011530466	MYO18B
XM_017029012	MYO18B
XM_017029013	MYO18B
XM_017029014	MYO18B
XM_017029015	MYO18B
XM_017029017	MYO18B
NM_001193451	TMTC1
NM_001367875	TMTC1
NM_175861	TMTC1
XM_017020003	TMTC1
XM_017020004	TMTC1
XM_017020005	TMTC1
XM_017020007	TMTC1
XM_024449218	TMTC1
NM_001309192	EPHB2
NM_001309193	EPHB2
NM_004442	EPHB2
NM_017449	EPHB2
NM_001256856	BTRC
NM_003939	BTRC
NM_033637	BTRC
XM_006718054	BTRC
XM_011540320	BTRC
XM_017016870	BTRC
XM_017016871	BTRC
XM_017016872	BTRC
XM_017016873	BTRC
XM_017016874	BTRC
XM_024448246	BTRC
XM_024448247	BTRC
XR_001747256	BTRC
XM_024453367	CMC1
XM_024453369	CMC1
XM_005249494	MDC1
XR_001746880	LOC105376212
XR_930235	LOC105376212
XM_017022674	MEGF11
XM_017022675	MEGF11
NM_004523	KIF11
NM_001018037	VPS13A
NM_033305	VPS13A
XR_001746259	VPS13A
XR_001746260	VPS13A
NR_033258	ZEB2
NM_001178040	STX3
NM_004177	STX3
XM_005274195	STX3
XM_005274200	STX3
XM_011545221	STX3
XM_017018188	STX3
XM_017018189	STX3
XM_017018194	STX3
XM_017018195	STX3
XM_017018196	STX3
NM_001293640	WASHC4
NM_015275	WASHC4
XM_011538073	WASHC4
XM_011538074	WASHC4
XR_001748640	WASHC4
XR_001748641	WASHC4
XM_006716364	CSGALNACT1
XM_024453388	TIGIT
XR_002959502	TIGIT
XM_017011997	GLI3
XM_005264873	TAMM41
NM_001370427	AKAP1
XM_017025190	AKAP1
XM_011541421	TEX38
XM_017005753	C3orf22
NM_001251825	SP1
NM_003109	SP1
NM_138473	SP1
NM_001305018	ZNF747
NM_001305019	ZNF747
NM_001305020	ZNF747
NM_023931	ZNF747
NM_001260494	RDX
NM_002906	RDX
NM_003178	SYN2
XR_001740240	SYN2
NM_002203	ITGA2
NR_073103	ITGA2
NR_073104	ITGA2
NR_073105	ITGA2
NR_073106	ITGA2
NR_073107	ITGA2
XR_001738394	LOC105371692
XM_011540838	PLPPR5
XM_011517178	SLC45A4
XR_946055	LOC105378356
NM_001174118	MEX3D
NM_203304	MEX3D
XM_017026811	MEX3D
NM_001165924	EMX2
NM_001331036	ELF2
NM_001371324	ELF2
NM_001371336	ELF2
NM_001371337	ELF2
NM_001371338	ELF2
NM_001371339	ELF2
NM_201999	ELF2
XM_005262805	ELF2
XM_024453918	ELF2
XM_024453919	ELF2
XM_024453920	ELF2
XM_024453922	ELF2
XM_024453924	ELF2
XM_024453925	ELF2
XM_024453926	ELF2
NM_138281	DLX4
NM_001320870	SLC25A35
NM_001320877	SLC25A35
XM_005256641	SLC25A35
XM_017024634	SLC25A35
XM_024450748	SLC25A35
NM_001291717	PRAME
NM_006115	PRAME
NM_206953	PRAME
NM_206954	PRAME
NM_206955	PRAME
NM_206956	PRAME
XM_011530034	PRAME
NM_001168499	CNDP2
NM_001370248	CNDP2
NM_001370249	CNDP2
NM_001370250	CNDP2
NM_001370254	CNDP2
NM_018235	CNDP2
NR_120609	GOLGA2P6
NM_001023567	GOLGA8B
NM_001368071	GOLGA8A
NM_001368072	GOLGA8A
NM_181077	GOLGA8A
NR_027409	GOLGA8A
NR_027410	GOLGA8B
NR_164784	GOLGA8A
NM_002016	FLG
XR_001746387	ARPC5L
NR_164135	FLJ45513
NM_001271711	SLC2A8
NM_014580	SLC2A8
XM_006717084	SLC2A8
XM_011518602	SLC2A8
XR_002956777	SLC2A8
XR_929783	SLC2A8
NM_001005920	JMJD8
NM_001323918	JMJD8
NM_001323919	JMJD8
NM_001323920	JMJD8
NM_001323922	JMJD8
NR_136650	JMJD8
NR_136651	JMJD8
NR_136652	JMJD8
NR_036632	GOLGA2P5
NM_001301687	GBX2
NM_001485	GBX2
NM_022917	NOL6
NM_139235	NOL6
XM_017015044	NOL6
NM_001040	SHBG
NM_001146279	SHBG
NM_001146280	SHBG
NM_001146281	SHBG
NM_001289113	SHBG
NM_001289114	SHBG
NM_001289115	SHBG
NM_001289116	SHBG
NM_001284498	SLC43A2
NM_001321364	SLC43A2
NM_001321365	SLC43A2
NM_152346	SLC43A2
XM_017024177	SLC43A2
XM_017024178	SLC43A2
XR_933972	SLC43A2
XR_002957586	LOC112268125
NR_001555	GOLGA2P2Y
NR_002195	GOLGA2P3Y
NR_026811	GOLGA2P10
NR_027001	GOLGA2P7
NR_033936	GOLGA2P10
NR_102747	LOC727751
NR_102748	LOC727751
NR_103496	GOLGA2P10
NR_158179	LOC101929479
NR_158192	LOC102724135
NR_160936	LOC101929479
NM_001080509	TSPAN11
NM_001370301	TSPAN11
NM_001370302	TSPAN11
XR_001748711	TSPAN11
NM_139265	EHD4
XM_011541194	GABRD
XM_017000936	GABRD
XM_011519030	EHMT1
NM_001365700	LRGUK
NM_001365701	LRGUK
XM_017011749	LRGUK
XM_024446658	LRGUK
XM_017011777	METTL27
XM_017011778	METTL27
NR_147855	IL6R-AS1
NR_109950	LINC01271
NR_040012	SPAG5-AS1
NR_157807	LOC102724720
NM_014003	DHX38
XM_005256269	DHX38
XM_011523484	DHX38
XM_011523485	DHX38
XM_017023913	DHX38
XR_429741	DHX38
NM_001085375	C1orf226
NM_001135240	C1orf226
NM_006849	PDIA2
XM_011512227	HDAC4
NR_024494	BCRP3
XR_937989	FAM247C
XR_938017	FAM247A
XR_951230	FAM247D
XR_951363	LOC105379548
NM_024313	NOL12
NM_001301849	SGSM3
NM_001350039	SGSM3
NM_001350042	SGSM3
NM_001350043	SGSM3
NM_001350044	SGSM3
NM_001350045	SGSM3
NM_001350046	SGSM3
NM_001350048	SGSM3
NM_015705	SGSM3
NR_146412	SGSM3
NR_146413	SGSM3
NR_146414	SGSM3
NR_146415	SGSM3
XM_017028778	SGSM3
XM_024452219	SGSM3
XM_024452221	SGSM3
XM_024452222	SGSM3
XM_024452223	SGSM3
XM_024452224	SGSM3
XM_024452225	SGSM3
XM_024452226	SGSM3
XM_024452227	SGSM3
XM_024452228	SGSM3
XM_024452229	SGSM3
XM_024452230	SGSM3
XM_024452231	SGSM3
XR_001755217	SGSM3
XR_001755218	SGSM3
XR_001755220	SGSM3
XR_001755221	SGSM3
XR_001755222	SGSM3
XR_001755223	SGSM3
XR_001755224	SGSM3
XR_001755225	SGSM3
XR_002958686	SGSM3
XR_002958687	SGSM3
XR_002958688	SGSM3
XR_937841	SGSM3
XR_937842	SGSM3
NM_001377420	HEMK1
NM_001377421	HEMK1
NM_001377422	HEMK1
NM_001377423	HEMK1
NM_001377424	HEMK1
NM_001377425	HEMK1
NM_001377426	HEMK1
NM_001377427	HEMK1
NM_001377428	HEMK1
NM_001377429	HEMK1
NM_016173	HEMK1
XM_005265218	HEMK1
XM_011533806	HEMK1
XM_011533807	HEMK1
XM_011533808	HEMK1
XM_011533810	HEMK1
XM_011533812	HEMK1
XM_011533813	HEMK1
XM_011533814	HEMK1
XR_001740171	HEMK1
XR_940451	HEMK1
XR_940453	HEMK1
XR_940454	HEMK1
XR_940455	HEMK1
NM_001291593	NPHP4
NM_001291594	NPHP4
NM_015102	NPHP4
NR_111987	NPHP4
XM_006710563	NPHP4
XM_011541213	NPHP4
XM_011541214	NPHP4
XM_011541215	NPHP4
XM_011541216	NPHP4
XM_011541217	NPHP4
XM_011541218	NPHP4
XM_017000996	NPHP4
XM_017000997	NPHP4
XM_017000998	NPHP4
XM_017000999	NPHP4
XM_017001000	NPHP4
XM_017001001	NPHP4
XM_017001002	NPHP4
XM_017001003	NPHP4
XR_001737114	NPHP4
XR_001737115	NPHP4
XR_946605	NPHP4
XM_011513756	CWH43
NM_001177310	TRPM6
NM_001177311	TRPM6
NM_017662	TRPM6
NM_014600	EHD3
XM_011532806	EHD3
NM_001257994	TRMT2A
NM_001331039	TRMT2A
NM_022727	TRMT2A
NM_182984	TRMT2A
XM_011530139	TRMT2A
XM_011530141	TRMT2A
XM_011530142	TRMT2A
XR_949675	LOC105379377
NM_001297573	TRERF1
NM_033502	TRERF1
XM_011514741	TRERF1
XM_011514742	TRERF1
XM_011514743	TRERF1
XM_011514744	TRERF1
XM_011514745	TRERF1
XM_017011034	TRERF1
XM_017011035	TRERF1
XM_017011036	TRERF1
XM_017011037	TRERF1
XM_017011038	TRERF1
XM_017011039	TRERF1
XM_017011040	TRERF1
XM_017011041	TRERF1
XM_017011042	TRERF1
XM_017011043	TRERF1
XM_017011044	TRERF1
XM_017011045	TRERF1
XM_017011046	TRERF1
XM_017011047	TRERF1
XM_017011048	TRERF1
XM_017011049	TRERF1
XM_017011050	TRERF1
XM_017011051	TRERF1
XM_017011052	TRERF1
XM_017011053	TRERF1
XM_017011054	TRERF1
XM_017011055	TRERF1
XR_922743	LOC105373402
XR_001748390	LOC107984390
XR_001748391	LOC107984390
NM_017547	FOXRED1
NR_037647	FOXRED1
NR_037648	FOXRED1
XM_006718879	FOXRED1
XM_006718881	FOXRED1
XM_011542895	FOXRED1
XM_011542896	FOXRED1
XM_017018000	FOXRED1
XM_017018001	FOXRED1
XM_017018002	FOXRED1
XM_017018003	FOXRED1
XM_017018004	FOXRED1
XM_017018005	FOXRED1
XM_017018006	FOXRED1
NM_001080453	INTS1
XM_011515260	INTS1
XM_011515262	INTS1
XM_017011959	INTS1
XM_017011960	INTS1
XR_001744624	INTS1
NM_005776	CNIH1
NM_001258373	SPATA20
NM_022827	SPATA20
NR_158220	SPATA8
NM_001321538	TOGARAM2
NM_001321539	TOGARAM2
NM_199280	TOGARAM2
XM_011532628	TOGARAM2
XM_017003512	TOGARAM2
XR_939669	TOGARAM2
XR_939670	TOGARAM2
XM_017017253	NLRP6
XR_949692	LOC105379384
NR_120505	LOC100653233
NM_001304519	EVX1
NM_001304520	EVX1
NM_001989	EVX1
XR_001755978	LOC105373386
XR_001755979	LOC105373386
NR_038856	LINC01132
NM_178470	DCAF12L1
NM_001367934	ATP8B2
NM_001370596	ATP8B2
NM_001370597	ATP8B2
NM_001372009	ATP8B2
NM_014734	SUSD6
XM_011512028	DGKD
XM_011512029	DGKD
XM_011512033	DGKD
XM_011512039	DGKD
XR_923050	DGKD
NM_001322215	RGS3
NM_001351526	RGS3
NM_134427	RGS3
NM_001318511	CTDP1
NM_048368	CTDP1
NM_001080528	C3orf84
XM_011534015	C3orf84
XM_011534017	C3orf84
NM_001031853	INSC
NM_001042536	INSC
NM_001278313	INSC
NM_001278314	INSC
NM_001278315	INSC
NM_001278316	INSC
XM_006718227	INSC
XM_011520086	INSC
XM_017017697	INSC
XM_017017698	INSC
XR_001753551	LOC102724615
XR_001753552	LOC102724615
NM_001178083	EXT2
NM_207122	EXT2
NM_019841	TRPV5
NM_001378328	CELSR1
NM_014246	CELSR1
XM_011530553	CELSR1
NM_003214	TEAD3
NM_001370704	LOC400499
XM_017023929	LOC400499
XM_017023930	LOC400499
XM_017023931	LOC400499
XM_017023932	LOC400499
XM_017023933	LOC400499
XM_017023934	LOC400499
XM_017023935	LOC400499
XM_017023936	LOC400499
XM_017023940	LOC400499
XM_017023941	LOC400499
XM_017023943	LOC400499
XM_017023946	LOC400499
XM_017023947	LOC400499
NM_001350317	TTLL8
XM_024452172	TTLL8
XM_024452173	TTLL8
XM_024452174	TTLL8
XM_024452175	TTLL8
XM_024452176	TTLL8
XM_024452177	TTLL8
XR_002958673	TTLL8
NM_001190411	RPH3AL
NM_001190412	RPH3AL
NM_001190413	RPH3AL
NM_006987	RPH3AL
NR_037844	TNFRSF14-AS1
NM_001282396	HPCAL4
NM_001282397	HPCAL4
NM_016257	HPCAL4
XM_017001447	HPCAL4
NM_001080421	UNC13A
XM_011527810	UNC13A
XM_011527811	UNC13A
XM_017026502	UNC13A
NM_001284297	PLCB2
NM_001284298	PLCB2
NM_004573	PLCB2
XM_017022314	PLCB2
XM_017022317	PLCB2
XM_017022319	PLCB2
XM_024449948	PLCB2
XM_024449949	PLCB2
XM_024449950	PLCB2
XM_024449951	PLCB2
XM_024449952	PLCB2
XR_001751315	PLCB2
XR_001751316	PLCB2
XR_001751317	PLCB2
NM_003111	SP3
NM_001145250	SP9
NM_130807	MOB3A
XM_011527683	MOB3A
XM_024451360	MOB3A
NM_017417	GALNT8
NM_015956	MRPL4
NM_146387	MRPL4
NM_146388	MRPL4
XM_011528045	MRPL4
NM_001199172	MGAT5B
NM_144677	MGAT5B
XM_006721707	MGAT5B
XM_011524352	MGAT5B
XM_011524354	MGAT5B
XM_017024200	MGAT5B
XR_934377	MGAT5B
NM_001098623	OBSCN
NM_001271223	OBSCN
NM_052843	OBSCN
XM_024450627	TMC8
NM_001145320	ADAMTSL2
NM_014694	ADAMTSL2
XM_005272238	ADAMTSL2
XM_005272239	ADAMTSL2
XM_011519241	ADAMTSL2
XM_011519242	ADAMTSL2
NR_135292	LINC00863
XM_011540122	NUTM2A
XM_017016607	NUTM2A
XM_024447950	NUTM2E
XM_024447951	NUTM2E
XM_024447952	NUTM2E
XR_001747518	LOC107984248
XR_935595	LOC105372178
NM_001293204	MVP
NM_001293205	MVP
NM_005115	MVP
NM_017458	MVP
NM_181449	CD300E
XM_017000664	FCGR2A
XM_017000665	FCGR2A
XM_017025232	HES7
XM_024451007	HES7
XR_001737989	LINC02786
XR_001737990	LINC02786
XR_001737991	LINC02786
NM_175066	DDX51
XR_001737632	FAF1-AS1
XR_001737633	FAF1-AS1
NM_002833	PTPN9
NM_001039615	ZNF705D
NM_001164457	ZNF705G
NM_001278713	ZNF705E
XM_011543832	ZNF705D
NM_005604	POU3F2
XR_001745891	LOC105375821
XR_001745892	LOC105375821
XR_001745893	LOC105375821
NM_001286341	CBY2
NM_001286342	CBY2
NM_152719	CBY2
XM_011534971	CBY2
XM_011525918	KCNG2
XM_017025705	KCNG2
NM_001098614	PUS7L
NM_001098615	PUS7L
NM_001271826	PUS7L
NM_031292	PUS7L
XM_006719623	PUS7L
XM_011538790	PUS7L
XM_011538791	PUS7L
XM_017019997	PUS7L
XM_017019998	PUS7L
XR_001748877	PUS7L
XR_002957382	PUS7L
XR_944748	PUS7L
XM_011521048	COL4A1
NM_052885	SLC2A13
XM_011537847	SLC2A13
XR_001748567	SLC2A13
NM_001199579	SUN2
NM_001199580	SUN2
NM_015374	SUN2
XM_011530104	SUN2
XM_011530105	SUN2
XM_017028748	SUN2
XM_024452203	SUN2
XM_024452204	SUN2
XM_024452205	SUN2
XM_024452206	SUN2
NM_001172509	SATB2
NM_001172517	SATB2
NM_015265	SATB2
XM_005246396	SATB2
XM_011510840	SATB2
XM_017003656	SATB2
XM_024452767	SATB2
XM_024452768	SATB2
NR_105036	TPD52
NR_105037	TPD52
NM_002458	MUC5B
NR_136885	GOLGA2P11
NR_033899	GOLGA2P9
NM_022481	ARAP3
XM_005268497	ARAP3
XM_005268498	ARAP3
XM_005268499	ARAP3
XM_005268500	ARAP3
XM_006714792	ARAP3
XR_944329	ARAP3
NM_004638	PRRC2A
NM_080686	PRRC2A
XM_017011274	PRRC2A
NM_001318715	KIFC3
XM_005255937	KIFC3
XM_006721188	KIFC3
XM_017023219	KIFC3
XM_017023220	KIFC3
XM_017023221	KIFC3
XM_017023224	KIFC3
XM_024450269	KIFC3
XM_017023222	KIFC3
NR_015382	CD27-AS1
NM_001154458	SEPTIN12
NM_144605	SEPTIN12
XR_001746872	LOC107987109
XM_011541272	C1orf167
XM_011541276	C1orf167
XM_011541277	C1orf167
XM_024446506	C1orf167
XM_024446507	C1orf167
XM_024446508	C1orf167
XM_024446509	C1orf167
XM_024446512	C1orf167
XM_024446514	C1orf167
XM_024446515	C1orf167
XM_024446517	C1orf167
XM_024446518	C1orf167
NR_024007	SMCR5
NM_001282856	GON4L
NM_001282858	GON4L
NM_001282860	GON4L
XM_005245284	GON4L
XM_005245286	GON4L
XM_006711393	GON4L
XM_006711394	GON4L
XM_011509658	GON4L
XM_011509659	GON4L
NM_004922	SEC24C
NM_198597	SEC24C
XM_011540380	SEC24C
XM_011540381	SEC24C
XM_017016967	SEC24C
XM_017016968	SEC24C
NM_032486	DCTN5
NR_037573	DCTN5
XR_001752006	DCTN5
XR_001752007	DCTN5
NM_001367834	ZSWIM4
NM_023072	ZSWIM4
XM_017027153	ZSWIM4
XM_017027154	ZSWIM4
XM_017027155	ZSWIM4
XM_017027156	ZSWIM4
XM_017027157	ZSWIM4
XM_024451657	ZSWIM4
NM_198545	DRAXIN
XM_011541405	DRAXIN
XM_017001214	DRAXIN
XM_017001215	DRAXIN
NM_000958	PTGER4
NM_018383	WDR33
XM_005263697	WDR33
XM_011511436	WDR33
NM_001146310	FAAP20
NM_001282670	FAAP20
XM_006710419	FAAP20
XM_011540914	FAAP20
XM_011540921	FAAP20
XM_017000553	FAAP20
XR_001752061	LOC105371060
XR_939831	LOC105374325
NM_001030002	GRB7
XM_024450729	GRB7
NM_001039479	AREL1
XM_005268244	AREL1
XM_006720344	AREL1
XM_011537415	AREL1
XM_011537416	AREL1
XM_011537417	AREL1
NM_001144925	MX1
NM_001178046	MX1
NM_001282920	MX1
NM_002462	MX1
XM_005260978	MX1
XM_005260979	MX1
XM_005260980	MX1
XM_005260981	MX1
XM_005260982	MX1
XM_011529568	MX1
XM_017028349	MX1
XM_017028350	MX1
XM_017028351	MX1
XM_017028352	MX1
XR_946039	LOC105378347
NM_000610	CD44
NM_001001389	CD44
NM_001001390	CD44
NM_001001391	CD44
NM_001001392	CD44
NM_001202555	CD44
NM_001202556	CD44
XM_005253231	CD44
XM_005253232	CD44
XM_005253235	CD44
XM_005253238	CD44
XM_005253239	CD44
XM_005253240	CD44
XM_006718388	CD44
XM_011520482	CD44
XM_011520483	CD44
XM_011520484	CD44
XM_011520485	CD44
XM_011520486	CD44
XM_011520488	CD44
XM_017018583	CD44
XM_017018584	CD44
XM_017018585	CD44
NM_001276479	LONP1
NM_001276480	LONP1
NM_004793	LONP1
NR_076392	LONP1
NM_057176	BSND
XR_001739616	LOC107985926
XR_001754024	LOC105372485
NM_001145353	ELF1
NM_001370329	ELF1
NM_001370330	ELF1
NM_001370331	ELF1
NM_001370332	ELF1
NM_172373	ELF1
NM_001282652	STIP1
NM_001282653	STIP1
NM_006819	STIP1
NM_182493	MYLK3
XM_006721334	MYLK3
XM_017026300	SPACA6
XR_002957679	NEIL1
XR_002957680	NEIL1
XR_002957681	NEIL1
XR_002957682	NEIL1
NM_001363711	DUOX2
NM_014080	DUOX2
NM_017434	DUOX1
NM_175940	DUOX1
XM_011521681	DUOX1
XM_011521682	DUOX1
NM_001025591	SCGB2B2
NM_001287497	TMEM168
NM_022484	TMEM168
NR_109840	TMEM168
XM_017012523	TMEM168
XM_024446869	TMEM168
XR_001744853	TMEM168
XR_001744854	TMEM168
XM_024452698	LYPD6
XM_024452700	LYPD6
XR_001752353	LOC101928188
NM_024513	FYCO1
XM_006713333	FYCO1
XM_006713334	FYCO1
XM_011534111	FYCO1
XR_001740265	FYCO1
XR_245157	FYCO1
XR_001737262	TMEM39B
XR_002956975	TMEM39B
NM_004720	LPAR2
XM_017027468	LPAR2
XM_017027469	LPAR2
XM_024451774	LPAR2
NM_001099410	GPRASP1
NM_001099411	GPRASP1
NM_001184727	GPRASP1
NM_014710	GPRASP1
NM_001319116	DNPEP
NM_001319117	DNPEP
NM_001319118	DNPEP
NM_001319119	DNPEP
NM_001319120	DNPEP
NM_001319122	DNPEP
NM_012100	DNPEP
NR_134970	DNPEP
NM_001286823	EXD3
NM_017820	EXD3
NR_104598	EXD3
XM_011518810	EXD3
XM_017014861	EXD3
XM_017014862	EXD3
XM_017014863	EXD3
XM_017014864	EXD3
XM_017014865	EXD3
XM_024447588	EXD3
XM_024447589	EXD3
NM_004526	MCM2
NR_073375	MCM2
XM_024453531	MCM2
XR_940842	LOC105377091
XM_011524796	LGALS9
NM_003466	PAX8
NM_013952	PAX8
NM_013953	PAX8
NM_013992	PAX8
NM_001142930	API5
NM_001142931	API5
NM_001243747	API5
NM_006595	API5
NR_024625	API5
XM_006718359	API5
XM_017018464	API5
XM_017018465	API5
NM_016653	MAP3K20
NM_001352773	JUP
NM_001352774	JUP
NM_001352775	JUP
NM_001352776	JUP
NM_001352777	JUP
NM_002230	JUP
NM_021991	JUP
XM_006721874	JUP
XM_006721875	JUP
XM_011524753	JUP
XM_011524756	JUP
XM_011524758	JUP
XM_017024588	JUP
XM_017024590	JUP
XM_006718556	MAP6
XM_011545039	MAP6
NM_001378270	ZNF385C
NM_001080412	ZBTB38
NM_001350099	ZBTB38
NM_001350100	ZBTB38
NM_001376112	ZBTB38
NM_001376113	ZBTB38
NM_001376114	ZBTB38
NM_001376115	ZBTB38
NM_001376116	ZBTB38
NM_001376117	ZBTB38
NM_001376118	ZBTB38
NM_001376119	ZBTB38
NM_001376120	ZBTB38
NM_001376121	ZBTB38
NM_001376122	ZBTB38
NM_001376123	ZBTB38
NM_001376124	ZBTB38
NM_001376125	ZBTB38
NM_001376126	ZBTB38
NM_001376127	ZBTB38
NM_001376128	ZBTB38
NM_001376142	ZBTB38
NM_001376143	ZBTB38
NM_001376150	ZBTB38
NM_001376152	ZBTB38
NM_001376157	ZBTB38
NM_001376158	ZBTB38
NM_001376159	ZBTB38
NM_001376160	ZBTB38
NM_001376161	ZBTB38
NM_001376162	ZBTB38
NM_001376163	ZBTB38
NM_001376164	ZBTB38
NM_001376165	ZBTB38
NM_001376166	ZBTB38
NM_001376167	ZBTB38
NM_001376168	ZBTB38
NM_001376169	ZBTB38
NM_001376170	ZBTB38
NM_001376171	ZBTB38
NM_001376172	ZBTB38
NM_001376173	ZBTB38
NM_001376174	ZBTB38
NM_001376175	ZBTB38
NM_001376176	ZBTB38
NM_001376177	ZBTB38
NM_001376178	ZBTB38
NM_001376179	ZBTB38
NM_001376180	ZBTB38
NM_001376181	ZBTB38
NM_001376182	ZBTB38
NM_001376183	ZBTB38
NM_001376184	ZBTB38
NM_001376185	ZBTB38
NM_001376186	ZBTB38
NM_001376187	ZBTB38
NM_001376188	ZBTB38
NM_001376189	ZBTB38
NM_001376190	ZBTB38
XM_005247256	ZBTB38
NM_144674	TEKT5
NM_002381	MATN3
NM_001164407	TLCD2
NM_001365077	VSIG10L2
XM_017018652	VSIG10L2
XM_017018653	VSIG10L2
XM_017018654	VSIG10L2
NM_015111	N4BP3
XM_006714834	N4BP3
XR_941093	N4BP3
XR_941094	N4BP3
XM_011523522	LOC105371419
NM_080605	B3GALT6
NM_002299	LCT
NM_001330207	GRB7
NM_005310	GRB7
NM_001369397	HOXB6
NM_018952	HOXB6
XM_011524727	HOXB6
XR_001747531	LOC105378415
XR_001747532	LOC105378415
XR_001747533	LOC105378415
XR_946175	LOC105378415
NM_001080391	SP100
NM_001206701	SP100
NM_003113	SP100
XM_017030109	LOC107987372
NM_012297	G3BP2
NM_203504	G3BP2
NM_203505	G3BP2
XM_005263382	G3BP2
XM_005263383	G3BP2
XM_011532441	G3BP2
XM_017008876	G3BP2
XM_017008878	G3BP2
XM_017008879	G3BP2
XM_024454294	G3BP2
NM_000540	RYR1
NM_001042723	RYR1
XM_006723317	RYR1
XM_006723319	RYR1
XM_011527205	RYR1
XR_001753735	RYR1
NM_001321312	NAB1
NM_001321313	NAB1
NM_001321314	NAB1
NM_001321315	NAB1
NM_005966	NAB1
XM_005246582	NAB1
XM_005246583	NAB1
XM_005246586	NAB1
XM_005246587	NAB1
XM_011511219	NAB1
XM_017004170	NAB1
XM_017004171	NAB1
XM_017004172	NAB1
XM_017004173	NAB1
XM_017004174	NAB1
XM_017004175	NAB1
XM_017004176	NAB1
XM_024452917	NAB1
NM_001130060	ATF7
NM_001366555	ATF7
NM_001366556	ATF7
NM_001366558	ATF7
NM_001366561	ATF7
NM_006856	ATF7
NM_000489	ATRX
NM_138270	ATRX
XM_005262153	ATRX
XM_005262154	ATRX
XM_005262155	ATRX
XM_005262156	ATRX
XM_005262157	ATRX
XM_006724666	ATRX
XM_006724667	ATRX
XM_006724668	ATRX
XM_017029601	ATRX
XM_017029602	ATRX
XM_017029603	ATRX
XM_017029604	ATRX
XM_017029605	ATRX
XM_017029606	ATRX
XM_017029607	ATRX
XM_017029608	ATRX
XM_017029609	ATRX
XM_017029610	ATRX
XM_017029611	ATRX
XR_001755700	ATRX
NM_001113575	CDKL3
NM_001300853	CDKL3
NM_001349363	CDKL3
NM_001349364	CDKL3
NM_001349365	CDKL3
NM_001349366	CDKL3
NM_016508	CDKL3
XM_011543429	CDKL3
XM_017009532	CDKL3
XM_017009533	CDKL3
XM_017009534	CDKL3
XM_017009536	CDKL3
XM_017009544	CDKL3
XM_017009545	CDKL3
XM_017009546	CDKL3
XM_017009547	CDKL3
XM_024446086	CDKL3
XM_024446087	CDKL3
XM_024446088	CDKL3
XM_024446089	CDKL3
XM_024446090	CDKL3
XM_024446091	CDKL3
XM_024446092	CDKL3
XM_024446093	CDKL3
XM_024446094	CDKL3
XM_024446096	CDKL3
XM_024446097	CDKL3
XM_024446098	CDKL3
XM_024446099	CDKL3
XM_024446100	CDKL3
XM_024446101	CDKL3
XM_024446102	CDKL3
XM_024446103	CDKL3
XM_024446104	CDKL3
XM_024446105	CDKL3
XR_002956159	CDKL3
XR_002956160	CDKL3
XR_002956161	CDKL3
NM_001184900	CARD8
NM_001184901	CARD8
NM_001184902	CARD8
NM_001184903	CARD8
NM_001351782	CARD8
NM_001351783	CARD8
NM_001351784	CARD8
NM_001351786	CARD8
NM_001351788	CARD8
NM_001351789	CARD8
NM_001351790	CARD8
NM_001351791	CARD8
NM_001351792	CARD8
NM_001365950	CARD8
NM_014959	CARD8
NR_033678	CARD8
NR_033679	CARD8
NR_033680	CARD8
XM_006723091	CARD8
XM_006723092	CARD8
XM_006723093	CARD8
XM_006723094	CARD8
XM_006723096	CARD8
XM_006723097	CARD8
XM_006723098	CARD8
XM_006723102	CARD8
XM_006723104	CARD8
XM_006723106	CARD8
XM_006723107	CARD8
XM_006723109	CARD8
XM_011526641	CARD8
XM_011526643	CARD8
XM_011526644	CARD8
XM_011526646	CARD8
XM_011526647	CARD8
XM_011526648	CARD8
XM_017026482	CARD8
XM_017026483	CARD8
XM_017026484	CARD8
XM_017026487	CARD8
XM_017026488	CARD8
XM_017026492	CARD8
XM_017026498	CARD8
XM_017026499	CARD8
XM_024451421	CARD8
XM_024451422	CARD8
XM_024451423	CARD8
XM_024451424	CARD8
XM_024451425	CARD8
XR_430193	CARD8
NM_133379	TTN
NM_024713	KATNBL1
NR_003954	KATNBL1P6
XM_017022571	KATNBL1
XM_017022572	KATNBL1
XM_017022573	KATNBL1
XM_017022574	KATNBL1
XM_017022575	KATNBL1
XR_941368	LOC105377789
XR_001754548	LOC100505664
XR_002958560	LOC100505664
XR_002958561	LOC100505664
XR_002958562	LOC100505664
XR_002958563	LOC100505664
XR_002958564	LOC100505664
XR_002958565	LOC100505664
XR_002958566	LOC100505664
XR_002958567	LOC100505664
XR_430281	LOC100505664
XR_937365	LOC100505664
XR_937367	LOC100505664
XR_937368	LOC100505664
XR_937369	LOC100505664
XR_937370	LOC100505664
XR_937371	LOC100505664
XR_937375	LOC100505664
XR_937376	LOC100505664
XR_001740480	LOC101926953

## Sheet: Sheet 2
Timofeeva AV et al. Small noncoding RNAs signature in determining the developmental potential of an embryo at the morula stage.
Potential target genes for hsa-let-7i-5p according to MiRTargetLink database
MicroRNA	Gene	Evidence category
hsa-let-7i-5p	DHX57	Prediction
hsa-let-7i-5p	KATNAL1	Prediction
hsa-let-7i-5p	TMEM2	Prediction
hsa-let-7i-5p	FZD5	Prediction
hsa-let-7i-5p	MGLL	Prediction
hsa-let-7i-5p	LIN28B	Prediction
hsa-let-7i-5p	PARD6B	Prediction
hsa-let-7i-5p	GGA2	Prediction
hsa-let-7i-5p	PHF16	Prediction
hsa-let-7i-5p	TRAFD1	Prediction
hsa-let-7i-5p	AMMECR1L	Prediction
hsa-let-7i-5p	SRCAP	Prediction
hsa-let-7i-5p	ELMOD2	Prediction
hsa-let-7i-5p	PAK1	Prediction
hsa-let-7i-5p	DAAM1	Prediction
hsa-let-7i-5p	TEAD1	Prediction
hsa-let-7i-5p	ERCC4	Prediction
hsa-let-7i-5p	ZCCHC9	Prediction
hsa-let-7i-5p	ATP2A2	Prediction
hsa-let-7i-5p	SNX6	Prediction
hsa-let-7i-5p	EZH1	Prediction
hsa-let-7i-5p	BUB1B	Prediction
hsa-let-7i-5p	CFLAR	Prediction
hsa-let-7i-5p	DPH1	Prediction
hsa-let-7i-5p	AKT2	Prediction
hsa-let-7i-5p	KCTD14	Prediction
hsa-let-7i-5p	RRAGD	Prediction
hsa-let-7i-5p	LSM1	Prediction
hsa-let-7i-5p	AK3	Prediction
hsa-let-7i-5p	VPS4A	Prediction
hsa-let-7i-5p	SLC52A3	Prediction
hsa-let-7i-5p	LTN1	Prediction
hsa-let-7i-5p	SOCS4	Prediction
hsa-let-7i-5p	TRAIP	Prediction
hsa-let-7i-5p	ITGB8	Prediction
hsa-let-7i-5p	AGPAT6	Prediction
hsa-let-7i-5p	XYLT1	Prediction
hsa-let-7i-5p	PSD3	Prediction
hsa-let-7i-5p	IL13	Prediction
hsa-let-7i-5p	ZBTB39	Prediction
hsa-let-7i-5p	TUBB4A	Prediction
hsa-let-7i-5p	GPR56	Prediction
hsa-let-7i-5p	CPD	Prediction
hsa-let-7i-5p	FRAS1	Prediction
hsa-let-7i-5p	COX18	Prediction
hsa-let-7i-5p	TSKU	Prediction
hsa-let-7i-5p	CENPP	Prediction
hsa-let-7i-5p	WDR37	Prediction
hsa-let-7i-5p	CYP20A1	Prediction
hsa-let-7i-5p	ARHGAP19	Prediction
hsa-let-7i-5p	GJB2	Prediction
hsa-let-7i-5p	ZNF814	Prediction
hsa-let-7i-5p	FGFR3	Prediction
hsa-let-7i-5p	EEF2K	Prediction
hsa-let-7i-5p	TMEM30A	Prediction
hsa-let-7i-5p	RBPMS	Prediction
hsa-let-7i-5p	ZNF280B	Prediction
hsa-let-7i-5p	ZNF273	Prediction
hsa-let-7i-5p	MGAT3	Prediction
hsa-let-7i-5p	NDUFA4	Prediction
hsa-let-7i-5p	RALB	Prediction
hsa-let-7i-5p	DEPDC1	Prediction
hsa-let-7i-5p	UTP15	Prediction
hsa-let-7i-5p	SAP30L	Prediction
hsa-let-7i-5p	IGSF3	Prediction
hsa-let-7i-5p	GDAP2	Prediction
hsa-let-7i-5p	CPSF1	Prediction
hsa-let-7i-5p	MUC3A	Prediction
hsa-let-7i-5p	FBXO22	Prediction
hsa-let-7i-5p	ATP2B1	Prediction
hsa-let-7i-5p	NCK2	Prediction
hsa-let-7i-5p	SYT15	Prediction
hsa-let-7i-5p	NRAS	Prediction
hsa-let-7i-5p	SAMD12	Prediction
hsa-let-7i-5p	NAGA	Prediction
hsa-let-7i-5p	AVEN	Prediction
hsa-let-7i-5p	VPS33A	Prediction
hsa-let-7i-5p	KRT6C	Prediction
hsa-let-7i-5p	SH3TC2	Prediction
hsa-let-7i-5p	DDX19A	Prediction
hsa-let-7i-5p	GJC1	Prediction
hsa-let-7i-5p	DIP2A	Prediction
hsa-let-7i-5p	CRB2	Prediction
hsa-let-7i-5p	CDC14B	Prediction
hsa-let-7i-5p	SLC35B4	Prediction
hsa-let-7i-5p	DUSP2	Prediction
hsa-let-7i-5p	ARHGAP28	Prediction
hsa-let-7i-5p	NKD1	Prediction
hsa-let-7i-5p	ATXN1L	Prediction
hsa-let-7i-5p	RICTOR	Prediction
hsa-let-7i-5p	QARS	Prediction
hsa-let-7i-5p	HOXA1	Prediction
hsa-let-7i-5p	PAFAH1B2	Prediction
hsa-let-7i-5p	SYT14	Prediction
hsa-let-7i-5p	AMOT	Prediction
hsa-let-7i-5p	RIMKLA	Prediction
hsa-let-7i-5p	FGD6	Prediction
hsa-let-7i-5p	PTAFR	Prediction
hsa-let-7i-5p	FNIP1	Prediction
hsa-let-7i-5p	MTAP	Prediction
hsa-let-7i-5p	GPR180	Prediction
hsa-let-7i-5p	INSR	Prediction
hsa-let-7i-5p	PRKCB	Prediction
hsa-let-7i-5p	ZNF557	Prediction
hsa-let-7i-5p	MACC1	Prediction
hsa-let-7i-5p	PARP9	Prediction
hsa-let-7i-5p	C1QTNF1	Prediction
hsa-let-7i-5p	C2orf88	Prediction
hsa-let-7i-5p	GCNT4	Prediction
hsa-let-7i-5p	NUDT15	Prediction
hsa-let-7i-5p	CTPS2	Prediction
hsa-let-7i-5p	ZNF516	Prediction
hsa-let-7i-5p	CLASP2	Prediction
hsa-let-7i-5p	ZNF322	Prediction
hsa-let-7i-5p	IGDCC3	Prediction
hsa-let-7i-5p	PLCXD1	Prediction
hsa-let-7i-5p	RNF114	Prediction
hsa-let-7i-5p	ARG2	Prediction
hsa-let-7i-5p	FXYD2	Prediction

## Sheet: Sheet 3
Timofeeva AV et al. Small noncoding RNAs signature in determining the developmental potential of an embryo at the morula stage.
Potential target genes for hsa-let-7b-5p according to MiRTargetLink database
MicroRNA	Gene	Evidence category
hsa-let-7b-5p	PFAS	Prediction
hsa-let-7b-5p	COPS7B	Prediction
hsa-let-7b-5p	MID1	Prediction
hsa-let-7b-5p	GABBR2	Prediction
hsa-let-7b-5p	SF3B3	Prediction
hsa-let-7b-5p	MLLT4	Prediction
hsa-let-7b-5p	KHNYN	Prediction
hsa-let-7b-5p	TMEM2	Prediction
hsa-let-7b-5p	RPUSD2	Prediction
hsa-let-7b-5p	GLUL	Prediction
hsa-let-7b-5p	CPOX	Prediction
hsa-let-7b-5p	REEP3	Prediction
hsa-let-7b-5p	RPL35A	Prediction
hsa-let-7b-5p	NRARP	Prediction
hsa-let-7b-5p	PARD6B	Prediction
hsa-let-7b-5p	FAXC	Prediction
hsa-let-7b-5p	TAF9B	Prediction
hsa-let-7b-5p	AMMECR1L	Prediction
hsa-let-7b-5p	MOB3B	Prediction
hsa-let-7b-5p	ZNF35	Prediction
hsa-let-7b-5p	B3GNT5	Prediction
hsa-let-7b-5p	ITGB3	Prediction
hsa-let-7b-5p	CERS2	Prediction
hsa-let-7b-5p	PLSCR3	Prediction
hsa-let-7b-5p	C3orf38	Prediction
hsa-let-7b-5p	PAPOLG	Prediction
hsa-let-7b-5p	ACSL6	Prediction
hsa-let-7b-5p	EZH1	Prediction
hsa-let-7b-5p	GNPTAB	Prediction
hsa-let-7b-5p	SEPN1	Prediction
hsa-let-7b-5p	CFLAR	Prediction
hsa-let-7b-5p	AKT2	Prediction
hsa-let-7b-5p	AIM1	Prediction
hsa-let-7b-5p	IGF2BP2	Prediction
hsa-let-7b-5p	RANBP2	Prediction
hsa-let-7b-5p	AK3	Prediction
hsa-let-7b-5p	PACS1	Prediction
hsa-let-7b-5p	SLC52A3	Prediction
hsa-let-7b-5p	LTN1	Prediction
hsa-let-7b-5p	MGAT4A	Prediction
hsa-let-7b-5p	TSEN34	Prediction
hsa-let-7b-5p	AGPAT3	Prediction
hsa-let-7b-5p	SOCS4	Prediction
hsa-let-7b-5p	ITGB8	Prediction
hsa-let-7b-5p	ACSF3	Prediction
hsa-let-7b-5p	PAPPA	Prediction
hsa-let-7b-5p	AGPAT6	Prediction
hsa-let-7b-5p	FAM134C	Prediction
hsa-let-7b-5p	N4BP1	Prediction
hsa-let-7b-5p	XYLT1	Prediction
hsa-let-7b-5p	IL13	Prediction
hsa-let-7b-5p	ZBTB39	Prediction
hsa-let-7b-5p	TUBB4A	Prediction
hsa-let-7b-5p	FGF11	Prediction
hsa-let-7b-5p	IKZF1	Prediction
hsa-let-7b-5p	ZBTB8A	Prediction
hsa-let-7b-5p	FRAS1	Prediction
hsa-let-7b-5p	COX18	Prediction
hsa-let-7b-5p	TSKU	Prediction
hsa-let-7b-5p	EZH2	Prediction
hsa-let-7b-5p	RTTN	Prediction
hsa-let-7b-5p	PCSK6	Prediction
hsa-let-7b-5p	CENPP	Prediction
hsa-let-7b-5p	NTN1	Prediction
hsa-let-7b-5p	WDR37	Prediction
hsa-let-7b-5p	CYP20A1	Prediction
hsa-let-7b-5p	ARHGAP19	Prediction
hsa-let-7b-5p	GJB4	Prediction
hsa-let-7b-5p	PIK3C2B	Prediction
hsa-let-7b-5p	PRKAB2	Prediction
hsa-let-7b-5p	ZNF814	Prediction
hsa-let-7b-5p	EEF2K	Prediction
hsa-let-7b-5p	PDXK	Prediction
hsa-let-7b-5p	ENAH	Prediction
hsa-let-7b-5p	SPATA6	Prediction
hsa-let-7b-5p	TMEM30A	Prediction
hsa-let-7b-5p	GNAL	Prediction
hsa-let-7b-5p	ZNF280B	Prediction
hsa-let-7b-5p	ZNF273	Prediction
hsa-let-7b-5p	FZD3	Prediction
hsa-let-7b-5p	NDUFA4	Prediction
hsa-let-7b-5p	DSC3	Prediction
hsa-let-7b-5p	IFI44L	Prediction
hsa-let-7b-5p	TNNI1	Prediction
hsa-let-7b-5p	USP6	Prediction
hsa-let-7b-5p	TRANK1	Prediction
hsa-let-7b-5p	CANT1	Prediction
hsa-let-7b-5p	SH3BP4	Prediction
hsa-let-7b-5p	ERP44	Prediction
hsa-let-7b-5p	SAP30L	Prediction
hsa-let-7b-5p	GDAP2	Prediction
hsa-let-7b-5p	MUC3A	Prediction
hsa-let-7b-5p	ATP2B1	Prediction
hsa-let-7b-5p	RPS6KB2	Prediction
hsa-let-7b-5p	ECM2	Prediction
hsa-let-7b-5p	PHF8	Prediction
hsa-let-7b-5p	SLC25A32	Prediction
hsa-let-7b-5p	CCDC113	Prediction
hsa-let-7b-5p	HOXC9	Prediction
hsa-let-7b-5p	VPS33A	Prediction
hsa-let-7b-5p	PLCB2	Prediction
hsa-let-7b-5p	COL27A1	Prediction
hsa-let-7b-5p	CUZD1	Prediction
hsa-let-7b-5p	ZNRF1	Prediction
hsa-let-7b-5p	MPP2	Prediction
hsa-let-7b-5p	LRRC17	Prediction
hsa-let-7b-5p	GJC1	Prediction
hsa-let-7b-5p	SCN3B	Prediction
hsa-let-7b-5p	SLC35B4	Prediction
hsa-let-7b-5p	ARHGAP28	Prediction
hsa-let-7b-5p	ZNF286A	Prediction
hsa-let-7b-5p	TCEB3B	Prediction
hsa-let-7b-5p	NKD1	Prediction
hsa-let-7b-5p	GAB2	Prediction
hsa-let-7b-5p	SLC6A14	Prediction
hsa-let-7b-5p	BCDIN3D	Prediction
hsa-let-7b-5p	RGS16	Prediction
hsa-let-7b-5p	HOXA1	Prediction
hsa-let-7b-5p	KIAA0319L	Prediction
hsa-let-7b-5p	CYP8B1	Prediction
hsa-let-7b-5p	NEDD4L	Prediction
hsa-let-7b-5p	AMOT	Prediction
hsa-let-7b-5p	USP32	Prediction
hsa-let-7b-5p	RIMKLA	Prediction
hsa-let-7b-5p	C14orf28	Prediction
hsa-let-7b-5p	ZNF324	Prediction
hsa-let-7b-5p	IKBKE	Prediction
hsa-let-7b-5p	KIAA0513	Prediction
hsa-let-7b-5p	TMEM246	Prediction
hsa-let-7b-5p	DAPK2	Prediction
hsa-let-7b-5p	PTAFR	Prediction
hsa-let-7b-5p	FNIP1	Prediction
hsa-let-7b-5p	KLHL3	Prediction
hsa-let-7b-5p	KCNA4	Prediction
hsa-let-7b-5p	C20orf72	Prediction
hsa-let-7b-5p	TRIM13	Prediction
hsa-let-7b-5p	RNF5	Prediction
hsa-let-7b-5p	ZNF557	Prediction
hsa-let-7b-5p	SIRT5	Prediction
hsa-let-7b-5p	CCR7	Prediction
hsa-let-7b-5p	SGCD	Prediction
hsa-let-7b-5p	MACC1	Prediction
hsa-let-7b-5p	CYP2B6	Prediction
hsa-let-7b-5p	ERCC6L2	Prediction
hsa-let-7b-5p	NUDT15	Prediction
hsa-let-7b-5p	CTPS2	Prediction
hsa-let-7b-5p	ZNF516	Prediction
hsa-let-7b-5p	ZNF322	Prediction
hsa-let-7b-5p	ATPAF1	Prediction
hsa-let-7b-5p	RHPN2	Prediction
hsa-let-7b-5p	MLC1	Prediction
hsa-let-7b-5p	IGDCC3	Prediction
hsa-let-7b-5p	C15orf41	Prediction
hsa-let-7b-5p	IL11RA	Prediction
hsa-let-7b-5p	PKP1	Prediction
hsa-let-7b-5p	CACNB4	Prediction
hsa-let-7b-5p	PLCXD1	Prediction
hsa-let-7b-5p	SWT1	Prediction

## Sheet: Sheet 4
Down-regulated genes at Day 3 in comparison to Day 2 (data from Zhang P, Zucchelli M, Bruce S, et al. Transcriptome profiling of human pre-implantation development. PLoS One. 2009;4(11):e7844. Published 2009 Nov 16. doi:10.1371/journal.pone.0007844)
Affy symbol	Gene	Pattern	MI - GV	MII - MI	D2 - MII	D3 - D2	D5 - D3
1552275_s_at	PXK	6	0	0	0	-1	-1
1552448_a_at	C8orf12	6	0	0	0	-1	-1
1552540_s_at	IQCD	6	0	0	0	-1	-1
1552807_a_at	SIGLEC10	6	0	0	0	-1	-1
1553150_at	AOF1	6	0	0	0	-1	-1
1554012_at	RSPO2	6	0	0	0	-1	-1
1558529_s_at	NA	6	0	0	0	-1	-1
1560562_a_at	ZNF677	6	0	0	0	-1	-1
1564414_a_at	PNLDC1	6	0	0	0	-1	-1
1564511_a_at	FSTL4	6	0	0	0	-1	-1
1568780_at	LOC497257	6	0	0	0	-1	-1
1568924_a_at	IQUB	6	0	0	0	-1	-1
200800_s_at	HSPA1A	6	0	0	0	-1	-1
201824_at	RNF14	6	0	0	0	-1	-1
201826_s_at	SCCPDH	6	0	0	0	-1	-1
201879_at	ARIH1	6	0	0	0	-1	-1
202181_at	KIAA0247	6	0	0	0	-1	-1
202197_at	MTMR3	6	0	0	0	-1	-1
202517_at	CRMP1	6	0	0	0	-1	-1
202597_at	IRF6	6	0	0	0	-1	-1
202794_at	INPP1	6	0	0	0	-1	-1
202837_at	TRAFD1	6	0	0	0	-1	-1
202972_s_at	FAM13A1	6	0	0	0	-1	-1
203894_at	TUBG2	6	0	0	0	-1	-1
204284_at	PPP1R3C	6	0	0	0	-1	-1
204497_at	ADCY9	6	0	0	0	-1	-1
204555_s_at	PPP1R3D	6	0	0	0	-1	-1
204674_at	LRMP	6	0	0	0	-1	-1
204716_at	CCDC6	6	0	0	0	-1	-1
204759_at	RCBTB2	6	0	0	0	-1	-1
204944_at	PTPRG	6	0	0	0	-1	-1
205083_at	AOX1	6	0	0	0	-1	-1
205293_x_at	BAIAP2	6	0	0	0	-1	-1
205295_at	CKMT2	6	0	0	0	-1	-1
205394_at	CHEK1	6	0	0	0	-1	-1
205613_at	SYT17	6	0	0	0	-1	-1
205695_at	SDS	6	0	0	0	-1	-1
205754_at	F2	6	0	0	0	-1	-1
205818_at	DBC1	6	0	0	0	-1	-1
206114_at	EPHA4	6	0	0	0	-1	-1
206488_s_at	CD36	6	0	0	0	-1	-1
206546_at	SYCP2	6	0	0	0	-1	-1
206648_at	ZNF571	6	0	0	0	-1	-1
206794_at	ERBB4	6	0	0	0	-1	-1
207328_at	ALOX15	6	0	0	0	-1	-1
207490_at	TUBA4B	6	0	0	0	-1	-1
207614_s_at	CUL1	6	0	0	0	-1	-1
207819_s_at	ABCB4	6	0	0	0	-1	-1
207992_s_at	AMPD3	6	0	0	0	-1	-1
208934_s_at	LGALS8	6	0	0	0	-1	-1
209159_s_at	NDRG4	6	0	0	0	-1	-1
209170_s_at	GPM6B	6	0	0	0	-1	-1
209485_s_at	OSBPL1A	6	0	0	0	-1	-1
209555_s_at	CD36	6	0	0	0	-1	-1
209631_s_at	GPR37	6	0	0	0	-1	-1
209706_at	NKX3-1	6	0	0	0	-1	-1
209914_s_at	NRXN1	6	0	0	0	-1	-1
209994_s_at	ABCB1	6	0	0	0	-1	-1
210286_s_at	SLC4A7	6	0	0	0	-1	-1
210753_s_at	EPHB1	6	0	0	0	-1	-1
210778_s_at	MXD4	6	0	0	0	-1	-1
211596_s_at	LRIG1	6	0	0	0	-1	-1
211925_s_at	PLCB1	6	0	0	0	-1	-1
212013_at	PXDN	6	0	0	0	-1	-1
212050_at	WIPF2	6	0	0	0	-1	-1
212217_at	PREPL	6	0	0	0	-1	-1
212794_s_at	KIAA1033	6	0	0	0	-1	-1
212799_at	STX6	6	0	0	0	-1	-1
212825_at	PAXIP1	6	0	0	0	-1	-1
213109_at	TNIK	6	0	0	0	-1	-1
213113_s_at	SLC43A3	6	0	0	0	-1	-1
213160_at	DOCK2	6	0	0	0	-1	-1
213188_s_at	MINA	6	0	0	0	-1	-1
213189_at	DKFZp667G2110	6	0	0	0	-1	-1
213349_at	TMCC1	6	0	0	0	-1	-1
213603_s_at	RAC2	6	0	0	0	-1	-1
213629_x_at	MT1F	6	0	0	0	-1	-1
213848_at	NA	6	0	0	0	-1	-1
214220_s_at	ALMS1	6	0	0	0	-1	-1
214743_at	CUX1	6	0	0	0	-1	-1
214890_s_at	FAM149A	6	0	0	0	-1	-1
214975_s_at	MTMR1	6	0	0	0	-1	-1
215411_s_at	TRAF3IP2	6	0	0	0	-1	-1
215955_x_at	ARHGAP26	6	0	0	0	-1	-1
215970_at	ZP4	6	0	0	0	-1	-1
216060_s_at	DAAM1	6	0	0	0	-1	-1
216944_s_at	ITPR1	6	0	0	0	-1	-1
217590_s_at	TRPA1	6	0	0	0	-1	-1
217862_at	PIAS1	6	0	0	0	-1	-1
217865_at	RNF130	6	0	0	0	-1	-1
218383_at	C14orf94	6	0	0	0	-1	-1
218414_s_at	NDE1	6	0	0	0	-1	-1
218543_s_at	PARP12	6	0	0	0	-1	-1
218646_at	C4orf27	6	0	0	0	-1	-1
218703_at	SEC22A	6	0	0	0	-1	-1
218807_at	VAV3	6	0	0	0	-1	-1
218841_at	ASB8	6	0	0	0	-1	-1
218905_at	INTS8	6	0	0	0	-1	-1
218980_at	FHOD3	6	0	0	0	-1	-1
219036_at	CEP70	6	0	0	0	-1	-1
219137_s_at	C2orf33	6	0	0	0	-1	-1
219229_at	SLCO3A1	6	0	0	0	-1	-1
219338_s_at	LRRC49	6	0	0	0	-1	-1
219362_at	MAK10	6	0	0	0	-1	-1
219384_s_at	ADAT1	6	0	0	0	-1	-1
219550_at	ROBO3	6	0	0	0	-1	-1
219637_at	ARMC9	6	0	0	0	-1	-1
219874_at	SLC12A8	6	0	0	0	-1	-1
219932_at	SLC27A6	6	0	0	0	-1	-1
220116_at	KCNN2	6	0	0	0	-1	-1
220190_s_at	STON1	6	0	0	0	-1	-1
220214_at	ZNF215	6	0	0	0	-1	-1
220310_at	TUBAL3	6	0	0	0	-1	-1
220312_at	FAM83E	6	0	0	0	-1	-1
220341_s_at	LOC51149	6	0	0	0	-1	-1
220951_s_at	A1CF	6	0	0	0	-1	-1
220980_s_at	ADPGK	6	0	0	0	-1	-1
221018_s_at	TDRD1	6	0	0	0	-1	-1
221064_s_at	UNKL	6	0	0	0	-1	-1
221558_s_at	LEF1	6	0	0	0	-1	-1
221964_at	TULP3	6	0	0	0	-1	-1
222132_s_at	AGK	6	0	0	0	-1	-1
222150_s_at	tcag7.1314	6	0	0	0	-1	-1
222291_at	FAM149A	6	0	0	0	-1	-1
222327_x_at	OR7E156P	6	0	0	0	-1	-1
222414_at	MLL3	6	0	0	0	-1	-1
222437_s_at	VPS24	6	0	0	0	-1	-1
222628_s_at	REV1	6	0	0	0	-1	-1
222747_s_at	SCML1	6	0	0	0	-1	-1
223098_s_at	LONP2	6	0	0	0	-1	-1
223182_s_at	AGPAT3	6	0	0	0	-1	-1
223322_at	RASSF5	6	0	0	0	-1	-1
223541_at	HAS3	6	0	0	0	-1	-1
223574_x_at	PPP2R2C	6	0	0	0	-1	-1
224190_x_at	NOD1	6	0	0	0	-1	-1
224703_at	WDR22	6	0	0	0	-1	-1
224730_at	WDR68	6	0	0	0	-1	-1
224964_s_at	GNG2	6	0	0	0	-1	-1
224974_at	SUDS3	6	0	0	0	-1	-1
225270_at	NEO1	6	0	0	0	-1	-1
225387_at	TSPAN5	6	0	0	0	-1	-1
225562_at	RASA3	6	0	0	0	-1	-1
225655_at	UHRF1	6	0	0	0	-1	-1
225796_at	PXK	6	0	0	0	-1	-1
225908_at	IAH1	6	0	0	0	-1	-1
226434_at	C7orf47	6	0	0	0	-1	-1
226592_at	ZNF618	6	0	0	0	-1	-1
226956_at	MTMR3	6	0	0	0	-1	-1
227407_at	TAPT1	6	0	0	0	-1	-1
227568_at	HECTD2	6	0	0	0	-1	-1
227654_at	C20orf175	6	0	0	0	-1	-1
227746_at	ELAVL1	6	0	0	0	-1	-1
228568_at	Gcom1	6	0	0	0	-1	-1
228816_at	LOC92270	6	0	0	0	-1	-1
228912_at	VIL1	6	0	0	0	-1	-1
229089_at	ZNF509	6	0	0	0	-1	-1
229104_s_at	GPR39	6	0	0	0	-1	-1
229132_at	MINA	6	0	0	0	-1	-1
229249_at	ERICH1	6	0	0	0	-1	-1
229893_at	FRMD3	6	0	0	0	-1	-1
230200_at	NSUN6	6	0	0	0	-1	-1
230231_at	NA	6	0	0	0	-1	-1
230285_at	SVIP	6	0	0	0	-1	-1
230465_at	HS2ST1	6	0	0	0	-1	-1
231448_at	ADAD1	6	0	0	0	-1	-1
231481_at	CCNB3	6	0	0	0	-1	-1
231949_at	NA	6	0	0	0	-1	-1
232087_at	CXorf23	6	0	0	0	-1	-1
232914_s_at	SYTL2	6	0	0	0	-1	-1
233002_at	KIAA1622	6	0	0	0	-1	-1
233823_at	KIAA1276	6	0	0	0	-1	-1
233972_s_at	FEZF2	6	0	0	0	-1	-1
234987_at	C20orf118	6	0	0	0	-1	-1
236347_at	MMAA	6	0	0	0	-1	-1
237254_at	SLC5A11	6	0	0	0	-1	-1
238005_s_at	NA	6	0	0	0	-1	-1
238423_at	SYTL3	6	0	0	0	-1	-1
238862_at	MFSD4	6	0	0	0	-1	-1
239691_at	LOC196415	6	0	0	0	-1	-1
240162_at	NA	6	0	0	0	-1	-1
241360_at	CCDC15	6	0	0	0	-1	-1
242293_at	ING3	6	0	0	0	-1	-1
242342_at	NA	6	0	0	0	-1	-1
242348_at	FAM19A4	6	0	0	0	-1	-1
242702_at	MMAA	6	0	0	0	-1	-1
242959_at	KIAA1239	6	0	0	0	-1	-1
242963_at	SGMS2	6	0	0	0	-1	-1
243580_at	GNA14	6	0	0	0	-1	-1
243620_at	NA	6	0	0	0	-1	-1
243756_at	THSD7A	6	0	0	0	-1	-1
244024_at	ZNF182	6	0	0	0	-1	-1
244467_at	C22:CTA-250D10.9	6	0	0	0	-1	-1
35254_at	TRAFD1	6	0	0	0	-1	-1
35974_at	LRMP	6	0	0	0	-1	-1
63825_at	ABHD2	6	0	0	0	-1	-1
1553137_s_at	KLF11	13	0	0	1	-1	-1
1553470_at	DNAH17	13	0	0	1	-1	-1
1562722_at	FLJ40296	13	0	0	1	-1	-1
200879_s_at	EPAS1	13	0	0	1	-1	-1
203498_at	RCAN2	13	0	0	1	-1	-1
205446_s_at	ATF2	13	0	0	1	-1	-1
206547_s_at	PPEF1	13	0	0	1	-1	-1
209754_s_at	TMPO	13	0	0	1	-1	-1
210818_s_at	BACH1	13	0	0	1	-1	-1
212305_s_at	MIA3	13	0	0	1	-1	-1
212833_at	SLC25A46	13	0	0	1	-1	-1
214631_at	ZBTB33	13	0	0	1	-1	-1
214701_s_at	FN1	13	0	0	1	-1	-1
215559_at	ABCC6	13	0	0	1	-1	-1
220535_at	FAM90A1	13	0	0	1	-1	-1
221448_s_at	TEX15	13	0	0	1	-1	-1
222172_at	NPAS3	13	0	0	1	-1	-1
225712_at	GEMIN5	13	0	0	1	-1	-1
229337_at	USP2	13	0	0	1	-1	-1
231806_s_at	STK36	13	0	0	1	-1	-1
234005_x_at	STK36	13	0	0	1	-1	-1
240731_at	NA	13	0	0	1	-1	-1
1569469_a_at	LHX8	20	0	0	-1	-1	-1
204434_at	SPATA2	20	0	0	-1	-1	-1
204689_at	HHEX	20	0	0	-1	-1	-1
204797_s_at	EML1	20	0	0	-1	-1	-1
205381_at	LRRC17	20	0	0	-1	-1	-1
206492_at	FHIT	20	0	0	-1	-1	-1
207016_s_at	ALDH1A2	20	0	0	-1	-1	-1
207737_at	NA	20	0	0	-1	-1	-1
209318_x_at	PLAGL1	20	0	0	-1	-1	-1
209661_at	KIFC3	20	0	0	-1	-1	-1
214135_at	CLDN18	20	0	0	-1	-1	-1
215463_at	OR7E24	20	0	0	-1	-1	-1
219736_at	TRIM36	20	0	0	-1	-1	-1
220323_at	CNTD2	20	0	0	-1	-1	-1
221367_at	MOS	20	0	0	-1	-1	-1
221564_at	PRMT2	20	0	0	-1	-1	-1
222778_s_at	WHSC1	20	0	0	-1	-1	-1
222816_s_at	ZCCHC2	20	0	0	-1	-1	-1
227112_at	TMCC1	20	0	0	-1	-1	-1
228375_at	IGSF11	20	0	0	-1	-1	-1
229198_at	USP35	20	0	0	-1	-1	-1
229380_at	NA	20	0	0	-1	-1	-1
235097_at	C4orf23	20	0	0	-1	-1	-1
235626_at	CAMK1D	20	0	0	-1	-1	-1
236915_at	LOC441054	20	0	0	-1	-1	-1
240313_at	DMRTB1	20	0	0	-1	-1	-1
1552477_a_at	IRF6	7	0	0	0	-1	0
1552664_at	FLCN	7	0	0	0	-1	0
1552740_at	C2orf15	7	0	0	0	-1	0
1553183_at	UMODL1	7	0	0	0	-1	0
1553765_a_at	KLHL32	7	0	0	0	-1	0
1553798_a_at	FBXL13	7	0	0	0	-1	0
1554168_a_at	SH3KBP1	7	0	0	0	-1	0
1554362_at	BTG4	7	0	0	0	-1	0
1554365_a_at	PPP2R5C	7	0	0	0	-1	0
1554641_a_at	TET3	7	0	0	0	-1	0
1555572_at	CA6	7	0	0	0	-1	0
1556012_at	KLHDC7A	7	0	0	0	-1	0
1556978_a_at	TAF8	7	0	0	0	-1	0
1557388_at	RTTN	7	0	0	0	-1	0
1557795_s_at	NTRK3	7	0	0	0	-1	0
1558483_at	LRRC27	7	0	0	0	-1	0
1564469_at	LMOD3	7	0	0	0	-1	0
1565829_at	KIAA1731	7	0	0	0	-1	0
1567014_s_at	NFE2L2	7	0	0	0	-1	0
1773_at	FNTB	7	0	0	0	-1	0
200745_s_at	GNB1	7	0	0	0	-1	0
200835_s_at	MAP4	7	0	0	0	-1	0
201065_s_at	GTF2I	7	0	0	0	-1	0
201620_at	MBTPS1	7	0	0	0	-1	0
201671_x_at	USP14	7	0	0	0	-1	0
201678_s_at	C3orf37	7	0	0	0	-1	0
201689_s_at	TPD52	7	0	0	0	-1	0
201690_s_at	TPD52	7	0	0	0	-1	0
201880_at	ARIH1	7	0	0	0	-1	0
201956_s_at	GNPAT	7	0	0	0	-1	0
202173_s_at	VEZF1	7	0	0	0	-1	0
202208_s_at	ARL4C	7	0	0	0	-1	0
202254_at	SIPA1L1	7	0	0	0	-1	0
202369_s_at	TRAM2	7	0	0	0	-1	0
202519_at	MLXIP	7	0	0	0	-1	0
202669_s_at	EFNB2	7	0	0	0	-1	0
202761_s_at	SYNE2	7	0	0	0	-1	0
202786_at	STK39	7	0	0	0	-1	0
202797_at	SACM1L	7	0	0	0	-1	0
202804_at	ABCC1	7	0	0	0	-1	0
202813_at	TARBP1	7	0	0	0	-1	0
202850_at	ABCD3	7	0	0	0	-1	0
202900_s_at	NUP88	7	0	0	0	-1	0
202925_s_at	PLAGL2	7	0	0	0	-1	0
202962_at	KIF13B	7	0	0	0	-1	0
203018_s_at	SSX2IP	7	0	0	0	-1	0
203215_s_at	MYO6	7	0	0	0	-1	0
203474_at	IQGAP2	7	0	0	0	-1	0
203590_at	DYNC1LI2	7	0	0	0	-1	0
203609_s_at	ALDH5A1	7	0	0	0	-1	0
203625_x_at	SKP2	7	0	0	0	-1	0
203629_s_at	COG5	7	0	0	0	-1	0
203637_s_at	MID1	7	0	0	0	-1	0
203695_s_at	DFNA5	7	0	0	0	-1	0
203755_at	BUB1B	7	0	0	0	-1	0
203836_s_at	MAP3K5	7	0	0	0	-1	0
203849_s_at	KIF1A	7	0	0	0	-1	0
203881_s_at	DMD	7	0	0	0	-1	0
203965_at	USP20	7	0	0	0	-1	0
203981_s_at	ABCD4	7	0	0	0	-1	0
203998_s_at	SYT1	7	0	0	0	-1	0
204057_at	IRF8	7	0	0	0	-1	0
204117_at	PREP	7	0	0	0	-1	0
204262_s_at	PSEN2	7	0	0	0	-1	0
204485_s_at	TOM1L1	7	0	0	0	-1	0
204529_s_at	TOX	7	0	0	0	-1	0
204706_at	INPP5E	7	0	0	0	-1	0
204811_s_at	CACNA2D2	7	0	0	0	-1	0
204994_at	MX2	7	0	0	0	-1	0
205037_at	RABL4	7	0	0	0	-1	0
205063_at	SIP1	7	0	0	0	-1	0
205210_at	TGFBRAP1	7	0	0	0	-1	0
205395_s_at	MRE11A	7	0	0	0	-1	0
205559_s_at	PCSK5	7	0	0	0	-1	0
205709_s_at	CDS1	7	0	0	0	-1	0
205801_s_at	RASGRP3	7	0	0	0	-1	0
206662_at	GLRX	7	0	0	0	-1	0
206702_at	TEK	7	0	0	0	-1	0
206712_at	GRTP1	7	0	0	0	-1	0
207416_s_at	NFATC3	7	0	0	0	-1	0
207545_s_at	NUMB	7	0	0	0	-1	0
207700_s_at	NCOA3	7	0	0	0	-1	0
207708_at	ALOXE3	7	0	0	0	-1	0
207953_at	RP5-886K2.1	7	0	0	0	-1	0
208009_s_at	ARHGEF16	7	0	0	0	-1	0
208012_x_at	SP110	7	0	0	0	-1	0
208158_s_at	OSBPL1A	7	0	0	0	-1	0
208304_at	CCR3	7	0	0	0	-1	0
208476_s_at	FRMD4A	7	0	0	0	-1	0
208480_s_at	ABCC6	7	0	0	0	-1	0
208632_at	RNF10	7	0	0	0	-1	0
208637_x_at	ACTN1	7	0	0	0	-1	0
208644_at	PARP1	7	0	0	0	-1	0
208945_s_at	BECN1	7	0	0	0	-1	0
209012_at	TRIO	7	0	0	0	-1	0
209198_s_at	SYT11	7	0	0	0	-1	0
209276_s_at	GLRX	7	0	0	0	-1	0
209337_at	PSIP1	7	0	0	0	-1	0
209411_s_at	GGA3	7	0	0	0	-1	0
209447_at	SYNE1	7	0	0	0	-1	0
209532_at	PLAA	7	0	0	0	-1	0
209674_at	CRY1	7	0	0	0	-1	0
209903_s_at	ATR	7	0	0	0	-1	0
209920_at	BMPR2	7	0	0	0	-1	0
209991_x_at	GABBR2	7	0	0	0	-1	0
210166_at	TLR5	7	0	0	0	-1	0
210214_s_at	BMPR2	7	0	0	0	-1	0
210252_s_at	MADD	7	0	0	0	-1	0
210276_s_at	TRIOBP	7	0	0	0	-1	0
210302_s_at	MAB21L2	7	0	0	0	-1	0
210303_at	MAB21L2	7	0	0	0	-1	0
210537_s_at	TADA2L	7	0	0	0	-1	0
210612_s_at	SYNJ2	7	0	0	0	-1	0
210867_at	CNOT4	7	0	0	0	-1	0
210993_s_at	SMAD1	7	0	0	0	-1	0
211117_x_at	ESR2	7	0	0	0	-1	0
211118_x_at	ESR2	7	0	0	0	-1	0
211120_x_at	ESR2	7	0	0	0	-1	0
211160_x_at	ACTN1	7	0	0	0	-1	0
211383_s_at	WDR37	7	0	0	0	-1	0
211684_s_at	DYNC1I2	7	0	0	0	-1	0
211898_s_at	EPHB1	7	0	0	0	-1	0
212012_at	PXDN	7	0	0	0	-1	0
212057_at	KIAA0182	7	0	0	0	-1	0
212073_at	CSNK2A1	7	0	0	0	-1	0
212074_at	UNC84A	7	0	0	0	-1	0
212096_s_at	MTUS1	7	0	0	0	-1	0
212234_at	ASXL1	7	0	0	0	-1	0
212417_at	SCAMP1	7	0	0	0	-1	0
212442_s_at	LASS6	7	0	0	0	-1	0
212453_at	KIAA1279	7	0	0	0	-1	0
212521_s_at	PDE8A	7	0	0	0	-1	0
212711_at	CAMSAP1	7	0	0	0	-1	0
212756_s_at	UBR2	7	0	0	0	-1	0
212873_at	HMHA1	7	0	0	0	-1	0
212880_at	WDR7	7	0	0	0	-1	0
212915_at	PDZRN3	7	0	0	0	-1	0
213064_at	ZC3H14	7	0	0	0	-1	0
213127_s_at	MED8	7	0	0	0	-1	0
213199_at	C2CD3	7	0	0	0	-1	0
213242_x_at	KIAA0284	7	0	0	0	-1	0
213305_s_at	PPP2R5C	7	0	0	0	-1	0
213431_x_at	SFI1	7	0	0	0	-1	0
213511_s_at	MTMR1	7	0	0	0	-1	0
213534_s_at	PASK	7	0	0	0	-1	0
213926_s_at	HRB	7	0	0	0	-1	0
213954_at	KIAA0888	7	0	0	0	-1	0
213974_at	ADAMTSL3	7	0	0	0	-1	0
214124_x_at	NA	7	0	0	0	-1	0
214231_s_at	KIAA0564	7	0	0	0	-1	0
214739_at	LRCH3	7	0	0	0	-1	0
214804_at	NA	7	0	0	0	-1	0
214924_s_at	TRAK1	7	0	0	0	-1	0
215146_s_at	TTC28	7	0	0	0	-1	0
215460_x_at	BRD1	7	0	0	0	-1	0
215699_x_at	SFI1	7	0	0	0	-1	0
215930_s_at	CTAGE5	7	0	0	0	-1	0
216080_s_at	FADS3	7	0	0	0	-1	0
216095_x_at	MTMR1	7	0	0	0	-1	0
216315_x_at	TMEM189-UBE2V1	7	0	0	0	-1	0
216392_s_at	SEC23IP	7	0	0	0	-1	0
216698_x_at	OR7E47P	7	0	0	0	-1	0
216945_x_at	PASK	7	0	0	0	-1	0
217049_x_at	PCDH11Y	7	0	0	0	-1	0
217077_s_at	GABBR2	7	0	0	0	-1	0
217437_s_at	TACC1	7	0	0	0	-1	0
217499_x_at	OR7E38P	7	0	0	0	-1	0
217878_s_at	CDC27	7	0	0	0	-1	0
218087_s_at	SORBS1	7	0	0	0	-1	0
218142_s_at	CRBN	7	0	0	0	-1	0
218265_at	SECISBP2	7	0	0	0	-1	0
218285_s_at	BDH2	7	0	0	0	-1	0
218311_at	MAP4K3	7	0	0	0	-1	0
218329_at	PRDM4	7	0	0	0	-1	0
218373_at	AKTIP	7	0	0	0	-1	0
218420_s_at	C13orf23	7	0	0	0	-1	0
218445_at	H2AFY2	7	0	0	0	-1	0
218567_x_at	DPP3	7	0	0	0	-1	0
218577_at	LRRC40	7	0	0	0	-1	0
218673_s_at	ATG7	7	0	0	0	-1	0
218877_s_at	TRMT11	7	0	0	0	-1	0
218973_at	EFTUD1	7	0	0	0	-1	0
219049_at	CSGALNACT1	7	0	0	0	-1	0
219067_s_at	NSMCE4A	7	0	0	0	-1	0
219272_at	TRIM62	7	0	0	0	-1	0
219284_at	HSPBAP1	7	0	0	0	-1	0
219515_at	PRDM10	7	0	0	0	-1	0
219520_s_at	WWC3	7	0	0	0	-1	0
219569_s_at	TMEM22	7	0	0	0	-1	0
219580_s_at	TMC5	7	0	0	0	-1	0
219675_s_at	UXS1	7	0	0	0	-1	0
219693_at	AGPAT4	7	0	0	0	-1	0
219749_at	SH2D4A	7	0	0	0	-1	0
220157_x_at	PLEKHA9	7	0	0	0	-1	0
220373_at	DCHS2	7	0	0	0	-1	0
220408_x_at	FAM48A	7	0	0	0	-1	0
220507_s_at	UPB1	7	0	0	0	-1	0
220615_s_at	MLSTD1	7	0	0	0	-1	0
221090_s_at	OGFOD1	7	0	0	0	-1	0
221123_x_at	ZNF395	7	0	0	0	-1	0
221499_s_at	STX16	7	0	0	0	-1	0
221527_s_at	PARD3	7	0	0	0	-1	0
221744_at	WDR68	7	0	0	0	-1	0
221774_x_at	FAM48A	7	0	0	0	-1	0
221815_at	ABHD2	7	0	0	0	-1	0
221880_s_at	LOC400451	7	0	0	0	-1	0
221958_s_at	GPR177	7	0	0	0	-1	0
222000_at	C1orf174	7	0	0	0	-1	0
222416_at	ALDH18A1	7	0	0	0	-1	0
222464_s_at	C10orf119	7	0	0	0	-1	0
222471_s_at	KCMF1	7	0	0	0	-1	0
222505_at	LMBR1	7	0	0	0	-1	0
222547_at	MAP4K4	7	0	0	0	-1	0
222562_s_at	TNKS2	7	0	0	0	-1	0
222602_at	UBA6	7	0	0	0	-1	0
222692_s_at	FNDC3B	7	0	0	0	-1	0
222699_s_at	PLEKHF2	7	0	0	0	-1	0
222858_s_at	DAPP1	7	0	0	0	-1	0
222873_s_at	EHMT1	7	0	0	0	-1	0
223082_at	SH3KBP1	7	0	0	0	-1	0
223245_at	STRBP	7	0	0	0	-1	0
223287_s_at	FOXP1	7	0	0	0	-1	0
223468_s_at	RGMA	7	0	0	0	-1	0
223571_at	C1QTNF6	7	0	0	0	-1	0
223618_at	FMN2	7	0	0	0	-1	0
223888_s_at	LARS	7	0	0	0	-1	0
223980_s_at	SP110	7	0	0	0	-1	0
224025_s_at	ATG7	7	0	0	0	-1	0
224209_s_at	GDA	7	0	0	0	-1	0
224696_s_at	WDR22	7	0	0	0	-1	0
224762_at	SERINC2	7	0	0	0	-1	0
224796_at	DDEF1	7	0	0	0	-1	0
224810_s_at	ANKRD13A	7	0	0	0	-1	0
224878_at	UBFD1	7	0	0	0	-1	0
224995_at	SPIRE1	7	0	0	0	-1	0
225098_at	ABI2	7	0	0	0	-1	0
225105_at	OCC-1	7	0	0	0	-1	0
225137_at	RBM35B	7	0	0	0	-1	0
225173_at	ARHGAP18	7	0	0	0	-1	0
225324_at	CRLS1	7	0	0	0	-1	0
225331_at	CCDC50	7	0	0	0	-1	0
225377_at	C9orf86	7	0	0	0	-1	0
225461_at	EHMT1	7	0	0	0	-1	0
225476_at	BAT4	7	0	0	0	-1	0
225639_at	SKAP2	7	0	0	0	-1	0
225650_at	SAMD1	7	0	0	0	-1	0
225761_at	PAPD4	7	0	0	0	-1	0
225846_at	RBM35A	7	0	0	0	-1	0
226004_at	CABLES2	7	0	0	0	-1	0
226330_s_at	FAM48A	7	0	0	0	-1	0
226429_at	KIAA1704	7	0	0	0	-1	0
226449_at	CCDC100	7	0	0	0	-1	0
226488_at	RCCD1	7	0	0	0	-1	0
226562_at	ZSCAN29	7	0	0	0	-1	0
226815_at	C3orf31	7	0	0	0	-1	0
226897_s_at	ZC3H7A	7	0	0	0	-1	0
227019_at	FLJ13137	7	0	0	0	-1	0
227072_at	RTTN	7	0	0	0	-1	0
227089_at	HBP1	7	0	0	0	-1	0
227198_at	AFF3	7	0	0	0	-1	0
227215_at	GOPC	7	0	0	0	-1	0
227251_at	WDR22	7	0	0	0	-1	0
227703_s_at	SYTL4	7	0	0	0	-1	0
227798_at	SMAD1	7	0	0	0	-1	0
228195_at	MGC13057	7	0	0	0	-1	0
228223_at	ZSWIM3	7	0	0	0	-1	0
228452_at	C17orf39	7	0	0	0	-1	0
228490_at	ABHD2	7	0	0	0	-1	0
228536_at	LOC90826	7	0	0	0	-1	0
229064_s_at	RCAN3	7	0	0	0	-1	0
229160_at	MUM1L1	7	0	0	0	-1	0
229222_at	ACSS3	7	0	0	0	-1	0
229304_s_at	MLF1IP	7	0	0	0	-1	0
229377_at	GRTP1	7	0	0	0	-1	0
229793_at	ASAH2B	7	0	0	0	-1	0
229878_at	KIAA1731	7	0	0	0	-1	0
230110_at	MCOLN2	7	0	0	0	-1	0
230421_at	ZNF354C	7	0	0	0	-1	0
230451_at	C1orf136	7	0	0	0	-1	0
230611_at	SYPL2	7	0	0	0	-1	0
231920_s_at	CSNK1G1	7	0	0	0	-1	0
232080_at	HECW2	7	0	0	0	-1	0
232206_at	ULK4	7	0	0	0	-1	0
232214_x_at	ZNF554	7	0	0	0	-1	0
232377_at	NXPH1	7	0	0	0	-1	0
232510_s_at	DPP3	7	0	0	0	-1	0
232693_s_at	ZNF395	7	0	0	0	-1	0
232940_s_at	MLL3	7	0	0	0	-1	0
233499_at	LRRC7	7	0	0	0	-1	0
233510_s_at	PARVG	7	0	0	0	-1	0
234321_x_at	NHSL1	7	0	0	0	-1	0
234985_at	NA	7	0	0	0	-1	0
235295_at	NA	7	0	0	0	-1	0
236259_at	STK4	7	0	0	0	-1	0
237275_at	NA	7	0	0	0	-1	0
238075_at	CHEK1	7	0	0	0	-1	0
238234_at	NA	7	0	0	0	-1	0
238573_at	NA	7	0	0	0	-1	0
238781_at	NA	7	0	0	0	-1	0
238813_at	NA	7	0	0	0	-1	0
239043_at	ZNF404	7	0	0	0	-1	0
239403_at	CCDC120	7	0	0	0	-1	0
239839_at	ZNF555	7	0	0	0	-1	0
241547_at	ASAH2B	7	0	0	0	-1	0
241926_s_at	ERG	7	0	0	0	-1	0
242300_at	NA	7	0	0	0	-1	0
243542_at	PREPL	7	0	0	0	-1	0
243804_at	MTMR7	7	0	0	0	-1	0
36545_s_at	SFI1	7	0	0	0	-1	0
37950_at	PREP	7	0	0	0	-1	0
38398_at	MADD	7	0	0	0	-1	0
49485_at	PRDM4	7	0	0	0	-1	0
51158_at	LOC400451	7	0	0	0	-1	0
58308_at	TRIM62	7	0	0	0	-1	0
60474_at	FERMT1	7	0	0	0	-1	0
91816_f_at	MEX3D	7	0	0	0	-1	0
1555165_a_at	PGPEP1	15	0	0	1	-1	0
1555425_x_at	SSH2	15	0	0	1	-1	0
1557008_at	LOC340107	15	0	0	1	-1	0
1557158_s_at	MLL3	15	0	0	1	-1	0
1559361_at	7A5	15	0	0	1	-1	0
1561589_a_at	NBEAL1	15	0	0	1	-1	0
1562815_at	EFCAB6	15	0	0	1	-1	0
1565525_a_at	TCP11L2	15	0	0	1	-1	0
1565527_x_at	TCP11L2	15	0	0	1	-1	0
201910_at	FARP1	15	0	0	1	-1	0
203809_s_at	AKT2	15	0	0	1	-1	0
205123_s_at	TMEFF1	15	0	0	1	-1	0
205240_at	GPSM2	15	0	0	1	-1	0
206821_x_at	HRBL	15	0	0	1	-1	0
206927_s_at	GUCY1A2	15	0	0	1	-1	0
207043_s_at	SLC6A9	15	0	0	1	-1	0
209268_at	VPS45	15	0	0	1	-1	0
209762_x_at	SP110	15	0	0	1	-1	0
211195_s_at	TP63	15	0	0	1	-1	0
211453_s_at	AKT2	15	0	0	1	-1	0
212590_at	RRAS2	15	0	0	1	-1	0
212748_at	MKL1	15	0	0	1	-1	0
217028_at	CXCR4	15	0	0	1	-1	0
217248_s_at	SLC7A8	15	0	0	1	-1	0
218219_s_at	LANCL2	15	0	0	1	-1	0
218562_s_at	TMEM57	15	0	0	1	-1	0
218709_s_at	IFT52	15	0	0	1	-1	0
220298_s_at	SPATA6	15	0	0	1	-1	0
220844_at	TCEB3B	15	0	0	1	-1	0
221056_x_at	EPS15L1	15	0	0	1	-1	0
221618_s_at	TAF9B	15	0	0	1	-1	0
221922_at	GPSM2	15	0	0	1	-1	0
223452_s_at	ATL3	15	0	0	1	-1	0
223947_s_at	MED23	15	0	0	1	-1	0
224697_at	WDR22	15	0	0	1	-1	0
231833_at	RBM33	15	0	0	1	-1	0
232574_at	XYLT1	15	0	0	1	-1	0
233220_at	GRIN3A	15	0	0	1	-1	0
234998_at	NA	15	0	0	1	-1	0
235430_at	C14orf43	15	0	0	1	-1	0
242444_at	C1QTNF6	15	0	0	1	-1	0
242706_s_at	MED23	15	0	0	1	-1	0
1562805_at	LOC349408	19	0	0	-1	-1	0
1565834_a_at	KANK1	19	0	0	-1	-1	0
202157_s_at	CUGBP2	19	0	0	-1	-1	0
202795_x_at	TRIOBP	19	0	0	-1	-1	0
202960_s_at	MUT	19	0	0	-1	-1	0
203710_at	ITPR1	19	0	0	-1	-1	0
203741_s_at	ADCY7	19	0	0	-1	-1	0
204554_at	PPP1R3D	19	0	0	-1	-1	0
205229_s_at	COCH	19	0	0	-1	-1	0
206314_at	ZNF167	19	0	0	-1	-1	0
206382_s_at	BDNF	19	0	0	-1	-1	0
208621_s_at	EZR	19	0	0	-1	-1	0
209094_at	DDAH1	19	0	0	-1	-1	0
209176_at	SEC23IP	19	0	0	-1	-1	0
212267_at	WAPAL	19	0	0	-1	-1	0
212634_at	KIAA0776	19	0	0	-1	-1	0
212731_at	ANKRD46	19	0	0	-1	-1	0
212796_s_at	TBC1D2B	19	0	0	-1	-1	0
213216_at	OTUD3	19	0	0	-1	-1	0
213241_at	PLXNC1	19	0	0	-1	-1	0
213243_at	VPS13B	19	0	0	-1	-1	0
213254_at	TNRC6B	19	0	0	-1	-1	0
213370_s_at	SFMBT1	19	0	0	-1	-1	0
213822_s_at	UBE3B	19	0	0	-1	-1	0
214260_at	COPS8	19	0	0	-1	-1	0
214586_at	GPR37	19	0	0	-1	-1	0
216210_x_at	TRIOBP	19	0	0	-1	-1	0
217837_s_at	VPS24	19	0	0	-1	-1	0
219221_at	ZBTB38	19	0	0	-1	-1	0
219855_at	NUDT11	19	0	0	-1	-1	0
221687_s_at	FAM125B	19	0	0	-1	-1	0
224998_at	CMTM4	19	0	0	-1	-1	0
225968_at	PRICKLE2	19	0	0	-1	-1	0
226383_at	C11orf46	19	0	0	-1	-1	0
226518_at	KCTD10	19	0	0	-1	-1	0
226737_at	SLC25A42	19	0	0	-1	-1	0
227222_at	FBXO10	19	0	0	-1	-1	0
227475_at	FOXQ1	19	0	0	-1	-1	0
227531_at	TMEM165	19	0	0	-1	-1	0
227702_at	CYP4X1	19	0	0	-1	-1	0
227764_at	LYPD6	19	0	0	-1	-1	0
228956_at	UGT8	19	0	0	-1	-1	0
228980_at	RFFL	19	0	0	-1	-1	0
229886_at	C5orf34	19	0	0	-1	-1	0
229908_s_at	UNKL	19	0	0	-1	-1	0
230042_at	NA	19	0	0	-1	-1	0
230263_s_at	DOCK5	19	0	0	-1	-1	0
231121_at	HPS3	19	0	0	-1	-1	0
231269_at	ASCC3	19	0	0	-1	-1	0
232207_at	GUSBL2	19	0	0	-1	-1	0
232267_at	GPR133	19	0	0	-1	-1	0
235099_at	CMTM8	19	0	0	-1	-1	0
236305_at	RFESD	19	0	0	-1	-1	0
238250_at	DYRK3	19	0	0	-1	-1	0
241730_at	NA	19	0	0	-1	-1	0
241888_at	NA	19	0	0	-1	-1	0
243539_at	KIAA1841	19	0	0	-1	-1	0
36552_at	C2CD3	19	0	0	-1	-1	0
52975_at	FAM125B	19	0	0	-1	-1	0
1555950_a_at	CD55	16	0	0	0	-1	1
1557910_at	HSP90AB1	16	0	0	0	-1	1
200906_s_at	PALLD	16	0	0	0	-1	1
201731_s_at	TPR	16	0	0	0	-1	1
201798_s_at	FER1L3	16	0	0	0	-1	1
201839_s_at	TACSTD1	16	0	0	0	-1	1
201899_s_at	UBE2A	16	0	0	0	-1	1
201926_s_at	CD55	16	0	0	0	-1	1
203216_s_at	MYO6	16	0	0	0	-1	1
203775_at	SLC25A13	16	0	0	0	-1	1
203853_s_at	GAB2	16	0	0	0	-1	1
205836_s_at	YTHDC2	16	0	0	0	-1	1
208296_x_at	TNFAIP8	16	0	0	0	-1	1
208710_s_at	AP3D1	16	0	0	0	-1	1
209153_s_at	TCF3	16	0	0	0	-1	1
209221_s_at	OSBPL2	16	0	0	0	-1	1
209466_x_at	PTN	16	0	0	0	-1	1
210986_s_at	TPM1	16	0	0	0	-1	1
210987_x_at	TPM1	16	0	0	0	-1	1
211737_x_at	PTN	16	0	0	0	-1	1
212457_at	TFE3	16	0	0	0	-1	1
213318_s_at	BAT3	16	0	0	0	-1	1
214198_s_at	DGCR2	16	0	0	0	-1	1
218684_at	LRRC8D	16	0	0	0	-1	1
218780_at	HOOK2	16	0	0	0	-1	1
219450_at	C4orf19	16	0	0	0	-1	1
220668_s_at	DNMT3B	16	0	0	0	-1	1
222257_s_at	ACE2	16	0	0	0	-1	1
222830_at	GRHL1	16	0	0	0	-1	1
223611_s_at	LNX1	16	0	0	0	-1	1
224681_at	GNA12	16	0	0	0	-1	1
225864_at	FAM84B	16	0	0	0	-1	1
226481_at	VPRBP	16	0	0	0	-1	1
226490_at	NHSL1	16	0	0	0	-1	1
226917_s_at	ANAPC4	16	0	0	0	-1	1
229305_at	MLF1IP	16	0	0	0	-1	1
235117_at	CHAC2	16	0	0	0	-1	1
235542_at	TET3	16	0	0	0	-1	1
65630_at	DEAF1	16	0	0	0	-1	1
200683_s_at	UBE2L3	22	0	0	-1	-1	1
202052_s_at	RAI14	22	0	0	-1	-1	1
203401_at	PRPS2	22	0	0	-1	-1	1
207843_x_at	CYB5A	22	0	0	-1	-1	1
209366_x_at	CYB5A	22	0	0	-1	-1	1
209681_at	SLC19A2	22	0	0	-1	-1	1
210879_s_at	RAB11FIP5	22	0	0	-1	-1	1
210980_s_at	ASAH1	22	0	0	-1	-1	1
212507_at	TMEM131	22	0	0	-1	-1	1
213702_x_at	ASAH1	22	0	0	-1	-1	1
215726_s_at	CYB5A	22	0	0	-1	-1	1
218810_at	ZC3H12A	22	0	0	-1	-1	1
219041_s_at	REPIN1	22	0	0	-1	-1	1
219265_at	MOBKL2B	22	0	0	-1	-1	1
221933_at	NLGN4X	22	0	0	-1	-1	1
221951_at	TMEM80	22	0	0	-1	-1	1
222251_s_at	GMEB2	22	0	0	-1	-1	1
225917_at	NA	22	0	0	-1	-1	1
234986_at	NA	22	0	0	-1	-1	1
236140_at	GCLM	22	0	0	-1	-1	1
201413_at	HSD17B4	23	0	0	1	-1	1
203395_s_at	HES1	23	0	0	1	-1	1
207071_s_at	ACO1	23	0	0	1	-1	1
207980_s_at	CITED2	23	0	0	1	-1	1
212753_at	PCGF3	23	0	0	1	-1	1
222428_s_at	LARS	23	0	0	1	-1	1
229070_at	C6orf105	23	0	0	1	-1	1

## Sheet: Sheet 5
Down-regulated genes at Day 3 in comparison to Day 5 (data from Zhang P, Zucchelli M, Bruce S, et al. Transcriptome profiling of human pre-implantation development. PLoS One. 2009;4(11):e7844. Published 2009 Nov 16. doi:10.1371/journal.pone.0007844)
Affy symbol	Gene	Pattern	MI - GV	MII - MI	D2 - MII	D3 - D2	D5 - D3
1555950_a_at	CD55	16	0	0	0	-1	1
1557910_at	HSP90AB1	16	0	0	0	-1	1
200906_s_at	PALLD	16	0	0	0	-1	1
201731_s_at	TPR	16	0	0	0	-1	1
201798_s_at	FER1L3	16	0	0	0	-1	1
201839_s_at	TACSTD1	16	0	0	0	-1	1
201899_s_at	UBE2A	16	0	0	0	-1	1
201926_s_at	CD55	16	0	0	0	-1	1
203216_s_at	MYO6	16	0	0	0	-1	1
203775_at	SLC25A13	16	0	0	0	-1	1
203853_s_at	GAB2	16	0	0	0	-1	1
205836_s_at	YTHDC2	16	0	0	0	-1	1
208296_x_at	TNFAIP8	16	0	0	0	-1	1
208710_s_at	AP3D1	16	0	0	0	-1	1
209153_s_at	TCF3	16	0	0	0	-1	1
209221_s_at	OSBPL2	16	0	0	0	-1	1
209466_x_at	PTN	16	0	0	0	-1	1
210986_s_at	TPM1	16	0	0	0	-1	1
210987_x_at	TPM1	16	0	0	0	-1	1
211737_x_at	PTN	16	0	0	0	-1	1
212457_at	TFE3	16	0	0	0	-1	1
213318_s_at	BAT3	16	0	0	0	-1	1
214198_s_at	DGCR2	16	0	0	0	-1	1
218684_at	LRRC8D	16	0	0	0	-1	1
218780_at	HOOK2	16	0	0	0	-1	1
219450_at	C4orf19	16	0	0	0	-1	1
220668_s_at	DNMT3B	16	0	0	0	-1	1
222257_s_at	ACE2	16	0	0	0	-1	1
222830_at	GRHL1	16	0	0	0	-1	1
223611_s_at	LNX1	16	0	0	0	-1	1
224681_at	GNA12	16	0	0	0	-1	1
225864_at	FAM84B	16	0	0	0	-1	1
226481_at	VPRBP	16	0	0	0	-1	1
226490_at	NHSL1	16	0	0	0	-1	1
226917_s_at	ANAPC4	16	0	0	0	-1	1
229305_at	MLF1IP	16	0	0	0	-1	1
235117_at	CHAC2	16	0	0	0	-1	1
235542_at	TET3	16	0	0	0	-1	1
65630_at	DEAF1	16	0	0	0	-1	1
200683_s_at	UBE2L3	22	0	0	-1	-1	1
202052_s_at	RAI14	22	0	0	-1	-1	1
203401_at	PRPS2	22	0	0	-1	-1	1
207843_x_at	CYB5A	22	0	0	-1	-1	1
209366_x_at	CYB5A	22	0	0	-1	-1	1
209681_at	SLC19A2	22	0	0	-1	-1	1
210879_s_at	RAB11FIP5	22	0	0	-1	-1	1
210980_s_at	ASAH1	22	0	0	-1	-1	1
212507_at	TMEM131	22	0	0	-1	-1	1
213702_x_at	ASAH1	22	0	0	-1	-1	1
215726_s_at	CYB5A	22	0	0	-1	-1	1
218810_at	ZC3H12A	22	0	0	-1	-1	1
219041_s_at	REPIN1	22	0	0	-1	-1	1
219265_at	MOBKL2B	22	0	0	-1	-1	1
221933_at	NLGN4X	22	0	0	-1	-1	1
221951_at	TMEM80	22	0	0	-1	-1	1
222251_s_at	GMEB2	22	0	0	-1	-1	1
225917_at	NA	22	0	0	-1	-1	1
234986_at	NA	22	0	0	-1	-1	1
236140_at	GCLM	22	0	0	-1	-1	1
201413_at	HSD17B4	23	0	0	1	-1	1
203395_s_at	HES1	23	0	0	1	-1	1
207071_s_at	ACO1	23	0	0	1	-1	1
207980_s_at	CITED2	23	0	0	1	-1	1
212753_at	PCGF3	23	0	0	1	-1	1
222428_s_at	LARS	23	0	0	1	-1	1
229070_at	C6orf105	23	0	0	1	-1	1
1487_at	ESRRA	3	0	0	0	0	1
1552276_a_at	VPS18	3	0	0	0	0	1
1552283_s_at	ZDHHC11	3	0	0	0	0	1
1552309_a_at	NEXN	3	0	0	0	0	1
1552364_s_at	MSI2	3	0	0	0	0	1
1552496_a_at	COBL	3	0	0	0	0	1
1552532_a_at	ATP6V1C2	3	0	0	0	0	1
1552767_a_at	HS6ST2	3	0	0	0	0	1
1553105_s_at	DSG2	3	0	0	0	0	1
1553151_at	ATP6V0D2	3	0	0	0	0	1
1553153_at	ATP6V0D2	3	0	0	0	0	1
1553155_x_at	ATP6V0D2	3	0	0	0	0	1
1553297_a_at	CSF3R	3	0	0	0	0	1
1553352_x_at	ERVWE1	3	0	0	0	0	1
1553401_at	MRGPRX1	3	0	0	0	0	1
1553706_at	HTRA4	3	0	0	0	0	1
1553954_at	ALG14	3	0	0	0	0	1
1553972_a_at	CBS	3	0	0	0	0	1
1554597_at	NA	3	0	0	0	0	1
1554599_x_at	NA	3	0	0	0	0	1
1554600_s_at	LMNA	3	0	0	0	0	1
1554667_s_at	METTL8	3	0	0	0	0	1
1554821_a_at	ZBED1	3	0	0	0	0	1
1555037_a_at	IDH1	3	0	0	0	0	1
1555192_at	ZNF277	3	0	0	0	0	1
1555216_a_at	LOC645722	3	0	0	0	0	1
1555299_s_at	ERVWE1	3	0	0	0	0	1
1555310_a_at	PAK6	3	0	0	0	0	1
1555522_s_at	MEMO1	3	0	0	0	0	1
1555781_at	PQLC2	3	0	0	0	0	1
1555832_s_at	KLF6	3	0	0	0	0	1
1555862_s_at	MICALL2	3	0	0	0	0	1
1555880_at	HERV-FRD	3	0	0	0	0	1
1555889_a_at	CRTAP	3	0	0	0	0	1
1555897_at	AOF2	3	0	0	0	0	1
1555935_s_at	HUNK	3	0	0	0	0	1
1555945_s_at	FAM120A	3	0	0	0	0	1
1555948_s_at	FAM120A	3	0	0	0	0	1
1555960_at	HINT1	3	0	0	0	0	1
1555962_at	B3GNT7	3	0	0	0	0	1
1555963_x_at	B3GNT7	3	0	0	0	0	1
1556017_at	NBEAL2	3	0	0	0	0	1
1556285_s_at	PPA2	3	0	0	0	0	1
1556445_at	NA	3	0	0	0	0	1
1557053_s_at	UBE2G2	3	0	0	0	0	1
1557094_at	LOC653110	3	0	0	0	0	1
1557270_at	ZNF69	3	0	0	0	0	1
1557624_at	ZNF141	3	0	0	0	0	1
1557677_a_at	TRIML1	3	0	0	0	0	1
1557915_s_at	GSTO1	3	0	0	0	0	1
1557948_at	PHLDB3	3	0	0	0	0	1
1558007_s_at	LCMT1	3	0	0	0	0	1
1558017_s_at	PAWR	3	0	0	0	0	1
1558250_s_at	NA	3	0	0	0	0	1
1558290_a_at	PVT1	3	0	0	0	0	1
1558522_at	NA	3	0	0	0	0	1
1558540_s_at	SLC2A11	3	0	0	0	0	1
1558693_s_at	C1orf85	3	0	0	0	0	1
1558750_a_at	ARHGAP11B	3	0	0	0	0	1
1559035_a_at	AHR	3	0	0	0	0	1
1559265_at	C10orf140	3	0	0	0	0	1
1559266_s_at	C10orf140	3	0	0	0	0	1
1559280_a_at	NA	3	0	0	0	0	1
1559288_at	NA	3	0	0	0	0	1
1559600_at	NA	3	0	0	0	0	1
1559776_at	GM2A	3	0	0	0	0	1
1560101_at	SYDE2	3	0	0	0	0	1
1560286_s_at	NA	3	0	0	0	0	1
1560814_a_at	CCDC32	3	0	0	0	0	1
1561602_at	CAMTA1	3	0	0	0	0	1
1563357_at	NA	3	0	0	0	0	1
1563638_at	FAM18A	3	0	0	0	0	1
1564121_at	ABR	3	0	0	0	0	1
1564248_at	LOC100130544	3	0	0	0	0	1
1566959_at	GAB2	3	0	0	0	0	1
1567105_at	NA	3	0	0	0	0	1
1567107_s_at	TPM4	3	0	0	0	0	1
1568617_a_at	KIAA1543	3	0	0	0	0	1
1568752_s_at	RGS13	3	0	0	0	0	1
1569238_a_at	RAPGEF2	3	0	0	0	0	1
1569335_a_at	STRA6	3	0	0	0	0	1
1569385_s_at	TET2	3	0	0	0	0	1
1569566_at	TBC1D1	3	0	0	0	0	1
1569648_at	DACT2	3	0	0	0	0	1
1570153_at	SOHLH2	3	0	0	0	0	1
1598_g_at	GAS6	3	0	0	0	0	1
200001_at	CAPNS1	3	0	0	0	0	1
200006_at	PARK7	3	0	0	0	0	1
200068_s_at	CANX	3	0	0	0	0	1
200075_s_at	GUK1	3	0	0	0	0	1
200083_at	USP22	3	0	0	0	0	1
200599_s_at	HSP90B1	3	0	0	0	0	1
200601_at	ACTN4	3	0	0	0	0	1
200611_s_at	WDR1	3	0	0	0	0	1
200613_at	AP2M1	3	0	0	0	0	1
200617_at	KIAA0152	3	0	0	0	0	1
200635_s_at	PTPRF	3	0	0	0	0	1
200636_s_at	PTPRF	3	0	0	0	0	1
200654_at	P4HB	3	0	0	0	0	1
200659_s_at	PHB	3	0	0	0	0	1
200675_at	CD81	3	0	0	0	0	1
200685_at	SFRS11	3	0	0	0	0	1
200721_s_at	ACTR1A	3	0	0	0	0	1
200731_s_at	PTP4A1	3	0	0	0	0	1
200738_s_at	PGK1	3	0	0	0	0	1
200739_s_at	SUMO3	3	0	0	0	0	1
200743_s_at	TPP1	3	0	0	0	0	1
200752_s_at	CAPN1	3	0	0	0	0	1
200767_s_at	FAM120A	3	0	0	0	0	1
200770_s_at	LAMC1	3	0	0	0	0	1
200771_at	LAMC1	3	0	0	0	0	1
200806_s_at	HSPD1	3	0	0	0	0	1
200807_s_at	HSPD1	3	0	0	0	0	1
200818_at	ATP5O	3	0	0	0	0	1
200822_x_at	TPI1	3	0	0	0	0	1
200824_at	GSTP1	3	0	0	0	0	1
200831_s_at	SCD	3	0	0	0	0	1
200832_s_at	SCD	3	0	0	0	0	1
200843_s_at	EPRS	3	0	0	0	0	1
200844_s_at	PRDX6	3	0	0	0	0	1
200848_at	AHCYL1	3	0	0	0	0	1
200850_s_at	AHCYL1	3	0	0	0	0	1
200862_at	DHCR24	3	0	0	0	0	1
200885_at	PPM1J	3	0	0	0	0	1
200887_s_at	STAT1	3	0	0	0	0	1
200897_s_at	PALLD	3	0	0	0	0	1
200899_s_at	MGEA5	3	0	0	0	0	1
200901_s_at	M6PR	3	0	0	0	0	1
200916_at	TAGLN2	3	0	0	0	0	1
200919_at	PHC2	3	0	0	0	0	1
200931_s_at	VCL	3	0	0	0	0	1
200932_s_at	DCTN2	3	0	0	0	0	1
200969_at	SERP1	3	0	0	0	0	1
200970_s_at	SERP1	3	0	0	0	0	1
200975_at	PPT1	3	0	0	0	0	1
200979_at	PDHA1	3	0	0	0	0	1
200982_s_at	ANXA6	3	0	0	0	0	1
200991_s_at	SNX17	3	0	0	0	0	1
200995_at	IPO7	3	0	0	0	0	1
201006_at	PRDX2	3	0	0	0	0	1
201007_at	HADHB	3	0	0	0	0	1
201012_at	ANXA1	3	0	0	0	0	1
201013_s_at	PAICS	3	0	0	0	0	1
201014_s_at	PAICS	3	0	0	0	0	1
201015_s_at	JUP	3	0	0	0	0	1
201036_s_at	HADH	3	0	0	0	0	1
201038_s_at	ANP32A	3	0	0	0	0	1
201046_s_at	RAD23A	3	0	0	0	0	1
201063_at	RCN1	3	0	0	0	0	1
201066_at	CYC1	3	0	0	0	0	1
201102_s_at	PFKL	3	0	0	0	0	1
201111_at	CSE1L	3	0	0	0	0	1
201115_at	POLD2	3	0	0	0	0	1
201125_s_at	ITGB5	3	0	0	0	0	1
201126_s_at	MGAT1	3	0	0	0	0	1
201131_s_at	CDH1	3	0	0	0	0	1
201135_at	ECHS1	3	0	0	0	0	1
201149_s_at	TIMP3	3	0	0	0	0	1
201195_s_at	SLC7A5	3	0	0	0	0	1
201214_s_at	PPP1R7	3	0	0	0	0	1
201216_at	ERP29	3	0	0	0	0	1
201219_at	ZRANB1	3	0	0	0	0	1
201223_s_at	RAD23B	3	0	0	0	0	1
201230_s_at	ARIH2	3	0	0	0	0	1
201237_at	CAPZA2	3	0	0	0	0	1
201238_s_at	CAPZA2	3	0	0	0	0	1
201241_at	DDX1	3	0	0	0	0	1
201249_at	SLC2A1	3	0	0	0	0	1
201250_s_at	SLC2A1	3	0	0	0	0	1
201251_at	PKM2	3	0	0	0	0	1
201255_x_at	BAT3	3	0	0	0	0	1
201275_at	FDPS	3	0	0	0	0	1
201278_at	DAB2	3	0	0	0	0	1
201280_s_at	DAB2	3	0	0	0	0	1
201286_at	SDC1	3	0	0	0	0	1
201287_s_at	SDC1	3	0	0	0	0	1
201288_at	ARHGDIB	3	0	0	0	0	1
201304_at	NDUFA5	3	0	0	0	0	1
201315_x_at	IFITM2	3	0	0	0	0	1
201318_s_at	MRCL3	3	0	0	0	0	1
201319_at	MRCL3	3	0	0	0	0	1
201349_at	SLC9A3R1	3	0	0	0	0	1
201362_at	IVNS1ABP	3	0	0	0	0	1
201373_at	PLEC1	3	0	0	0	0	1
201397_at	PHGDH	3	0	0	0	0	1
201403_s_at	MGST3	3	0	0	0	0	1
201424_s_at	CUL4A	3	0	0	0	0	1
201425_at	ALDH2	3	0	0	0	0	1
201427_s_at	SEPP1	3	0	0	0	0	1
201428_at	CLDN4	3	0	0	0	0	1
201432_at	CAT	3	0	0	0	0	1
201448_at	TIA1	3	0	0	0	0	1
201449_at	TIA1	3	0	0	0	0	1
201468_s_at	NQO1	3	0	0	0	0	1
201470_at	GSTO1	3	0	0	0	0	1
201486_at	RCN2	3	0	0	0	0	1
201487_at	CTSC	3	0	0	0	0	1
201494_at	PRCP	3	0	0	0	0	1
201510_at	ELF3	3	0	0	0	0	1
201527_at	ATP6V1F	3	0	0	0	0	1
201572_x_at	DCTD	3	0	0	0	0	1
201582_at	SEC23B	3	0	0	0	0	1
201589_at	SMC1A	3	0	0	0	0	1
201596_x_at	KRT18	3	0	0	0	0	1
201598_s_at	INPPL1	3	0	0	0	0	1
201601_x_at	IFITM1	3	0	0	0	0	1
201613_s_at	AP1G2	3	0	0	0	0	1
201616_s_at	CALD1	3	0	0	0	0	1
201617_x_at	CALD1	3	0	0	0	0	1
201618_x_at	GPAA1	3	0	0	0	0	1
201622_at	SND1	3	0	0	0	0	1
201624_at	DARS	3	0	0	0	0	1
201650_at	KRT19	3	0	0	0	0	1
201651_s_at	PACSIN2	3	0	0	0	0	1
201656_at	ITGA6	3	0	0	0	0	1
201673_s_at	GYS1	3	0	0	0	0	1
201700_at	CCND3	3	0	0	0	0	1
201704_at	ENTPD6	3	0	0	0	0	1
201705_at	PSMD7	3	0	0	0	0	1
201760_s_at	WSB2	3	0	0	0	0	1
201771_at	SCAMP3	3	0	0	0	0	1
201787_at	FBLN1	3	0	0	0	0	1
201791_s_at	DHCR7	3	0	0	0	0	1
201797_s_at	VARS	3	0	0	0	0	1
201849_at	BNIP3	3	0	0	0	0	1
201850_at	CAPG	3	0	0	0	0	1
201851_at	SH3GL1	3	0	0	0	0	1
201862_s_at	LRRFIP1	3	0	0	0	0	1
201873_s_at	ABCE1	3	0	0	0	0	1
201874_at	MPZL1	3	0	0	0	0	1
201875_s_at	MPZL1	3	0	0	0	0	1
201895_at	ARAF	3	0	0	0	0	1
201898_s_at	UBE2A	3	0	0	0	0	1
201900_s_at	AKR1A1	3	0	0	0	0	1
201903_at	UQCRC1	3	0	0	0	0	1
201907_x_at	DVL3	3	0	0	0	0	1
201908_at	DVL3	3	0	0	0	0	1
201915_at	SEC63	3	0	0	0	0	1
201916_s_at	SEC63	3	0	0	0	0	1
201925_s_at	CD55	3	0	0	0	0	1
201928_at	PKP4	3	0	0	0	0	1
201949_x_at	CAPZB	3	0	0	0	0	1
201954_at	ARPC1B	3	0	0	0	0	1
201968_s_at	PGM1	3	0	0	0	0	1
201996_s_at	SPEN	3	0	0	0	0	1
202007_at	NID1	3	0	0	0	0	1
202008_s_at	NID1	3	0	0	0	0	1
202011_at	TJP1	3	0	0	0	0	1
202013_s_at	EXT2	3	0	0	0	0	1
202030_at	BCKDK	3	0	0	0	0	1
202068_s_at	LDLR	3	0	0	0	0	1
202075_s_at	PLTP	3	0	0	0	0	1
202085_at	TJP2	3	0	0	0	0	1
202086_at	MX1	3	0	0	0	0	1
202090_s_at	UQCR	3	0	0	0	0	1
202108_at	PEPD	3	0	0	0	0	1
202109_at	ARFIP2	3	0	0	0	0	1
202111_at	SLC4A2	3	0	0	0	0	1
202118_s_at	CPNE3	3	0	0	0	0	1
202119_s_at	CPNE3	3	0	0	0	0	1
202136_at	ZMYND11	3	0	0	0	0	1
202145_at	LY6E	3	0	0	0	0	1
202146_at	IFRD1	3	0	0	0	0	1
202159_at	FARSA	3	0	0	0	0	1
202165_at	PPP1R2	3	0	0	0	0	1
202177_at	GAS6	3	0	0	0	0	1
202182_at	GCN5L2	3	0	0	0	0	1
202193_at	LIMK2	3	0	0	0	0	1
202217_at	C21orf33	3	0	0	0	0	1
202218_s_at	FADS2	3	0	0	0	0	1
202243_s_at	PSMB4	3	0	0	0	0	1
202286_s_at	TACSTD2	3	0	0	0	0	1
202289_s_at	TACC2	3	0	0	0	0	1
202292_x_at	LYPLA2	3	0	0	0	0	1
202294_at	STAG1	3	0	0	0	0	1
202304_at	FNDC3A	3	0	0	0	0	1
202308_at	SREBF1	3	0	0	0	0	1
202314_at	CYP51A1	3	0	0	0	0	1
202315_s_at	BCR	3	0	0	0	0	1
202337_at	PMF1	3	0	0	0	0	1
202341_s_at	TRIM2	3	0	0	0	0	1
202342_s_at	TRIM2	3	0	0	0	0	1
202345_s_at	FABP5	3	0	0	0	0	1
202353_s_at	PSMD12	3	0	0	0	0	1
202381_at	ADAM9	3	0	0	0	0	1
202382_s_at	GNPDA1	3	0	0	0	0	1
202401_s_at	SRF	3	0	0	0	0	1
202402_s_at	CARS	3	0	0	0	0	1
202418_at	YIF1A	3	0	0	0	0	1
202424_at	MAP2K2	3	0	0	0	0	1
202426_s_at	RXRA	3	0	0	0	0	1
202430_s_at	PLSCR1	3	0	0	0	0	1
202435_s_at	CYP1B1	3	0	0	0	0	1
202436_s_at	CYP1B1	3	0	0	0	0	1
202437_s_at	CYP1B1	3	0	0	0	0	1
202446_s_at	PLSCR1	3	0	0	0	0	1
202447_at	DECR1	3	0	0	0	0	1
202449_s_at	RXRA	3	0	0	0	0	1
202454_s_at	ERBB3	3	0	0	0	0	1
202455_at	HDAC5	3	0	0	0	0	1
202463_s_at	MBD3	3	0	0	0	0	1
202468_s_at	CTNNAL1	3	0	0	0	0	1
202475_at	TMEM147	3	0	0	0	0	1
202491_s_at	IKBKAP	3	0	0	0	0	1
202502_at	ACADM	3	0	0	0	0	1
202503_s_at	KIAA0101	3	0	0	0	0	1
202510_s_at	TNFAIP2	3	0	0	0	0	1
202525_at	PRSS8	3	0	0	0	0	1
202526_at	SMAD4	3	0	0	0	0	1
202528_at	GALE	3	0	0	0	0	1
202530_at	MAPK14	3	0	0	0	0	1
202541_at	SCYE1	3	0	0	0	0	1
202545_at	PRKCD	3	0	0	0	0	1
202548_s_at	ARHGEF7	3	0	0	0	0	1
202552_s_at	CRIM1	3	0	0	0	0	1
202564_x_at	ARL2	3	0	0	0	0	1
202570_s_at	DLGAP4	3	0	0	0	0	1
202595_s_at	LEPROTL1	3	0	0	0	0	1
202598_at	S100A13	3	0	0	0	0	1
202614_at	SLC30A9	3	0	0	0	0	1
202625_at	LYN	3	0	0	0	0	1
202627_s_at	SERPINE1	3	0	0	0	0	1
202643_s_at	TNFAIP3	3	0	0	0	0	1
202644_s_at	TNFAIP3	3	0	0	0	0	1
202651_at	LPGAT1	3	0	0	0	0	1
202659_at	PSMB10	3	0	0	0	0	1
202671_s_at	PDXK	3	0	0	0	0	1
202689_at	RBM15B	3	0	0	0	0	1
202715_at	CAD	3	0	0	0	0	1
202719_s_at	TES	3	0	0	0	0	1
202732_at	PKIG	3	0	0	0	0	1
202736_s_at	LSM4	3	0	0	0	0	1
202737_s_at	LSM4	3	0	0	0	0	1
202740_at	ACY1	3	0	0	0	0	1
202744_at	SLC20A2	3	0	0	0	0	1
202752_x_at	SLC7A8	3	0	0	0	0	1
202755_s_at	GPC1	3	0	0	0	0	1
202756_s_at	GPC1	3	0	0	0	0	1
202762_at	ROCK2	3	0	0	0	0	1
202767_at	ACP2	3	0	0	0	0	1
202771_at	FAM38A	3	0	0	0	0	1
202788_at	MAPKAPK3	3	0	0	0	0	1
202790_at	CLDN7	3	0	0	0	0	1
202800_at	SLC1A3	3	0	0	0	0	1
202807_s_at	TOM1	3	0	0	0	0	1
202826_at	SPINT1	3	0	0	0	0	1
202831_at	GPX2	3	0	0	0	0	1
202836_s_at	TXNL4A	3	0	0	0	0	1
202841_x_at	OGFR	3	0	0	0	0	1
202848_s_at	GRK6	3	0	0	0	0	1
202857_at	CNPY2	3	0	0	0	0	1
202860_at	DENND4B	3	0	0	0	0	1
202887_s_at	DDIT4	3	0	0	0	0	1
202888_s_at	ANPEP	3	0	0	0	0	1
202890_at	MAP7	3	0	0	0	0	1
202904_s_at	LSM5	3	0	0	0	0	1
202910_s_at	CD97	3	0	0	0	0	1
202919_at	MOBKL3	3	0	0	0	0	1
202923_s_at	GCLC	3	0	0	0	0	1
202930_s_at	SUCLA2	3	0	0	0	0	1
202931_x_at	BIN1	3	0	0	0	0	1
202944_at	NAGA	3	0	0	0	0	1
202946_s_at	BTBD3	3	0	0	0	0	1
202948_at	IL1R1	3	0	0	0	0	1
202949_s_at	FHL2	3	0	0	0	0	1
202957_at	HCLS1	3	0	0	0	0	1
202961_s_at	ATP5J2	3	0	0	0	0	1
202974_at	MPP1	3	0	0	0	0	1
202979_s_at	CREBZF	3	0	0	0	0	1
202993_at	ILVBL	3	0	0	0	0	1
203002_at	AMOTL2	3	0	0	0	0	1
203028_s_at	CYBA	3	0	0	0	0	1
203041_s_at	LAMP2	3	0	0	0	0	1
203043_at	ZBED1	3	0	0	0	0	1
203047_at	STK10	3	0	0	0	0	1
203048_s_at	KIAA0372	3	0	0	0	0	1
203063_at	PPM1F	3	0	0	0	0	1
203074_at	ANXA8L2	3	0	0	0	0	1
203096_s_at	RAPGEF2	3	0	0	0	0	1
203099_s_at	CDYL	3	0	0	0	0	1
203108_at	GPRC5A	3	0	0	0	0	1
203116_s_at	FECH	3	0	0	0	0	1
203123_s_at	SLC11A2	3	0	0	0	0	1
203124_s_at	SLC11A2	3	0	0	0	0	1
203126_at	IMPA2	3	0	0	0	0	1
203128_at	SPTLC2	3	0	0	0	0	1
203131_at	PDGFRA	3	0	0	0	0	1
203139_at	DAPK1	3	0	0	0	0	1
203150_at	RABEPK	3	0	0	0	0	1
203169_at	RGP1	3	0	0	0	0	1
203179_at	GALT	3	0	0	0	0	1
203192_at	ABCB6	3	0	0	0	0	1
203211_s_at	MTMR2	3	0	0	0	0	1
203218_at	MAPK9	3	0	0	0	0	1
203219_s_at	APRT	3	0	0	0	0	1
203221_at	TLE1	3	0	0	0	0	1
203230_at	DVL1	3	0	0	0	0	1
203235_at	THOP1	3	0	0	0	0	1
203261_at	DCTN6	3	0	0	0	0	1
203262_s_at	FAM50A	3	0	0	0	0	1
203268_s_at	DRG2	3	0	0	0	0	1
203279_at	EDEM1	3	0	0	0	0	1
203285_s_at	HS2ST1	3	0	0	0	0	1
203314_at	GTPBP6	3	0	0	0	0	1
203332_s_at	INPP5D	3	0	0	0	0	1
203336_s_at	ITGB1BP1	3	0	0	0	0	1
203379_at	RPS6KA1	3	0	0	0	0	1
203381_s_at	APOE	3	0	0	0	0	1
203382_s_at	APOE	3	0	0	0	0	1
203411_s_at	LMNA	3	0	0	0	0	1
203412_at	LZTR1	3	0	0	0	0	1
203416_at	CD53	3	0	0	0	0	1
203417_at	MFAP2	3	0	0	0	0	1
203434_s_at	MME	3	0	0	0	0	1
203438_at	STC2	3	0	0	0	0	1
203439_s_at	STC2	3	0	0	0	0	1
203449_s_at	TERF1	3	0	0	0	0	1
203475_at	CYP19A1	3	0	0	0	0	1
203508_at	TNFRSF1B	3	0	0	0	0	1
203510_at	MET	3	0	0	0	0	1
203524_s_at	MPST	3	0	0	0	0	1
203560_at	GGH	3	0	0	0	0	1
203563_at	AFAP1	3	0	0	0	0	1
203564_at	FANCG	3	0	0	0	0	1
203565_s_at	MNAT1	3	0	0	0	0	1
203578_s_at	SLC7A6	3	0	0	0	0	1
203583_at	UNC50	3	0	0	0	0	1
203591_s_at	CSF3R	3	0	0	0	0	1
203594_at	RTCD1	3	0	0	0	0	1
203636_at	MID1	3	0	0	0	0	1
203640_at	MBNL2	3	0	0	0	0	1
203641_s_at	COBLL1	3	0	0	0	0	1
203642_s_at	COBLL1	3	0	0	0	0	1
203647_s_at	FDX1	3	0	0	0	0	1
203665_at	HMOX1	3	0	0	0	0	1
203672_x_at	TPMT	3	0	0	0	0	1
203675_at	NUCB2	3	0	0	0	0	1
203692_s_at	E2F3	3	0	0	0	0	1
203693_s_at	E2F3	3	0	0	0	0	1
203709_at	PHKG2	3	0	0	0	0	1
203722_at	ALDH4A1	3	0	0	0	0	1
203733_at	DEXI	3	0	0	0	0	1
203742_s_at	LOC645233	3	0	0	0	0	1
203743_s_at	TDG	3	0	0	0	0	1
203767_s_at	STS	3	0	0	0	0	1
203768_s_at	STS	3	0	0	0	0	1
203770_s_at	STS	3	0	0	0	0	1
203778_at	MANBA	3	0	0	0	0	1
203786_s_at	TPD52L1	3	0	0	0	0	1
203790_s_at	HRSP12	3	0	0	0	0	1
203814_s_at	NQO2	3	0	0	0	0	1
203815_at	GSTT1	3	0	0	0	0	1
203820_s_at	IGF2BP3	3	0	0	0	0	1
203823_at	RGS3	3	0	0	0	0	1
203906_at	IQSEC1	3	0	0	0	0	1
203907_s_at	IQSEC1	3	0	0	0	0	1
203913_s_at	HPGD	3	0	0	0	0	1
203914_x_at	HPGD	3	0	0	0	0	1
203920_at	NR1H3	3	0	0	0	0	1
203921_at	CHST2	3	0	0	0	0	1
203944_x_at	BTN2A1	3	0	0	0	0	1
203950_s_at	CLCN6	3	0	0	0	0	1
203952_at	ATF6	3	0	0	0	0	1
203964_at	NMI	3	0	0	0	0	1
203973_s_at	CEBPD	3	0	0	0	0	1
203974_at	HDHD1A	3	0	0	0	0	1
204019_s_at	SH3YL1	3	0	0	0	0	1
204029_at	CELSR2	3	0	0	0	0	1
204032_at	BCAR3	3	0	0	0	0	1
204039_at	CEBPA	3	0	0	0	0	1
204044_at	QPRT	3	0	0	0	0	1
204048_s_at	PHACTR2	3	0	0	0	0	1
204049_s_at	PHACTR2	3	0	0	0	0	1
204060_s_at	PRKX	3	0	0	0	0	1
204066_s_at	CENTG2	3	0	0	0	0	1
204068_at	STK3	3	0	0	0	0	1
204076_at	ENTPD4	3	0	0	0	0	1
204085_s_at	CLN5	3	0	0	0	0	1
204091_at	PDE6D	3	0	0	0	0	1
204119_s_at	ADK	3	0	0	0	0	1
204120_s_at	ADK	3	0	0	0	0	1
204121_at	GADD45G	3	0	0	0	0	1
204130_at	HSD11B2	3	0	0	0	0	1
204154_at	CDO1	3	0	0	0	0	1
204173_at	MYL6B	3	0	0	0	0	1
204183_s_at	ADRBK2	3	0	0	0	0	1
204228_at	PPIH	3	0	0	0	0	1
204235_s_at	GULP1	3	0	0	0	0	1
204237_at	GULP1	3	0	0	0	0	1
204275_at	SOLH	3	0	0	0	0	1
204282_s_at	FARS2	3	0	0	0	0	1
204294_at	AMT	3	0	0	0	0	1
204300_at	PET112L	3	0	0	0	0	1
204304_s_at	PROM1	3	0	0	0	0	1
204306_s_at	CD151	3	0	0	0	0	1
204344_s_at	SEC23A	3	0	0	0	0	1
204351_at	S100P	3	0	0	0	0	1
204363_at	F3	3	0	0	0	0	1
204364_s_at	REEP1	3	0	0	0	0	1
204365_s_at	REEP1	3	0	0	0	0	1
204368_at	SLCO2A1	3	0	0	0	0	1
204400_at	EFS	3	0	0	0	0	1
204401_at	KCNN4	3	0	0	0	0	1
204402_at	RHBDD3	3	0	0	0	0	1
204436_at	PLEKHO2	3	0	0	0	0	1
204437_s_at	FOLR1	3	0	0	0	0	1
204450_x_at	APOA1	3	0	0	0	0	1
204508_s_at	CA12	3	0	0	0	0	1
204515_at	HSD3B1	3	0	0	0	0	1
204569_at	ICK	3	0	0	0	0	1
204579_at	FGFR4	3	0	0	0	0	1
204590_x_at	VPS33A	3	0	0	0	0	1
204612_at	PKIA	3	0	0	0	0	1
204624_at	ATP7B	3	0	0	0	0	1
204637_at	CGA	3	0	0	0	0	1
204638_at	ACP5	3	0	0	0	0	1
204639_at	ADA	3	0	0	0	0	1
204654_s_at	TFAP2A	3	0	0	0	0	1
204664_at	ALPP	3	0	0	0	0	1
204678_s_at	KCNK1	3	0	0	0	0	1
204684_at	NPTX1	3	0	0	0	0	1
204693_at	CDC42EP1	3	0	0	0	0	1
204702_s_at	NFE2L3	3	0	0	0	0	1
204717_s_at	SLC29A2	3	0	0	0	0	1
204720_s_at	DNAJC6	3	0	0	0	0	1
204731_at	TGFBR3	3	0	0	0	0	1
204744_s_at	IARS	3	0	0	0	0	1
204750_s_at	DSC2	3	0	0	0	0	1
204751_x_at	DSC2	3	0	0	0	0	1
204768_s_at	FEN1	3	0	0	0	0	1
204773_at	IL11RA	3	0	0	0	0	1
204790_at	SMAD7	3	0	0	0	0	1
204802_at	RRAD	3	0	0	0	0	1
204836_at	GLDC	3	0	0	0	0	1
204844_at	ENPEP	3	0	0	0	0	1
204845_s_at	ENPEP	3	0	0	0	0	1
204866_at	PHF16	3	0	0	0	0	1
204881_s_at	UGCG	3	0	0	0	0	1
204927_at	RASSF7	3	0	0	0	0	1
204948_s_at	FST	3	0	0	0	0	1
204952_at	LYPD3	3	0	0	0	0	1
204975_at	EMP2	3	0	0	0	0	1
204976_s_at	AMMECR1	3	0	0	0	0	1
204998_s_at	ATF5	3	0	0	0	0	1
205003_at	DOCK4	3	0	0	0	0	1
205022_s_at	FOXN3	3	0	0	0	0	1
205029_s_at	FABP7	3	0	0	0	0	1
205030_at	FABP7	3	0	0	0	0	1
205047_s_at	ASNS	3	0	0	0	0	1
205081_at	CRIP1	3	0	0	0	0	1
205103_at	C1orf61	3	0	0	0	0	1
205105_at	MAN2A1	3	0	0	0	0	1
205109_s_at	ARHGEF4	3	0	0	0	0	1
205133_s_at	HSPE1	3	0	0	0	0	1
205138_s_at	UST	3	0	0	0	0	1
205191_at	RP2	3	0	0	0	0	1
205194_at	PSPH	3	0	0	0	0	1
205207_at	IL6	3	0	0	0	0	1
205250_s_at	CEP290	3	0	0	0	0	1
205288_at	CDC14A	3	0	0	0	0	1
205289_at	BMP2	3	0	0	0	0	1
205290_s_at	BMP2	3	0	0	0	0	1
205328_at	CLDN10	3	0	0	0	0	1
205353_s_at	PEBP1	3	0	0	0	0	1
205367_at	SH2B2	3	0	0	0	0	1
205387_s_at	CGB	3	0	0	0	0	1
205401_at	AGPS	3	0	0	0	0	1
205441_at	OCEL1	3	0	0	0	0	1
205450_at	PHKA1	3	0	0	0	0	1
205463_s_at	PDGFA	3	0	0	0	0	1
205487_s_at	VGLL1	3	0	0	0	0	1
205498_at	GHR	3	0	0	0	0	1
205524_s_at	HAPLN1	3	0	0	0	0	1
205554_s_at	DNASE1L3	3	0	0	0	0	1
205555_s_at	MSX2	3	0	0	0	0	1
205573_s_at	SNX7	3	0	0	0	0	1
205602_x_at	PSG7	3	0	0	0	0	1
205609_at	ANGPT1	3	0	0	0	0	1
205622_at	SMPD2	3	0	0	0	0	1
205625_s_at	CALB1	3	0	0	0	0	1
205637_s_at	SH3GL3	3	0	0	0	0	1
205710_at	LRP2	3	0	0	0	0	1
205738_s_at	FABP3	3	0	0	0	0	1
205768_s_at	SLC27A2	3	0	0	0	0	1
205769_at	SLC27A2	3	0	0	0	0	1
205777_at	DUSP9	3	0	0	0	0	1
205795_at	NRXN3	3	0	0	0	0	1
205807_s_at	TUFT1	3	0	0	0	0	1
205829_at	HSD17B1	3	0	0	0	0	1
205864_at	SLC7A4	3	0	0	0	0	1
205933_at	SETBP1	3	0	0	0	0	1
205980_s_at	PRR5	3	0	0	0	0	1
206020_at	SOCS6	3	0	0	0	0	1
206023_at	NMU	3	0	0	0	0	1
206044_s_at	BRAF	3	0	0	0	0	1
206085_s_at	CTH	3	0	0	0	0	1
206109_at	FUT1	3	0	0	0	0	1
206136_at	FZD5	3	0	0	0	0	1
206160_at	APOBEC2	3	0	0	0	0	1
206200_s_at	ANXA11	3	0	0	0	0	1
206243_at	TIMP4	3	0	0	0	0	1
206268_at	LEFTY1	3	0	0	0	0	1
206269_at	GCM1	3	0	0	0	0	1
206286_s_at	TDGF1	3	0	0	0	0	1
206337_at	CCR7	3	0	0	0	0	1
206472_s_at	TLE3	3	0	0	0	0	1
206548_at	hCG_1776259	3	0	0	0	0	1
206592_s_at	AP3D1	3	0	0	0	0	1
206594_at	PASK	3	0	0	0	0	1
206605_at	P11	3	0	0	0	0	1
206683_at	ZNF165	3	0	0	0	0	1
206752_s_at	DFFB	3	0	0	0	0	1
206770_s_at	SLC35A3	3	0	0	0	0	1
206874_s_at	NA	3	0	0	0	0	1
206875_s_at	SLK	3	0	0	0	0	1
206953_s_at	LPHN2	3	0	0	0	0	1
206987_x_at	FGF18	3	0	0	0	0	1
207076_s_at	ASS1	3	0	0	0	0	1
207081_s_at	PI4KA	3	0	0	0	0	1
207092_at	LEP	3	0	0	0	0	1
207168_s_at	H2AFY	3	0	0	0	0	1
207180_s_at	HTATIP2	3	0	0	0	0	1
207196_s_at	TNIP1	3	0	0	0	0	1
207222_at	PLA2G10	3	0	0	0	0	1
207334_s_at	TGFBR2	3	0	0	0	0	1
207345_at	FST	3	0	0	0	0	1
207357_s_at	GALNT10	3	0	0	0	0	1
207414_s_at	PCSK6	3	0	0	0	0	1
207469_s_at	PIR	3	0	0	0	0	1
207483_s_at	CAND1	3	0	0	0	0	1
207556_s_at	DGKZ	3	0	0	0	0	1
207621_s_at	PEMT	3	0	0	0	0	1
207626_s_at	SLC7A2	3	0	0	0	0	1
207668_x_at	PDIA6	3	0	0	0	0	1
207717_s_at	PKP2	3	0	0	0	0	1
207760_s_at	NCOR2	3	0	0	0	0	1
207785_s_at	RBPJ	3	0	0	0	0	1
207808_s_at	PROS1	3	0	0	0	0	1
207813_s_at	FDXR	3	0	0	0	0	1
207836_s_at	RBPMS	3	0	0	0	0	1
207855_s_at	CLCC1	3	0	0	0	0	1
207876_s_at	FLNC	3	0	0	0	0	1
207954_at	GATA2	3	0	0	0	0	1
208002_s_at	ACOT7	3	0	0	0	0	1
208090_s_at	AIRE	3	0	0	0	0	1
208092_s_at	FAM49A	3	0	0	0	0	1
208096_s_at	COL21A1	3	0	0	0	0	1
208112_x_at	EHD1	3	0	0	0	0	1
208138_at	GAST	3	0	0	0	0	1
208146_s_at	CPVL	3	0	0	0	0	1
208156_x_at	EPPK1	3	0	0	0	0	1
208191_x_at	PSG4	3	0	0	0	0	1
208209_s_at	C4BPB	3	0	0	0	0	1
208216_at	DLX4	3	0	0	0	0	1
208248_x_at	APLP2	3	0	0	0	0	1
208289_s_at	EI24	3	0	0	0	0	1
208354_s_at	SLC12A3	3	0	0	0	0	1
208373_s_at	P2RY6	3	0	0	0	0	1
208436_s_at	IRF7	3	0	0	0	0	1
208451_s_at	C4B	3	0	0	0	0	1
208503_s_at	GATAD1	3	0	0	0	0	1
208510_s_at	PPARG	3	0	0	0	0	1
208540_x_at	LOC729659	3	0	0	0	0	1
208613_s_at	FLNB	3	0	0	0	0	1
208623_s_at	EZR	3	0	0	0	0	1
208630_at	HADHA	3	0	0	0	0	1
208636_at	ACTN1	3	0	0	0	0	1
208639_x_at	PDIA6	3	0	0	0	0	1
208648_at	VCP	3	0	0	0	0	1
208650_s_at	CD24	3	0	0	0	0	1
208651_x_at	CD24	3	0	0	0	0	1
208658_at	PDIA4	3	0	0	0	0	1
208659_at	CLIC1	3	0	0	0	0	1
208667_s_at	ST13	3	0	0	0	0	1
208674_x_at	DDOST	3	0	0	0	0	1
208675_s_at	DDOST	3	0	0	0	0	1
208683_at	CAPN2	3	0	0	0	0	1
208694_at	PRKDC	3	0	0	0	0	1
208699_x_at	TKT	3	0	0	0	0	1
208700_s_at	TKT	3	0	0	0	0	1
208709_s_at	NRD1	3	0	0	0	0	1
208712_at	CCND1	3	0	0	0	0	1
208782_at	FSTL1	3	0	0	0	0	1
208814_at	HSPA4	3	0	0	0	0	1
208816_x_at	ANXA2P2	3	0	0	0	0	1
208818_s_at	COMT	3	0	0	0	0	1
208833_s_at	ATXN10	3	0	0	0	0	1
208837_at	TMED3	3	0	0	0	0	1
208838_at	CAND1	3	0	0	0	0	1
208845_at	VDAC3	3	0	0	0	0	1
208865_at	CSNK1A1	3	0	0	0	0	1
208873_s_at	REEP5	3	0	0	0	0	1
208890_s_at	PLXNB2	3	0	0	0	0	1
208891_at	DUSP6	3	0	0	0	0	1
208892_s_at	DUSP6	3	0	0	0	0	1
208918_s_at	NADK	3	0	0	0	0	1
208940_at	SEPHS1	3	0	0	0	0	1
208944_at	TGFBR2	3	0	0	0	0	1
208949_s_at	LGALS3	3	0	0	0	0	1
208972_s_at	ATP5G1	3	0	0	0	0	1
208986_at	TCF12	3	0	0	0	0	1
209008_x_at	KRT8	3	0	0	0	0	1
209009_at	ESD	3	0	0	0	0	1
209016_s_at	KRT7	3	0	0	0	0	1
209031_at	CADM1	3	0	0	0	0	1
209035_at	MDK	3	0	0	0	0	1
209039_x_at	EHD1	3	0	0	0	0	1
209042_s_at	UBE2G2	3	0	0	0	0	1
209045_at	XPNPEP1	3	0	0	0	0	1
209082_s_at	COL18A1	3	0	0	0	0	1
209110_s_at	RGL2	3	0	0	0	0	1
209119_x_at	NR2F2	3	0	0	0	0	1
209121_x_at	NR2F2	3	0	0	0	0	1
209124_at	MYD88	3	0	0	0	0	1
209126_x_at	KRT6B	3	0	0	0	0	1
209129_at	TRIP6	3	0	0	0	0	1
209130_at	SNAP23	3	0	0	0	0	1
209146_at	SC4MOL	3	0	0	0	0	1
209154_at	TAX1BP3	3	0	0	0	0	1
209166_s_at	MAN2B1	3	0	0	0	0	1
209179_s_at	MBOAT7	3	0	0	0	0	1
209183_s_at	C10orf10	3	0	0	0	0	1
209206_at	SEC22B	3	0	0	0	0	1
209218_at	SQLE	3	0	0	0	0	1
209230_s_at	NUPR1	3	0	0	0	0	1
209262_s_at	NR2F6	3	0	0	0	0	1
209265_s_at	METTL3	3	0	0	0	0	1
209270_at	LAMB3	3	0	0	0	0	1
209275_s_at	CLN3	3	0	0	0	0	1
209301_at	CA2	3	0	0	0	0	1
209302_at	POLR2H	3	0	0	0	0	1
209311_at	BCL2L2	3	0	0	0	0	1
209325_s_at	RGS16	3	0	0	0	0	1
209343_at	EFHD1	3	0	0	0	0	1
209344_at	TPM4	3	0	0	0	0	1
209355_s_at	PPAP2B	3	0	0	0	0	1
209357_at	CITED2	3	0	0	0	0	1
209377_s_at	HMGN3	3	0	0	0	0	1
209389_x_at	DBI	3	0	0	0	0	1
209397_at	ME2	3	0	0	0	0	1
209409_at	GRB10	3	0	0	0	0	1
209416_s_at	FZR1	3	0	0	0	0	1
209448_at	HTATIP2	3	0	0	0	0	1
209454_s_at	TEAD3	3	0	0	0	0	1
209478_at	STRA13	3	0	0	0	0	1
209509_s_at	DPAGT1	3	0	0	0	0	1
209512_at	HSDL2	3	0	0	0	0	1
209536_s_at	EHD4	3	0	0	0	0	1
209545_s_at	RIPK2	3	0	0	0	0	1
209568_s_at	RGL1	3	0	0	0	0	1
209577_at	PCYT2	3	0	0	0	0	1
209600_s_at	ACOX1	3	0	0	0	0	1
209602_s_at	GATA3	3	0	0	0	0	1
209603_at	GATA3	3	0	0	0	0	1
209605_at	TST	3	0	0	0	0	1
209623_at	MCCC2	3	0	0	0	0	1
209636_at	NFKB2	3	0	0	0	0	1
209650_s_at	TBC1D22A	3	0	0	0	0	1
209652_s_at	PGF	3	0	0	0	0	1
209665_at	CYB561D2	3	0	0	0	0	1
209667_at	CES2	3	0	0	0	0	1
209679_s_at	LOC57228	3	0	0	0	0	1
209682_at	CBLB	3	0	0	0	0	1
209683_at	FAM49A	3	0	0	0	0	1
209694_at	PTS	3	0	0	0	0	1
209710_at	GATA2	3	0	0	0	0	1
209717_at	EVI5	3	0	0	0	0	1
209722_s_at	SERPINB9	3	0	0	0	0	1
209723_at	SERPINB9	3	0	0	0	0	1
209735_at	ABCG2	3	0	0	0	0	1
209759_s_at	DCI	3	0	0	0	0	1
209771_x_at	CD24	3	0	0	0	0	1
209772_s_at	CD24	3	0	0	0	0	1
209781_s_at	KHDRBS3	3	0	0	0	0	1
209784_s_at	JAG2	3	0	0	0	0	1
209796_s_at	CNPY2	3	0	0	0	0	1
209797_at	CNPY2	3	0	0	0	0	1
209838_at	COPS2	3	0	0	0	0	1
209848_s_at	SILV	3	0	0	0	0	1
209873_s_at	PKP3	3	0	0	0	0	1
209894_at	LEPR	3	0	0	0	0	1
209898_x_at	ITSN2	3	0	0	0	0	1
209907_s_at	ITSN2	3	0	0	0	0	1
209921_at	SLC7A11	3	0	0	0	0	1
209945_s_at	GSK3B	3	0	0	0	0	1
209966_x_at	ESRRG	3	0	0	0	0	1
209998_at	PIGO	3	0	0	0	0	1
210001_s_at	SOCS1	3	0	0	0	0	1
210042_s_at	CTSZ	3	0	0	0	0	1
210049_at	SERPINC1	3	0	0	0	0	1
210050_at	TPI1	3	0	0	0	0	1
210154_at	ME2	3	0	0	0	0	1
210201_x_at	BIN1	3	0	0	0	0	1
210208_x_at	BAT3	3	0	0	0	0	1
210230_at	LOC728965	3	0	0	0	0	1
210253_at	HTATIP2	3	0	0	0	0	1
210258_at	RGS13	3	0	0	0	0	1
210260_s_at	TNFAIP8	3	0	0	0	0	1
210278_s_at	AP4S1	3	0	0	0	0	1
210319_x_at	MSX2	3	0	0	0	0	1
210336_x_at	MZF1	3	0	0	0	0	1
210367_s_at	PTGES	3	0	0	0	0	1
210372_s_at	TPD52L1	3	0	0	0	0	1
210381_s_at	CCKBR	3	0	0	0	0	1
210469_at	DLG5	3	0	0	0	0	1
210513_s_at	VEGFA	3	0	0	0	0	1
210519_s_at	NQO1	3	0	0	0	0	1
210554_s_at	CTBP2	3	0	0	0	0	1
210589_s_at	GBA	3	0	0	0	0	1
210624_s_at	ILVBL	3	0	0	0	0	1
210664_s_at	TFPI	3	0	0	0	0	1
210665_at	TFPI	3	0	0	0	0	1
210678_s_at	AGPAT2	3	0	0	0	0	1
210754_s_at	LYN	3	0	0	0	0	1
210757_x_at	DAB2	3	0	0	0	0	1
210827_s_at	ELF3	3	0	0	0	0	1
210859_x_at	CLN3	3	0	0	0	0	1
210911_at	ID2B	3	0	0	0	0	1
210926_at	FKSG30	3	0	0	0	0	1
210962_s_at	AKAP9	3	0	0	0	0	1
210966_x_at	LARP1	3	0	0	0	0	1
210981_s_at	GRK6	3	0	0	0	0	1
211005_at	LAT	3	0	0	0	0	1
211015_s_at	HSPA4	3	0	0	0	0	1
211026_s_at	MGLL	3	0	0	0	0	1
211029_x_at	FGF18	3	0	0	0	0	1
211032_at	COBLL1	3	0	0	0	0	1
211060_x_at	GPAA1	3	0	0	0	0	1
211065_x_at	PFKL	3	0	0	0	0	1
211075_s_at	CD47	3	0	0	0	0	1
211152_s_at	HTRA2	3	0	0	0	0	1
211200_s_at	EFCAB2	3	0	0	0	0	1
211207_s_at	ACSL6	3	0	0	0	0	1
211237_s_at	FGFR4	3	0	0	0	0	1
211286_x_at	CSF2RA	3	0	0	0	0	1
211287_x_at	CSF2RA	3	0	0	0	0	1
211320_s_at	PTPRU	3	0	0	0	0	1
211365_s_at	PCDHA2	3	0	0	0	0	1
211382_s_at	TACC2	3	0	0	0	0	1
211432_s_at	TYRO3	3	0	0	0	0	1
211485_s_at	FGF18	3	0	0	0	0	1
211527_x_at	VEGFA	3	0	0	0	0	1
211548_s_at	HPGD	3	0	0	0	0	1
211549_s_at	HPGD	3	0	0	0	0	1
211552_s_at	ALDH4A1	3	0	0	0	0	1
211569_s_at	HADH	3	0	0	0	0	1
211576_s_at	SLC19A1	3	0	0	0	0	1
211597_s_at	HOPX	3	0	0	0	0	1
211615_s_at	LRPPRC	3	0	0	0	0	1
211658_at	PRDX2	3	0	0	0	0	1
211689_s_at	TMPRSS2	3	0	0	0	0	1
211727_s_at	COX11	3	0	0	0	0	1
211733_x_at	SCP2	3	0	0	0	0	1
211761_s_at	CACYBP	3	0	0	0	0	1
211781_x_at	NA	3	0	0	0	0	1
211795_s_at	FYB	3	0	0	0	0	1
211852_s_at	ATRN	3	0	0	0	0	1
211864_s_at	FER1L3	3	0	0	0	0	1
211928_at	DYNC1H1	3	0	0	0	0	1
211941_s_at	PEBP1	3	0	0	0	0	1
211950_at	UBR4	3	0	0	0	0	1
211952_at	RANBP5	3	0	0	0	0	1
211980_at	COL4A1	3	0	0	0	0	1
211986_at	AHNAK	3	0	0	0	0	1
211987_at	TOP2B	3	0	0	0	0	1
212034_s_at	EXOC7	3	0	0	0	0	1
212052_s_at	TBC1D9B	3	0	0	0	0	1
212056_at	KIAA0182	3	0	0	0	0	1
212061_at	SR140	3	0	0	0	0	1
212064_x_at	MAZ	3	0	0	0	0	1
212068_s_at	KIAA0515	3	0	0	0	0	1
212086_x_at	LMNA	3	0	0	0	0	1
212089_at	LMNA	3	0	0	0	0	1
212094_at	PEG10	3	0	0	0	0	1
212115_at	HN1L	3	0	0	0	0	1
212124_at	ZMIZ1	3	0	0	0	0	1
212144_at	UNC84B	3	0	0	0	0	1
212168_at	RBM12	3	0	0	0	0	1
212171_x_at	VEGFA	3	0	0	0	0	1
212174_at	AK2	3	0	0	0	0	1
212186_at	ACACA	3	0	0	0	0	1
212192_at	KCTD12	3	0	0	0	0	1
212197_x_at	M-RIP	3	0	0	0	0	1
212203_x_at	IFITM3	3	0	0	0	0	1
212218_s_at	FASN	3	0	0	0	0	1
212226_s_at	PPAP2B	3	0	0	0	0	1
212230_at	PPAP2B	3	0	0	0	0	1
212231_at	FBXO21	3	0	0	0	0	1
212235_at	PLXND1	3	0	0	0	0	1
212245_at	MCFD2	3	0	0	0	0	1
212253_x_at	DST	3	0	0	0	0	1
212256_at	GALNT10	3	0	0	0	0	1
212268_at	SERPINB1	3	0	0	0	0	1
212276_at	LPIN1	3	0	0	0	0	1
212321_at	SGPL1	3	0	0	0	0	1
212322_at	SGPL1	3	0	0	0	0	1
212339_at	EPB41L1	3	0	0	0	0	1
212352_s_at	TMED10	3	0	0	0	0	1
212355_at	KIAA0323	3	0	0	0	0	1
212356_at	KIAA0323	3	0	0	0	0	1
212366_at	ZNF292	3	0	0	0	0	1
212367_at	FEM1B	3	0	0	0	0	1
212368_at	ZNF292	3	0	0	0	0	1
212372_at	MYH10	3	0	0	0	0	1
212399_s_at	VGLL4	3	0	0	0	0	1
212428_at	KIAA0368	3	0	0	0	0	1
212439_at	IHPK1	3	0	0	0	0	1
212441_at	KIAA0232	3	0	0	0	0	1
212444_at	NA	3	0	0	0	0	1
212459_x_at	SUCLG2	3	0	0	0	0	1
212474_at	KIAA0241	3	0	0	0	0	1
212481_s_at	TPM4	3	0	0	0	0	1
212492_s_at	JMJD2B	3	0	0	0	0	1
212509_s_at	MXRA7	3	0	0	0	0	1
212526_at	SPG20	3	0	0	0	0	1
212547_at	FLJ35348	3	0	0	0	0	1
212552_at	HPCAL1	3	0	0	0	0	1
212556_at	SCRIB	3	0	0	0	0	1
212568_s_at	DLAT	3	0	0	0	0	1
212579_at	SMCHD1	3	0	0	0	0	1
212601_at	ZZEF1	3	0	0	0	0	1
212610_at	PTPN11	3	0	0	0	0	1
212611_at	MPEG1	3	0	0	0	0	1
212636_at	QKI	3	0	0	0	0	1
212637_s_at	WWP1	3	0	0	0	0	1
212651_at	RHOBTB1	3	0	0	0	0	1
212658_at	LHFPL2	3	0	0	0	0	1
212681_at	EPB41L3	3	0	0	0	0	1
212686_at	PPM1H	3	0	0	0	0	1
212687_at	LIMS1	3	0	0	0	0	1
212692_s_at	LRBA	3	0	0	0	0	1
212703_at	TLN2	3	0	0	0	0	1
212704_at	ZCCHC11	3	0	0	0	0	1
212714_at	LARP4	3	0	0	0	0	1
212737_at	GM2A	3	0	0	0	0	1
212747_at	ANKS1A	3	0	0	0	0	1
212759_s_at	TCF7L2	3	0	0	0	0	1
212762_s_at	TCF7L2	3	0	0	0	0	1
212770_at	TLE3	3	0	0	0	0	1
212780_at	SOS1	3	0	0	0	0	1
212792_at	DPY19L1	3	0	0	0	0	1
212816_s_at	CBS	3	0	0	0	0	1
212822_at	HEG1	3	0	0	0	0	1
212848_s_at	C9orf3	3	0	0	0	0	1
212863_x_at	CTBP1	3	0	0	0	0	1
212875_s_at	C2CD2	3	0	0	0	0	1
212890_at	SLC38A10	3	0	0	0	0	1
212895_s_at	ABR	3	0	0	0	0	1
212897_at	CDC2L6	3	0	0	0	0	1
212899_at	CDC2L6	3	0	0	0	0	1
212918_at	RECQL	3	0	0	0	0	1
212924_s_at	LSM4	3	0	0	0	0	1
212957_s_at	LOC92249	3	0	0	0	0	1
212964_at	HIC2	3	0	0	0	0	1
212977_at	CXCR7	3	0	0	0	0	1
212987_at	FBXO9	3	0	0	0	0	1
213003_s_at	CEBPD	3	0	0	0	0	1
213005_s_at	KANK1	3	0	0	0	0	1
213011_s_at	TPI1	3	0	0	0	0	1
213018_at	GATAD1	3	0	0	0	0	1
213020_at	GOSR1	3	0	0	0	0	1
213030_s_at	PLXNA2	3	0	0	0	0	1
213049_at	GARNL1	3	0	0	0	0	1
213050_at	COBL	3	0	0	0	0	1
213067_at	MYH10	3	0	0	0	0	1
213069_at	HEG1	3	0	0	0	0	1
213074_at	IRAK1BP1	3	0	0	0	0	1
213076_at	ITPKC	3	0	0	0	0	1
213104_at	C16orf42	3	0	0	0	0	1
213105_s_at	C16orf42	3	0	0	0	0	1
213143_at	LOC257407	3	0	0	0	0	1
213172_at	TTC9	3	0	0	0	0	1
213182_x_at	CDKN1C	3	0	0	0	0	1
213222_at	PLCB1	3	0	0	0	0	1
213223_at	RPL28	3	0	0	0	0	1
213225_at	PPM1B	3	0	0	0	0	1
213227_at	PGRMC2	3	0	0	0	0	1
213248_at	LOC730101	3	0	0	0	0	1
213282_at	SATL1	3	0	0	0	0	1
213285_at	TMEM30B	3	0	0	0	0	1
213289_at	SATL1	3	0	0	0	0	1
213294_at	NA	3	0	0	0	0	1
213310_at	EIF2C2	3	0	0	0	0	1
213333_at	MDH2	3	0	0	0	0	1
213343_s_at	GDPD5	3	0	0	0	0	1
213391_at	DPY19L4	3	0	0	0	0	1
213393_at	NA	3	0	0	0	0	1
213398_s_at	C14orf124	3	0	0	0	0	1
213413_at	GTF2A1L	3	0	0	0	0	1
213417_at	TBX2	3	0	0	0	0	1
213422_s_at	MXRA8	3	0	0	0	0	1
213485_s_at	ABCC10	3	0	0	0	0	1
213501_at	ACOX1	3	0	0	0	0	1
213508_at	C14orf147	3	0	0	0	0	1
213526_s_at	LIN37	3	0	0	0	0	1
213555_at	RWDD2A	3	0	0	0	0	1
213567_at	NA	3	0	0	0	0	1
213572_s_at	SERPINB1	3	0	0	0	0	1
213577_at	SQLE	3	0	0	0	0	1
213582_at	ATP11A	3	0	0	0	0	1
213607_x_at	NADK	3	0	0	0	0	1
213616_at	C18orf10	3	0	0	0	0	1
213624_at	SMPDL3A	3	0	0	0	0	1
213628_at	CLCC1	3	0	0	0	0	1
213653_at	METTL3	3	0	0	0	0	1
213659_at	ZNF75	3	0	0	0	0	1
213668_s_at	SOX4	3	0	0	0	0	1
213701_at	C12orf29	3	0	0	0	0	1
213704_at	RABGGTB	3	0	0	0	0	1
213707_s_at	DLX5	3	0	0	0	0	1
213720_s_at	SMARCA4	3	0	0	0	0	1
213734_at	RFC5	3	0	0	0	0	1
213805_at	ABHD5	3	0	0	0	0	1
213836_s_at	WIPI1	3	0	0	0	0	1
213892_s_at	APRT	3	0	0	0	0	1
213905_x_at	BGN	3	0	0	0	0	1
213929_at	NA	3	0	0	0	0	1
213935_at	ABHD5	3	0	0	0	0	1
213979_s_at	CTBP1	3	0	0	0	0	1
213980_s_at	CTBP1	3	0	0	0	0	1
214006_s_at	GGCX	3	0	0	0	0	1
214022_s_at	IFITM2	3	0	0	0	0	1
214023_x_at	TUBB2B	3	0	0	0	0	1
214042_s_at	RPL22	3	0	0	0	0	1
214109_at	LRBA	3	0	0	0	0	1
214119_s_at	FKBP1A	3	0	0	0	0	1
214164_x_at	CA12	3	0	0	0	0	1
214188_at	HEXIM1	3	0	0	0	0	1
214203_s_at	PRODH	3	0	0	0	0	1
214218_s_at	XIST	3	0	0	0	0	1
214239_x_at	CISD3	3	0	0	0	0	1
214285_at	FABP3	3	0	0	0	0	1
214356_s_at	KIAA0368	3	0	0	0	0	1
214368_at	RASGRP2	3	0	0	0	0	1
214369_s_at	RASGRP2	3	0	0	0	0	1
214375_at	PPFIBP1	3	0	0	0	0	1
214428_x_at	C4A	3	0	0	0	0	1
214430_at	GLA	3	0	0	0	0	1
214439_x_at	BIN1	3	0	0	0	0	1
214440_at	NAT1	3	0	0	0	0	1
214462_at	SOCS6	3	0	0	0	0	1
214501_s_at	H2AFY	3	0	0	0	0	1
214643_x_at	BIN1	3	0	0	0	0	1
214703_s_at	MAN2B2	3	0	0	0	0	1
214718_at	GATAD1	3	0	0	0	0	1
214734_at	EXPH5	3	0	0	0	0	1
214771_x_at	M-RIP	3	0	0	0	0	1
214783_s_at	ANXA11	3	0	0	0	0	1
214812_s_at	MOBKL1B	3	0	0	0	0	1
214857_at	C10orf95	3	0	0	0	0	1
214858_at	GPC1	3	0	0	0	0	1
214862_x_at	NA	3	0	0	0	0	1
215017_s_at	FNBP1L	3	0	0	0	0	1
215028_at	SEMA6A	3	0	0	0	0	1
215073_s_at	NR2F2	3	0	0	0	0	1
215136_s_at	EXOSC8	3	0	0	0	0	1
215223_s_at	SOD2	3	0	0	0	0	1
215274_at	SLC12A3	3	0	0	0	0	1
215464_s_at	TAX1BP3	3	0	0	0	0	1
215482_s_at	EIF2B4	3	0	0	0	0	1
215493_x_at	BTN2A1	3	0	0	0	0	1
215561_s_at	IL1R1	3	0	0	0	0	1
215566_x_at	LYPLA2	3	0	0	0	0	1
215568_x_at	LYPLA2	3	0	0	0	0	1
215626_at	DOCK9	3	0	0	0	0	1
215690_x_at	GPAA1	3	0	0	0	0	1
215696_s_at	SEC16A	3	0	0	0	0	1
215729_s_at	VGLL1	3	0	0	0	0	1
215792_s_at	DNAJC11	3	0	0	0	0	1
215802_at	TLE1	3	0	0	0	0	1
215828_at	ZFHX3	3	0	0	0	0	1
215867_x_at	CA12	3	0	0	0	0	1
215873_x_at	ABCC10	3	0	0	0	0	1
215913_s_at	GULP1	3	0	0	0	0	1
215992_s_at	RAPGEF2	3	0	0	0	0	1
216035_x_at	TCF7L2	3	0	0	0	0	1
216092_s_at	SLC7A8	3	0	0	0	0	1
216115_at	NF1	3	0	0	0	0	1
216379_x_at	CD24	3	0	0	0	0	1
216511_s_at	TCF7L2	3	0	0	0	0	1
216565_x_at	NA	3	0	0	0	0	1
216568_x_at	NA	3	0	0	0	0	1
216581_at	NA	3	0	0	0	0	1
216603_at	SLC7A8	3	0	0	0	0	1
216604_s_at	SLC7A8	3	0	0	0	0	1
216606_x_at	LYPLA2P1	3	0	0	0	0	1
216640_s_at	PDIA6	3	0	0	0	0	1
216705_s_at	ADA	3	0	0	0	0	1
216867_s_at	PDGFA	3	0	0	0	0	1
216894_x_at	CDKN1C	3	0	0	0	0	1
216952_s_at	LMNB2	3	0	0	0	0	1
217025_s_at	DBN1	3	0	0	0	0	1
217073_x_at	APOA1	3	0	0	0	0	1
217118_s_at	C22orf9	3	0	0	0	0	1
217122_s_at	RP11-345P4.4	3	0	0	0	0	1
217388_s_at	KYNU	3	0	0	0	0	1
217419_x_at	AGRN	3	0	0	0	0	1
217501_at	CIAO1	3	0	0	0	0	1
217525_at	OLFML1	3	0	0	0	0	1
217542_at	MGC5370	3	0	0	0	0	1
217673_x_at	GNAS	3	0	0	0	0	1
217678_at	SLC7A11	3	0	0	0	0	1
217691_x_at	SLC16A3	3	0	0	0	0	1
217728_at	S100A6	3	0	0	0	0	1
217731_s_at	ITM2B	3	0	0	0	0	1
217734_s_at	WDR6	3	0	0	0	0	1
217735_s_at	EIF2AK1	3	0	0	0	0	1
217736_s_at	EIF2AK1	3	0	0	0	0	1
217744_s_at	PERP	3	0	0	0	0	1
217752_s_at	CNDP2	3	0	0	0	0	1
217761_at	ADI1	3	0	0	0	0	1
217763_s_at	RAB31	3	0	0	0	0	1
217764_s_at	RAB31	3	0	0	0	0	1
217775_s_at	RDH11	3	0	0	0	0	1
217778_at	SLC39A1	3	0	0	0	0	1
217784_at	YKT6	3	0	0	0	0	1
217804_s_at	ILF3	3	0	0	0	0	1
217811_at	SELT	3	0	0	0	0	1
217816_s_at	PCNP	3	0	0	0	0	1
217823_s_at	UBE2J1	3	0	0	0	0	1
217824_at	UBE2J1	3	0	0	0	0	1
217825_s_at	UBE2J1	3	0	0	0	0	1
217826_s_at	UBE2J1	3	0	0	0	0	1
217832_at	SYNCRIP	3	0	0	0	0	1
217846_at	QARS	3	0	0	0	0	1
217853_at	TNS3	3	0	0	0	0	1
217870_s_at	CMPK1	3	0	0	0	0	1
217874_at	SUCLG1	3	0	0	0	0	1
217899_at	FLJ20254	3	0	0	0	0	1
217901_at	DSG2	3	0	0	0	0	1
217911_s_at	BAG3	3	0	0	0	0	1
217912_at	DUS1L	3	0	0	0	0	1
217914_at	TPCN1	3	0	0	0	0	1
217920_at	MAN1A2	3	0	0	0	0	1
217921_at	MAN1A2	3	0	0	0	0	1
217922_at	NA	3	0	0	0	0	1
217936_at	ARHGAP5	3	0	0	0	0	1
217938_s_at	KCMF1	3	0	0	0	0	1
217941_s_at	ERBB2IP	3	0	0	0	0	1
217945_at	BTBD1	3	0	0	0	0	1
217972_at	CHCHD3	3	0	0	0	0	1
217989_at	HSD17B11	3	0	0	0	0	1
218003_s_at	FKBP3	3	0	0	0	0	1
218018_at	PDXK	3	0	0	0	0	1
218019_s_at	PDXK	3	0	0	0	0	1
218026_at	CCDC56	3	0	0	0	0	1
218035_s_at	RBM47	3	0	0	0	0	1
218041_x_at	SLC38A2	3	0	0	0	0	1
218048_at	COMMD3	3	0	0	0	0	1
218051_s_at	NT5DC2	3	0	0	0	0	1
218058_at	CXXC1	3	0	0	0	0	1
218062_x_at	CDC42EP4	3	0	0	0	0	1
218068_s_at	ZNF672	3	0	0	0	0	1
218069_at	XTP3TPA	3	0	0	0	0	1
218083_at	PTGES2	3	0	0	0	0	1
218084_x_at	FXYD5	3	0	0	0	0	1
218095_s_at	TMEM165	3	0	0	0	0	1
218096_at	AGPAT5	3	0	0	0	0	1
218128_at	NFYB	3	0	0	0	0	1
218137_s_at	SMAP1	3	0	0	0	0	1
218139_s_at	C14orf108	3	0	0	0	0	1
218140_x_at	SRPRB	3	0	0	0	0	1
218145_at	TRIB3	3	0	0	0	0	1
218153_at	CARS2	3	0	0	0	0	1
218157_x_at	CDC42SE1	3	0	0	0	0	1
218158_s_at	APPL1	3	0	0	0	0	1
218159_at	C20orf116	3	0	0	0	0	1
218160_at	NDUFA8	3	0	0	0	0	1
218162_at	OLFML3	3	0	0	0	0	1
218169_at	VAC14	3	0	0	0	0	1
218176_at	MAGEF1	3	0	0	0	0	1
218180_s_at	EPS8L2	3	0	0	0	0	1
218181_s_at	MAP4K4	3	0	0	0	0	1
218184_at	TULP4	3	0	0	0	0	1
218186_at	RAB25	3	0	0	0	0	1
218198_at	DHX32	3	0	0	0	0	1
218200_s_at	NDUFB2	3	0	0	0	0	1
218216_x_at	ARL6IP4	3	0	0	0	0	1
218237_s_at	SLC38A1	3	0	0	0	0	1
218249_at	ZDHHC6	3	0	0	0	0	1
218251_at	MID1IP1	3	0	0	0	0	1
218317_x_at	GIYD2	3	0	0	0	0	1
218341_at	PPCS	3	0	0	0	0	1
218384_at	CARHSP1	3	0	0	0	0	1
218387_s_at	PGLS	3	0	0	0	0	1
218388_at	PGLS	3	0	0	0	0	1
218394_at	ROGDI	3	0	0	0	0	1
218410_s_at	LOC283871	3	0	0	0	0	1
218443_s_at	DAZAP1	3	0	0	0	0	1
218472_s_at	PELO	3	0	0	0	0	1
218475_at	HTF9C	3	0	0	0	0	1
218476_at	POMT1	3	0	0	0	0	1
218499_at	RP6-213H19.1	3	0	0	0	0	1
218520_at	TBK1	3	0	0	0	0	1
218532_s_at	FAM134B	3	0	0	0	0	1
218536_at	MRS2	3	0	0	0	0	1
218546_at	C1orf115	3	0	0	0	0	1
218549_s_at	FAM82B	3	0	0	0	0	1
218557_at	NIT2	3	0	0	0	0	1
218571_s_at	CHMP4A	3	0	0	0	0	1
218572_at	CHMP4A	3	0	0	0	0	1
218620_s_at	HEMK1	3	0	0	0	0	1
218637_at	IMPACT	3	0	0	0	0	1
218639_s_at	ZXDC	3	0	0	0	0	1
218645_at	ZNF277	3	0	0	0	0	1
218649_x_at	SDCCAG1	3	0	0	0	0	1
218668_s_at	RAP2C	3	0	0	0	0	1
218677_at	S100A14	3	0	0	0	0	1
218681_s_at	SDF2L1	3	0	0	0	0	1
218692_at	GOLSYN	3	0	0	0	0	1
218701_at	LACTB2	3	0	0	0	0	1
218702_at	SARS2	3	0	0	0	0	1
218706_s_at	GRAMD3	3	0	0	0	0	1
218721_s_at	C1orf27	3	0	0	0	0	1
218731_s_at	VWA1	3	0	0	0	0	1
218739_at	ABHD5	3	0	0	0	0	1
218749_s_at	SLC24A6	3	0	0	0	0	1
218764_at	PRKCH	3	0	0	0	0	1
218771_at	PANK4	3	0	0	0	0	1
218776_s_at	TMEM62	3	0	0	0	0	1
218802_at	CCDC109B	3	0	0	0	0	1
218804_at	TMEM16A	3	0	0	0	0	1
218834_s_at	TMEM132A	3	0	0	0	0	1
218847_at	IGF2BP2	3	0	0	0	0	1
218849_s_at	PPP1R13L	3	0	0	0	0	1
218855_at	GPR175	3	0	0	0	0	1
218856_at	TNFRSF21	3	0	0	0	0	1
218898_at	FAM57A	3	0	0	0	0	1
218907_s_at	LRRC61	3	0	0	0	0	1
218915_at	NF2	3	0	0	0	0	1
218938_at	FBXL15	3	0	0	0	0	1
218951_s_at	PLCXD1	3	0	0	0	0	1
218961_s_at	PNKP	3	0	0	0	0	1
218963_s_at	KRT23	3	0	0	0	0	1
218984_at	PUS7	3	0	0	0	0	1
218988_at	SLC35E3	3	0	0	0	0	1
219010_at	C1orf106	3	0	0	0	0	1
219014_at	PLAC8	3	0	0	0	0	1
219019_at	LRDD	3	0	0	0	0	1
219032_x_at	OPN3	3	0	0	0	0	1
219038_at	MORC4	3	0	0	0	0	1
219079_at	CYB5R4	3	0	0	0	0	1
219093_at	PID1	3	0	0	0	0	1
219126_at	PHF10	3	0	0	0	0	1
219155_at	PITPNC1	3	0	0	0	0	1
219162_s_at	MRPL11	3	0	0	0	0	1
219165_at	PDLIM2	3	0	0	0	0	1
219168_s_at	PRR5	3	0	0	0	0	1
219176_at	C2orf47	3	0	0	0	0	1
219179_at	DACT1	3	0	0	0	0	1
219180_s_at	PEX26	3	0	0	0	0	1
219191_s_at	BIN2	3	0	0	0	0	1
219232_s_at	EGLN3	3	0	0	0	0	1
219250_s_at	FLRT3	3	0	0	0	0	1
219256_s_at	SH3TC1	3	0	0	0	0	1
219270_at	CHAC1	3	0	0	0	0	1
219282_s_at	TRPV2	3	0	0	0	0	1
219291_at	DTWD1	3	0	0	0	0	1
219293_s_at	OLA1	3	0	0	0	0	1
219329_s_at	C2orf28	3	0	0	0	0	1
219330_at	VANGL1	3	0	0	0	0	1
219374_s_at	ALG9	3	0	0	0	0	1
219388_at	GRHL2	3	0	0	0	0	1
219390_at	FKBP14	3	0	0	0	0	1
219416_at	SCARA3	3	0	0	0	0	1
219457_s_at	RIN3	3	0	0	0	0	1
219465_at	APOA2	3	0	0	0	0	1
219466_s_at	APOA2	3	0	0	0	0	1
219513_s_at	SH2D3A	3	0	0	0	0	1
219523_s_at	ODZ3	3	0	0	0	0	1
219529_at	CLIC3	3	0	0	0	0	1
219534_x_at	CDKN1C	3	0	0	0	0	1
219536_s_at	ZFP64	3	0	0	0	0	1
219563_at	C14orf139	3	0	0	0	0	1
219566_at	PLEKHF1	3	0	0	0	0	1
219570_at	KIF16B	3	0	0	0	0	1
219648_at	MREG	3	0	0	0	0	1
219658_at	PTCD2	3	0	0	0	0	1
219677_at	SPSB1	3	0	0	0	0	1
219682_s_at	TBX3	3	0	0	0	0	1
219714_s_at	CACNA2D3	3	0	0	0	0	1
219721_at	NA	3	0	0	0	0	1
219731_at	FLJ34077	3	0	0	0	0	1
219735_s_at	TFCP2L1	3	0	0	0	0	1
219763_at	DENND1A	3	0	0	0	0	1
219764_at	FZD10	3	0	0	0	0	1
219814_at	MBNL3	3	0	0	0	0	1
219828_at	C9orf86	3	0	0	0	0	1
219911_s_at	SLCO4A1	3	0	0	0	0	1
219920_s_at	GMPPB	3	0	0	0	0	1
219922_s_at	LTBP3	3	0	0	0	0	1
219956_at	GALNT6	3	0	0	0	0	1
219957_at	RUFY2	3	0	0	0	0	1
219960_s_at	UCHL5	3	0	0	0	0	1
219979_s_at	C11orf73	3	0	0	0	0	1
219985_at	HS3ST3A1	3	0	0	0	0	1
219990_at	E2F8	3	0	0	0	0	1
219993_at	SOX17	3	0	0	0	0	1
219995_s_at	ZNF750	3	0	0	0	0	1
219998_at	HSPC159	3	0	0	0	0	1
220007_at	METTL8	3	0	0	0	0	1
220039_s_at	CDKAL1	3	0	0	0	0	1
220083_x_at	UCHL5	3	0	0	0	0	1
220094_s_at	CCDC90A	3	0	0	0	0	1
220100_at	SLC22A11	3	0	0	0	0	1
220133_at	ODAM	3	0	0	0	0	1
220136_s_at	CRYBA2	3	0	0	0	0	1
220146_at	TLR7	3	0	0	0	0	1
220178_at	C19orf28	3	0	0	0	0	1
220197_at	ATP6V0A4	3	0	0	0	0	1
220225_at	IRX4	3	0	0	0	0	1
220289_s_at	AIM1L	3	0	0	0	0	1
220294_at	KCNV1	3	0	0	0	0	1
220295_x_at	DEPDC1	3	0	0	0	0	1
220371_s_at	SLC12A9	3	0	0	0	0	1
220393_at	GLULD1	3	0	0	0	0	1
220454_s_at	SEMA6A	3	0	0	0	0	1
220459_at	MCM3APAS	3	0	0	0	0	1
220525_s_at	AUP1	3	0	0	0	0	1
220587_s_at	GBL	3	0	0	0	0	1
220617_s_at	ZNF532	3	0	0	0	0	1
220658_s_at	ARNTL2	3	0	0	0	0	1
220739_s_at	CNNM3	3	0	0	0	0	1
220741_s_at	PPA2	3	0	0	0	0	1
220762_s_at	GNB1L	3	0	0	0	0	1
220794_at	GREM2	3	0	0	0	0	1
220865_s_at	PDSS1	3	0	0	0	0	1
220924_s_at	SLC38A2	3	0	0	0	0	1
220981_x_at	NXF2	3	0	0	0	0	1
221012_s_at	TRIM8	3	0	0	0	0	1
221019_s_at	COLEC12	3	0	0	0	0	1
221041_s_at	SLC17A5	3	0	0	0	0	1
221081_s_at	DENND2D	3	0	0	0	0	1
221088_s_at	PPP1R9A	3	0	0	0	0	1
221139_s_at	CSAD	3	0	0	0	0	1
221196_x_at	BRCC3	3	0	0	0	0	1
221222_s_at	C1orf56	3	0	0	0	0	1
221245_s_at	FZD5	3	0	0	0	0	1
221253_s_at	TXNDC5	3	0	0	0	0	1
221449_s_at	ITFG1	3	0	0	0	0	1
221480_at	HNRPD	3	0	0	0	0	1
221498_at	SNX27	3	0	0	0	0	1
221505_at	ANP32E	3	0	0	0	0	1
221538_s_at	PLXNA1	3	0	0	0	0	1
221539_at	EIF4EBP1	3	0	0	0	0	1
221540_x_at	GTF2H2	3	0	0	0	0	1
221542_s_at	ERLIN2	3	0	0	0	0	1
221570_s_at	METTL5	3	0	0	0	0	1
221582_at	HIST3H2A	3	0	0	0	0	1
221589_s_at	ALDH6A1	3	0	0	0	0	1
221606_s_at	NSBP1	3	0	0	0	0	1
221609_s_at	WNT6	3	0	0	0	0	1
221646_s_at	ZDHHC11	3	0	0	0	0	1
221667_s_at	HSPB8	3	0	0	0	0	1
221675_s_at	CHPT1	3	0	0	0	0	1
221701_s_at	STRA6	3	0	0	0	0	1
221708_s_at	UNC45A	3	0	0	0	0	1
221726_at	RPL22	3	0	0	0	0	1
221728_x_at	XIST	3	0	0	0	0	1
221746_at	UBL4A	3	0	0	0	0	1
221750_at	HMGCS1	3	0	0	0	0	1
221751_at	SLC2A3P1	3	0	0	0	0	1
221765_at	UGCG	3	0	0	0	0	1
221779_at	MICALL1	3	0	0	0	0	1
221788_at	PGM3	3	0	0	0	0	1
221800_s_at	C17orf70	3	0	0	0	0	1
221807_s_at	TRABD	3	0	0	0	0	1
221817_at	DOLPP1	3	0	0	0	0	1
221819_at	RAB35	3	0	0	0	0	1
221840_at	PTPRE	3	0	0	0	0	1
221861_at	NA	3	0	0	0	0	1
221866_at	TFEB	3	0	0	0	0	1
221904_at	FAM131A	3	0	0	0	0	1
221909_at	RNFT2	3	0	0	0	0	1
221927_s_at	ABHD11	3	0	0	0	0	1
221959_at	FAM110B	3	0	0	0	0	1
221974_at	NA	3	0	0	0	0	1
222006_at	LETM1	3	0	0	0	0	1
222011_s_at	ACAT2	3	0	0	0	0	1
222026_at	RBM3	3	0	0	0	0	1
222041_at	DPH1	3	0	0	0	0	1
222043_at	CLU	3	0	0	0	0	1
222060_at	KRT8P12	3	0	0	0	0	1
222111_at	NA	3	0	0	0	0	1
222154_s_at	LOC26010	3	0	0	0	0	1
222162_s_at	ADAMTS1	3	0	0	0	0	1
222180_at	YES1	3	0	0	0	0	1
222206_s_at	NCLN	3	0	0	0	0	1
222221_x_at	EHD1	3	0	0	0	0	1
222240_s_at	ISYNA1	3	0	0	0	0	1
222301_at	C1orf61	3	0	0	0	0	1
222312_s_at	NA	3	0	0	0	0	1
222346_at	LAMA1	3	0	0	0	0	1
222392_x_at	PERP	3	0	0	0	0	1
222400_s_at	ADI1	3	0	0	0	0	1
222409_at	CORO1C	3	0	0	0	0	1
222435_s_at	UBE2J1	3	0	0	0	0	1
222441_x_at	SLMO2	3	0	0	0	0	1
222445_at	SLC39A9	3	0	0	0	0	1
222468_at	KIAA0319L	3	0	0	0	0	1
222477_s_at	TM7SF3	3	0	0	0	0	1
222494_at	FOXN3	3	0	0	0	0	1
222526_at	GATAD2A	3	0	0	0	0	1
222532_at	SRPRB	3	0	0	0	0	1
222533_at	CRBN	3	0	0	0	0	1
222537_s_at	CDC42SE1	3	0	0	0	0	1
222584_at	MSTO1	3	0	0	0	0	1
222618_at	SMU1	3	0	0	0	0	1
222664_at	KCTD15	3	0	0	0	0	1
222679_s_at	DCUN1D1	3	0	0	0	0	1
222681_at	KTELC1	3	0	0	0	0	1
222710_at	GMPPB	3	0	0	0	0	1
222723_at	VWA1	3	0	0	0	0	1
222738_at	WWC2	3	0	0	0	0	1
222744_s_at	TMLHE	3	0	0	0	0	1
222745_s_at	C15orf29	3	0	0	0	0	1
222750_s_at	SRD5A3	3	0	0	0	0	1
222760_at	ZNF703	3	0	0	0	0	1
222803_at	PRTFDC1	3	0	0	0	0	1
222809_x_at	C14orf65	3	0	0	0	0	1
222847_s_at	EGLN3	3	0	0	0	0	1
222853_at	FLRT3	3	0	0	0	0	1
222883_at	C1orf163	3	0	0	0	0	1
222906_at	FLVCR1	3	0	0	0	0	1
222924_at	SLMAP	3	0	0	0	0	1
222956_at	FIGN	3	0	0	0	0	1
222958_s_at	DEPDC1	3	0	0	0	0	1
222982_x_at	SLC38A2	3	0	0	0	0	1
222986_s_at	SCOTIN	3	0	0	0	0	1
223026_s_at	VPS29	3	0	0	0	0	1
223027_at	SNX9	3	0	0	0	0	1
223031_s_at	TRAF7	3	0	0	0	0	1
223044_at	SLC40A1	3	0	0	0	0	1
223050_s_at	FBXW5	3	0	0	0	0	1
223062_s_at	PSAT1	3	0	0	0	0	1
223074_s_at	C9orf58	3	0	0	0	0	1
223103_at	STARD10	3	0	0	0	0	1
223106_at	TMEM14C	3	0	0	0	0	1
223115_at	MED17	3	0	0	0	0	1
223116_at	BCAR1	3	0	0	0	0	1
223120_at	FUCA2	3	0	0	0	0	1
223125_s_at	C1orf21	3	0	0	0	0	1
223128_at	FOXRED1	3	0	0	0	0	1
223153_x_at	TMUB1	3	0	0	0	0	1
223165_s_at	IHPK2	3	0	0	0	0	1
223166_x_at	C9orf86	3	0	0	0	0	1
223168_at	RHOU	3	0	0	0	0	1
223169_s_at	RHOU	3	0	0	0	0	1
223173_at	SPNS1	3	0	0	0	0	1
223176_at	KCTD20	3	0	0	0	0	1
223180_s_at	C18orf55	3	0	0	0	0	1
223201_s_at	TMEM164	3	0	0	0	0	1
223202_s_at	TMEM164	3	0	0	0	0	1
223207_x_at	PHPT1	3	0	0	0	0	1
223226_x_at	SSBP4	3	0	0	0	0	1
223237_x_at	AP2A1	3	0	0	0	0	1
223257_at	KIAA1333	3	0	0	0	0	1
223268_at	C11orf54	3	0	0	0	0	1
223272_s_at	C1orf57	3	0	0	0	0	1
223299_at	SEC11C	3	0	0	0	0	1
223319_at	GPHN	3	0	0	0	0	1
223320_s_at	ABCB10	3	0	0	0	0	1
223328_at	ARMC10	3	0	0	0	0	1
223363_at	PSMG3	3	0	0	0	0	1
223366_at	NA	3	0	0	0	0	1
223378_at	GLIS2	3	0	0	0	0	1
223383_at	ZNRF1	3	0	0	0	0	1
223384_s_at	TRIM4	3	0	0	0	0	1
223422_s_at	ARHGAP24	3	0	0	0	0	1
223436_s_at	TRPT1	3	0	0	0	0	1
223449_at	SEMA6A	3	0	0	0	0	1
223482_at	TMEM120A	3	0	0	0	0	1
223492_s_at	LRRFIP1	3	0	0	0	0	1
223540_at	PVRL4	3	0	0	0	0	1
223554_s_at	RANGRF	3	0	0	0	0	1
223564_s_at	GNB1L	3	0	0	0	0	1
223598_at	RAD23B	3	0	0	0	0	1
223608_at	EFCAB2	3	0	0	0	0	1
223613_at	UQCR	3	0	0	0	0	1
223637_s_at	C11orf56	3	0	0	0	0	1
223659_at	TMPRSS13	3	0	0	0	0	1
223681_s_at	INADL	3	0	0	0	0	1
223836_at	FGFBP2	3	0	0	0	0	1
223839_s_at	PRO1933	3	0	0	0	0	1
223852_s_at	STK40	3	0	0	0	0	1
224022_x_at	WNT16	3	0	0	0	0	1
224199_at	DKK2	3	0	0	0	0	1
224232_s_at	PRELID1	3	0	0	0	0	1
224252_s_at	FXYD5	3	0	0	0	0	1
224302_s_at	MRPS36	3	0	0	0	0	1
224333_s_at	MRPS5	3	0	0	0	0	1
224347_x_at	UBE2J2	3	0	0	0	0	1
224352_s_at	CFL2	3	0	0	0	0	1
224377_s_at	RAB18	3	0	0	0	0	1
224392_s_at	OPN3	3	0	0	0	0	1
224413_s_at	TM2D2	3	0	0	0	0	1
224435_at	C10orf58	3	0	0	0	0	1
224469_s_at	INF2	3	0	0	0	0	1
224478_s_at	C7orf50	3	0	0	0	0	1
224482_s_at	RAB11FIP4	3	0	0	0	0	1
224492_s_at	ZNF627	3	0	0	0	0	1
224559_at	MALAT1	3	0	0	0	0	1
224567_x_at	MALAT1	3	0	0	0	0	1
224568_x_at	MALAT1	3	0	0	0	0	1
224570_s_at	IRF2BP2	3	0	0	0	0	1
224573_at	RNASEK	3	0	0	0	0	1
224579_at	SLC38A1	3	0	0	0	0	1
224580_at	SLC38A1	3	0	0	0	0	1
224588_at	XIST	3	0	0	0	0	1
224590_at	XIST	3	0	0	0	0	1
224595_at	SLC44A1	3	0	0	0	0	1
224596_at	SLC44A1	3	0	0	0	0	1
224606_at	KLF6	3	0	0	0	0	1
224609_at	SLC44A2	3	0	0	0	0	1
224611_s_at	DNAJC5	3	0	0	0	0	1
224615_x_at	HM13	3	0	0	0	0	1
224617_at	ROD1	3	0	0	0	0	1
224618_at	ROD1	3	0	0	0	0	1
224627_at	GBA2	3	0	0	0	0	1
224629_at	LMAN1	3	0	0	0	0	1
224645_at	EIF4EBP2	3	0	0	0	0	1
224647_at	CCNY	3	0	0	0	0	1
224653_at	EIF4EBP2	3	0	0	0	0	1
224665_at	C10orf104	3	0	0	0	0	1
224680_at	TMED4	3	0	0	0	0	1
224685_at	MLLT4	3	0	0	0	0	1
224699_s_at	FAM62B	3	0	0	0	0	1
224729_s_at	ATPAF1	3	0	0	0	0	1
224742_at	ABHD12	3	0	0	0	0	1
224744_at	IMPAD1	3	0	0	0	0	1
224771_at	NAV1	3	0	0	0	0	1
224772_at	NAV1	3	0	0	0	0	1
224812_at	HIBADH	3	0	0	0	0	1
224813_at	WASL	3	0	0	0	0	1
224815_at	COMMD7	3	0	0	0	0	1
224818_at	SORT1	3	0	0	0	0	1
224822_at	DLC1	3	0	0	0	0	1
224824_at	FAM36A	3	0	0	0	0	1
224832_at	DUSP16	3	0	0	0	0	1
224847_at	CDK6	3	0	0	0	0	1
224849_at	TTC17	3	0	0	0	0	1
224851_at	CDK6	3	0	0	0	0	1
224859_at	CD276	3	0	0	0	0	1
224866_at	MLSTD2	3	0	0	0	0	1
224875_at	C5orf24	3	0	0	0	0	1
224888_at	SELI	3	0	0	0	0	1
224894_at	YAP1	3	0	0	0	0	1
224900_at	ANKFY1	3	0	0	0	0	1
224910_at	CARHSP1	3	0	0	0	0	1
224918_x_at	MGST1	3	0	0	0	0	1
224928_at	SETD7	3	0	0	0	0	1
224932_at	C22orf16	3	0	0	0	0	1
224955_at	TEAD1	3	0	0	0	0	1
224962_at	C9orf69	3	0	0	0	0	1
224967_at	UGCG	3	0	0	0	0	1
224973_at	FAM46A	3	0	0	0	0	1
224980_at	LEMD2	3	0	0	0	0	1
224984_at	NFAT5	3	0	0	0	0	1
224994_at	CAMK2D	3	0	0	0	0	1
224999_at	EGFR	3	0	0	0	0	1
225002_s_at	SUMF2	3	0	0	0	0	1
225019_at	CAMK2D	3	0	0	0	0	1
225021_at	ZNF532	3	0	0	0	0	1
225033_at	LOC286167	3	0	0	0	0	1
225044_at	NT5C3L	3	0	0	0	0	1
225048_at	PHF10	3	0	0	0	0	1
225067_at	ULK3	3	0	0	0	0	1
225078_at	EMP2	3	0	0	0	0	1
225079_at	EMP2	3	0	0	0	0	1
225082_at	CPSF3	3	0	0	0	0	1
225086_at	FAM98B	3	0	0	0	0	1
225102_at	MGLL	3	0	0	0	0	1
225103_at	MRPL38	3	0	0	0	0	1
225108_at	HEATR2	3	0	0	0	0	1
225114_at	AGPS	3	0	0	0	0	1
225118_at	SETD8	3	0	0	0	0	1
225143_at	SFXN4	3	0	0	0	0	1
225146_at	C9orf25	3	0	0	0	0	1
225150_s_at	RTKN	3	0	0	0	0	1
225162_at	SH3D19	3	0	0	0	0	1
225163_at	FRMD4A	3	0	0	0	0	1
225167_at	FRMD4A	3	0	0	0	0	1
225168_at	FRMD4A	3	0	0	0	0	1
225170_at	WDR5	3	0	0	0	0	1
225175_s_at	SLC44A2	3	0	0	0	0	1
225177_at	RAB11FIP1	3	0	0	0	0	1
225217_s_at	BRPF3	3	0	0	0	0	1
225239_at	NA	3	0	0	0	0	1
225240_s_at	MSI2	3	0	0	0	0	1
225252_at	SRXN1	3	0	0	0	0	1
225257_at	CCDC97	3	0	0	0	0	1
225269_s_at	RBMS1	3	0	0	0	0	1
225297_at	CCDC5	3	0	0	0	0	1
225305_at	SLC25A29	3	0	0	0	0	1
225306_s_at	SLC25A29	3	0	0	0	0	1
225313_at	C20orf177	3	0	0	0	0	1
225317_at	ACBD6	3	0	0	0	0	1
225318_at	DDHD2	3	0	0	0	0	1
225334_at	AS3MT	3	0	0	0	0	1
225335_at	ZNF496	3	0	0	0	0	1
225338_at	ZYG11B	3	0	0	0	0	1
225339_at	SPAG9	3	0	0	0	0	1
225350_s_at	ZYG11B	3	0	0	0	0	1
225360_at	TRABD	3	0	0	0	0	1
225365_at	ZDHHC20	3	0	0	0	0	1
225366_at	PGM2	3	0	0	0	0	1
225376_at	C20orf11	3	0	0	0	0	1
225384_at	DOCK7	3	0	0	0	0	1
225390_s_at	KLF13	3	0	0	0	0	1
225391_at	LOC93622	3	0	0	0	0	1
225399_at	C1orf19	3	0	0	0	0	1
225401_at	C1orf85	3	0	0	0	0	1
225421_at	PM20D2	3	0	0	0	0	1
225427_s_at	APOA1BP	3	0	0	0	0	1
225431_x_at	PM20D2	3	0	0	0	0	1
225434_at	DEDD2	3	0	0	0	0	1
225448_at	NAPG	3	0	0	0	0	1
225464_at	FRMD6	3	0	0	0	0	1
225471_s_at	AKT2	3	0	0	0	0	1
225479_at	LRRC58	3	0	0	0	0	1
225499_at	NA	3	0	0	0	0	1
225512_at	ZBTB38	3	0	0	0	0	1
225516_at	SLC7A2	3	0	0	0	0	1
225520_at	MTHFD1L	3	0	0	0	0	1
225536_at	TMEM54	3	0	0	0	0	1
225543_at	GTF3C4	3	0	0	0	0	1
225544_at	TBX3	3	0	0	0	0	1
225548_at	SHROOM3	3	0	0	0	0	1
225561_at	SELT	3	0	0	0	0	1
225564_at	SPATA13	3	0	0	0	0	1
225594_at	CREBZF	3	0	0	0	0	1
225595_at	CREBZF	3	0	0	0	0	1
225598_at	SLC45A4	3	0	0	0	0	1
225609_at	GSR	3	0	0	0	0	1
225612_s_at	B3GNT5	3	0	0	0	0	1
225624_at	SNX29	3	0	0	0	0	1
225634_at	ZC3HAV1	3	0	0	0	0	1
225653_at	LOC644617	3	0	0	0	0	1
225659_at	SPOPL	3	0	0	0	0	1
225660_at	SEMA6A	3	0	0	0	0	1
225666_at	TMTC4	3	0	0	0	0	1
225683_x_at	PHPT1	3	0	0	0	0	1
225703_at	KIAA1545	3	0	0	0	0	1
225733_at	B3GALT6	3	0	0	0	0	1
225734_at	FBXO22	3	0	0	0	0	1
225737_s_at	FBXO22	3	0	0	0	0	1
225738_at	RAPGEF1	3	0	0	0	0	1
225739_at	RAB11FIP4	3	0	0	0	0	1
225777_at	C9orf140	3	0	0	0	0	1
225781_at	MAPK9	3	0	0	0	0	1
225785_at	REEP3	3	0	0	0	0	1
225787_at	SCLY	3	0	0	0	0	1
225789_at	CENTG3	3	0	0	0	0	1
225799_at	LOC541471	3	0	0	0	0	1
225808_at	LOC124512	3	0	0	0	0	1
225810_at	MTMR10	3	0	0	0	0	1
225811_at	NA	3	0	0	0	0	1
225813_at	RC3H2	3	0	0	0	0	1
225820_at	PHF17	3	0	0	0	0	1
225845_at	ZBTB44	3	0	0	0	0	1
225853_at	GNPNAT1	3	0	0	0	0	1
225855_at	EPB41L5	3	0	0	0	0	1
225858_s_at	XIAP	3	0	0	0	0	1
225859_at	XIAP	3	0	0	0	0	1
225885_at	EEA1	3	0	0	0	0	1
225891_at	C9orf75	3	0	0	0	0	1
225896_at	M-RIP	3	0	0	0	0	1
225936_at	EID2	3	0	0	0	0	1
225951_s_at	CHD2	3	0	0	0	0	1
225954_s_at	MIDN	3	0	0	0	0	1
225955_at	LOC653506	3	0	0	0	0	1
225969_at	ALKBH6	3	0	0	0	0	1
225974_at	TMEM64	3	0	0	0	0	1
225976_at	BTF3L4	3	0	0	0	0	1
226001_at	KLHL5	3	0	0	0	0	1
226003_at	KIF21A	3	0	0	0	0	1
226017_at	CMTM7	3	0	0	0	0	1
226026_at	DIRC2	3	0	0	0	0	1
226030_at	ACADSB	3	0	0	0	0	1
226032_at	CASP2	3	0	0	0	0	1
226034_at	NA	3	0	0	0	0	1
226049_at	ERC1	3	0	0	0	0	1
226071_at	ADAMTSL4	3	0	0	0	0	1
226078_at	RPUSD1	3	0	0	0	0	1
226106_at	RNF141	3	0	0	0	0	1
226129_at	FAM83H	3	0	0	0	0	1
226145_s_at	FRAS1	3	0	0	0	0	1
226152_at	TTC7B	3	0	0	0	0	1
226154_at	DNM1L	3	0	0	0	0	1
226155_at	KIAA1600	3	0	0	0	0	1
226157_at	TFDP2	3	0	0	0	0	1
226169_at	SBF2	3	0	0	0	0	1
226171_at	ZDHHC3	3	0	0	0	0	1
226179_at	SLC25A37	3	0	0	0	0	1
226180_at	WDR36	3	0	0	0	0	1
226191_at	NA	3	0	0	0	0	1
226196_s_at	TTLL5	3	0	0	0	0	1
226207_at	RILPL1	3	0	0	0	0	1
226217_at	SLC30A7	3	0	0	0	0	1
226221_at	KIAA1432	3	0	0	0	0	1
226222_at	KIAA1432	3	0	0	0	0	1
226223_at	PAWR	3	0	0	0	0	1
226238_at	MCEE	3	0	0	0	0	1
226245_at	KCTD1	3	0	0	0	0	1
226246_at	KCTD1	3	0	0	0	0	1
226265_at	QSER1	3	0	0	0	0	1
226267_at	JUNDM2	3	0	0	0	0	1
226294_x_at	FAM91A1	3	0	0	0	0	1
226301_at	C6orf192	3	0	0	0	0	1
226314_at	CHST14	3	0	0	0	0	1
226317_at	PPP4R2	3	0	0	0	0	1
226342_at	SPTBN1	3	0	0	0	0	1
226347_at	NA	3	0	0	0	0	1
226348_at	NA	3	0	0	0	0	1
226360_at	ZNRF3	3	0	0	0	0	1
226381_at	PS1TP4	3	0	0	0	0	1
226389_s_at	RAPGEF1	3	0	0	0	0	1
226390_at	STARD4	3	0	0	0	0	1
226396_at	LOC100134934	3	0	0	0	0	1
226421_at	AMMECR1	3	0	0	0	0	1
226447_at	ASH1L	3	0	0	0	0	1
226463_at	ATP6V1C1	3	0	0	0	0	1
226492_at	SEMA6D	3	0	0	0	0	1
226502_at	ELMOD2	3	0	0	0	0	1
226510_at	HEATR5A	3	0	0	0	0	1
226529_at	TMEM106B	3	0	0	0	0	1
226538_at	MAN2A1	3	0	0	0	0	1
226553_at	TMPRSS2	3	0	0	0	0	1
226554_at	ZBTB7A	3	0	0	0	0	1
226581_at	ZFYVE20	3	0	0	0	0	1
226584_s_at	FAM110A	3	0	0	0	0	1
226591_at	NA	3	0	0	0	0	1
226599_at	FHDC1	3	0	0	0	0	1
226600_at	TMTC3	3	0	0	0	0	1
226602_s_at	BCR	3	0	0	0	0	1
226604_at	TMTC3	3	0	0	0	0	1
226609_at	DCBLD1	3	0	0	0	0	1
226620_x_at	DAZAP1	3	0	0	0	0	1
226625_at	TGFBR3	3	0	0	0	0	1
226638_at	ARHGAP23	3	0	0	0	0	1
226648_at	HIF1AN	3	0	0	0	0	1
226649_at	PANK1	3	0	0	0	0	1
226663_at	ANKRD10	3	0	0	0	0	1
226668_at	WDSUB1	3	0	0	0	0	1
226671_at	LAMP2	3	0	0	0	0	1
226675_s_at	MALAT1	3	0	0	0	0	1
226680_at	IKZF5	3	0	0	0	0	1
226683_at	SNX18	3	0	0	0	0	1
226685_at	SNTB2	3	0	0	0	0	1
226688_at	C3orf23	3	0	0	0	0	1
226694_at	AKAP2	3	0	0	0	0	1
226701_at	GJA5	3	0	0	0	0	1
226715_at	FOXK1	3	0	0	0	0	1
226742_at	NA	3	0	0	0	0	1
226755_at	LOC642587	3	0	0	0	0	1
226760_at	LOC203411	3	0	0	0	0	1
226770_at	MAGI3	3	0	0	0	0	1
226778_at	C8orf42	3	0	0	0	0	1
226785_at	ATP11C	3	0	0	0	0	1
226803_at	CHMP4C	3	0	0	0	0	1
226810_at	NA	3	0	0	0	0	1
226817_at	DSC2	3	0	0	0	0	1
226834_at	NA	3	0	0	0	0	1
226868_at	GLT8D3	3	0	0	0	0	1
226870_at	COMTD1	3	0	0	0	0	1
226876_at	FAM101B	3	0	0	0	0	1
226885_at	NA	3	0	0	0	0	1
226909_at	ZNF518B	3	0	0	0	0	1
226912_at	ZDHHC23	3	0	0	0	0	1
226943_at	LOC728568	3	0	0	0	0	1
226955_at	AFAP1L1	3	0	0	0	0	1
226957_x_at	RALBP1	3	0	0	0	0	1
226987_at	RBM15B	3	0	0	0	0	1
226993_at	NA	3	0	0	0	0	1
227008_at	HDDC3	3	0	0	0	0	1
227029_at	C14orf24	3	0	0	0	0	1
227031_at	NA	3	0	0	0	0	1
227042_at	YDJC	3	0	0	0	0	1
227062_at	TncRNA	3	0	0	0	0	1
227068_at	PGK1	3	0	0	0	0	1
227080_at	ZNF697	3	0	0	0	0	1
227099_s_at	LOC387763	3	0	0	0	0	1
227123_at	RAB3B	3	0	0	0	0	1
227124_at	LOC221710	3	0	0	0	0	1
227151_at	SNX33	3	0	0	0	0	1
227164_at	SFRS1	3	0	0	0	0	1
227174_at	WDR72	3	0	0	0	0	1
227177_at	CORO2A	3	0	0	0	0	1
227238_at	MUC15	3	0	0	0	0	1
227241_at	MUC15	3	0	0	0	0	1
227247_at	PLEKHA8	3	0	0	0	0	1
227250_at	KREMEN1	3	0	0	0	0	1
227260_at	ANKRD10	3	0	0	0	0	1
227266_s_at	FYB	3	0	0	0	0	1
227273_at	NA	3	0	0	0	0	1
227276_at	PLXDC2	3	0	0	0	0	1
227277_at	NA	3	0	0	0	0	1
227291_s_at	BOLA3	3	0	0	0	0	1
227319_at	NA	3	0	0	0	0	1
227320_at	FAM101A	3	0	0	0	0	1
227326_at	MXRA7	3	0	0	0	0	1
227332_at	NA	3	0	0	0	0	1
227350_at	HELLS	3	0	0	0	0	1
227351_at	C16orf52	3	0	0	0	0	1
227361_at	HS3ST3B1	3	0	0	0	0	1
227369_at	SERBP1	3	0	0	0	0	1
227374_at	EARS2	3	0	0	0	0	1
227377_at	IGF2BP1	3	0	0	0	0	1
227379_at	MBOAT1	3	0	0	0	0	1
227391_x_at	LRRFIP1	3	0	0	0	0	1
227401_at	IL17D	3	0	0	0	0	1
227422_at	NA	3	0	0	0	0	1
227444_at	ARMCX4	3	0	0	0	0	1
227450_at	ERP27	3	0	0	0	0	1
227458_at	NA	3	0	0	0	0	1
227461_at	STON2	3	0	0	0	0	1
227492_at	LOC647859	3	0	0	0	0	1
227499_at	NA	3	0	0	0	0	1
227520_at	CXorf15	3	0	0	0	0	1
227522_at	CMBL	3	0	0	0	0	1
227542_at	SOCS6	3	0	0	0	0	1
227547_at	NA	3	0	0	0	0	1
227579_at	NA	3	0	0	0	0	1
227586_at	TMEM170	3	0	0	0	0	1
227598_at	C7orf29	3	0	0	0	0	1
227616_at	BCL9L	3	0	0	0	0	1
227624_at	TET2	3	0	0	0	0	1
227629_at	PRLR	3	0	0	0	0	1
227630_at	NA	3	0	0	0	0	1
227633_at	RHEB	3	0	0	0	0	1
227642_at	TFCP2L1	3	0	0	0	0	1
227647_at	KCNE3	3	0	0	0	0	1
227651_at	BTBD14B	3	0	0	0	0	1
227671_at	XIST	3	0	0	0	0	1
227674_at	ZNF585A	3	0	0	0	0	1
227682_at	NA	3	0	0	0	0	1
227684_at	EDG5	3	0	0	0	0	1
227697_at	SOCS3	3	0	0	0	0	1
227699_at	C14orf149	3	0	0	0	0	1
227701_at	C10orf118	3	0	0	0	0	1
227706_at	SPIRE2	3	0	0	0	0	1
227719_at	NA	3	0	0	0	0	1
227725_at	ST6GALNAC1	3	0	0	0	0	1
227754_at	USP54	3	0	0	0	0	1
227770_at	NA	3	0	0	0	0	1
227776_at	NA	3	0	0	0	0	1
227778_at	KIAA1833	3	0	0	0	0	1
227790_at	UBE2CBP	3	0	0	0	0	1
227792_at	LOC162073	3	0	0	0	0	1
227802_at	NA	3	0	0	0	0	1
227804_at	TLCD1	3	0	0	0	0	1
227815_at	NA	3	0	0	0	0	1
227829_at	GYLTL1B	3	0	0	0	0	1
227830_at	GABRB3	3	0	0	0	0	1
227866_at	LOC729436	3	0	0	0	0	1
227871_at	CHM	3	0	0	0	0	1
227892_at	PRKAA2	3	0	0	0	0	1
227900_at	CBLB	3	0	0	0	0	1
227911_at	ARHGAP28	3	0	0	0	0	1
227918_s_at	ZYG11B	3	0	0	0	0	1
227919_at	UCA1	3	0	0	0	0	1
227921_at	LOC645561	3	0	0	0	0	1
227925_at	FLJ39051	3	0	0	0	0	1
227926_s_at	NBPF11	3	0	0	0	0	1
227947_at	PHACTR2	3	0	0	0	0	1
227959_at	NA	3	0	0	0	0	1
227960_s_at	HAGH	3	0	0	0	0	1
227962_at	ACOX1	3	0	0	0	0	1
227970_at	GPR157	3	0	0	0	0	1
227987_at	VPS13A	3	0	0	0	0	1
227998_at	S100A16	3	0	0	0	0	1
227999_at	PWWP2B	3	0	0	0	0	1
228005_at	ZXDB	3	0	0	0	0	1
228008_at	C19orf6	3	0	0	0	0	1
228057_at	DDIT4L	3	0	0	0	0	1
228065_at	BCL9L	3	0	0	0	0	1
228070_at	PPP2R5E	3	0	0	0	0	1
228082_at	ASAM	3	0	0	0	0	1
228123_s_at	ABHD12	3	0	0	0	0	1
228124_at	ABHD12	3	0	0	0	0	1
228173_at	GNAS	3	0	0	0	0	1
228183_s_at	RPAIN	3	0	0	0	0	1
228186_s_at	RSPO3	3	0	0	0	0	1
228191_at	NA	3	0	0	0	0	1
228193_s_at	C13orf15	3	0	0	0	0	1
228220_at	FCHO2	3	0	0	0	0	1
228222_at	PPP1CB	3	0	0	0	0	1
228231_at	NA	3	0	0	0	0	1
228254_at	NA	3	0	0	0	0	1
228340_at	TLE3	3	0	0	0	0	1
228356_at	ANKRD11	3	0	0	0	0	1
228360_at	LOC130576	3	0	0	0	0	1
228400_at	SHROOM3	3	0	0	0	0	1
228418_at	EXOC5	3	0	0	0	0	1
228443_s_at	SETD8	3	0	0	0	0	1
228478_at	NA	3	0	0	0	0	1
228494_at	PPP1R9A	3	0	0	0	0	1
228496_s_at	CRIM1	3	0	0	0	0	1
228498_at	NA	3	0	0	0	0	1
228499_at	PFKFB4	3	0	0	0	0	1
228506_at	NSMCE4A	3	0	0	0	0	1
228552_s_at	SSBP4	3	0	0	0	0	1
228587_at	FAM83G	3	0	0	0	0	1
228623_at	NA	3	0	0	0	0	1
228624_at	TMEM144	3	0	0	0	0	1
228697_at	HINT3	3	0	0	0	0	1
228730_s_at	SCRN2	3	0	0	0	0	1
228733_at	PUSL1	3	0	0	0	0	1
228760_at	SFRS2B	3	0	0	0	0	1
228771_at	ADRBK2	3	0	0	0	0	1
228790_at	FAM110B	3	0	0	0	0	1
228812_at	NA	3	0	0	0	0	1
228824_s_at	LTB4DH	3	0	0	0	0	1
228825_at	LTB4DH	3	0	0	0	0	1
228838_at	NA	3	0	0	0	0	1
228846_at	MXD1	3	0	0	0	0	1
228906_at	TET1	3	0	0	0	0	1
228913_at	NA	3	0	0	0	0	1
228949_at	GPR177	3	0	0	0	0	1
228960_at	NARG2	3	0	0	0	0	1
228975_at	SP6	3	0	0	0	0	1
229009_at	SIX5	3	0	0	0	0	1
229022_at	ZFX	3	0	0	0	0	1
229049_at	LCMT1	3	0	0	0	0	1
229052_at	ANKRD23	3	0	0	0	0	1
229074_at	NA	3	0	0	0	0	1
229083_at	HNRNPA0	3	0	0	0	0	1
229097_at	DIAPH3	3	0	0	0	0	1
229120_s_at	CDC42SE1	3	0	0	0	0	1
229125_at	KANK4	3	0	0	0	0	1
229128_s_at	ANP32E	3	0	0	0	0	1
229129_at	NA	3	0	0	0	0	1
[truncated: 787 more rows]

## Sheet: Sheet 6
Down-regulated genes at Day 5 in comparison to Day 3 (data from Zhang P, Zucchelli M, Bruce S, et al. Transcriptome profiling of human pre-implantation development. PLoS One. 2009;4(11):e7844. Published 2009 Nov 16. doi:10.1371/journal.pone.0007844)
Affy symbol	Gene	Pattern	MI - GV	MII - MI	D2 - MII	D3 - D2	D5 - D3
1552275_s_at	PXK	6	0	0	0	-1	-1
1552448_a_at	C8orf12	6	0	0	0	-1	-1
1552540_s_at	IQCD	6	0	0	0	-1	-1
1552807_a_at	SIGLEC10	6	0	0	0	-1	-1
1553150_at	AOF1	6	0	0	0	-1	-1
1554012_at	RSPO2	6	0	0	0	-1	-1
1558529_s_at	NA	6	0	0	0	-1	-1
1560562_a_at	ZNF677	6	0	0	0	-1	-1
1564414_a_at	PNLDC1	6	0	0	0	-1	-1
1564511_a_at	FSTL4	6	0	0	0	-1	-1
1568780_at	LOC497257	6	0	0	0	-1	-1
1568924_a_at	IQUB	6	0	0	0	-1	-1
200800_s_at	HSPA1A	6	0	0	0	-1	-1
201824_at	RNF14	6	0	0	0	-1	-1
201826_s_at	SCCPDH	6	0	0	0	-1	-1
201879_at	ARIH1	6	0	0	0	-1	-1
202181_at	KIAA0247	6	0	0	0	-1	-1
202197_at	MTMR3	6	0	0	0	-1	-1
202517_at	CRMP1	6	0	0	0	-1	-1
202597_at	IRF6	6	0	0	0	-1	-1
202794_at	INPP1	6	0	0	0	-1	-1
202837_at	TRAFD1	6	0	0	0	-1	-1
202972_s_at	FAM13A1	6	0	0	0	-1	-1
203894_at	TUBG2	6	0	0	0	-1	-1
204284_at	PPP1R3C	6	0	0	0	-1	-1
204497_at	ADCY9	6	0	0	0	-1	-1
204555_s_at	PPP1R3D	6	0	0	0	-1	-1
204674_at	LRMP	6	0	0	0	-1	-1
204716_at	CCDC6	6	0	0	0	-1	-1
204759_at	RCBTB2	6	0	0	0	-1	-1
204944_at	PTPRG	6	0	0	0	-1	-1
205083_at	AOX1	6	0	0	0	-1	-1
205293_x_at	BAIAP2	6	0	0	0	-1	-1
205295_at	CKMT2	6	0	0	0	-1	-1
205394_at	CHEK1	6	0	0	0	-1	-1
205613_at	SYT17	6	0	0	0	-1	-1
205695_at	SDS	6	0	0	0	-1	-1
205754_at	F2	6	0	0	0	-1	-1
205818_at	DBC1	6	0	0	0	-1	-1
206114_at	EPHA4	6	0	0	0	-1	-1
206488_s_at	CD36	6	0	0	0	-1	-1
206546_at	SYCP2	6	0	0	0	-1	-1
206648_at	ZNF571	6	0	0	0	-1	-1
206794_at	ERBB4	6	0	0	0	-1	-1
207328_at	ALOX15	6	0	0	0	-1	-1
207490_at	TUBA4B	6	0	0	0	-1	-1
207614_s_at	CUL1	6	0	0	0	-1	-1
207819_s_at	ABCB4	6	0	0	0	-1	-1
207992_s_at	AMPD3	6	0	0	0	-1	-1
208934_s_at	LGALS8	6	0	0	0	-1	-1
209159_s_at	NDRG4	6	0	0	0	-1	-1
209170_s_at	GPM6B	6	0	0	0	-1	-1
209485_s_at	OSBPL1A	6	0	0	0	-1	-1
209555_s_at	CD36	6	0	0	0	-1	-1
209631_s_at	GPR37	6	0	0	0	-1	-1
209706_at	NKX3-1	6	0	0	0	-1	-1
209914_s_at	NRXN1	6	0	0	0	-1	-1
209994_s_at	ABCB1	6	0	0	0	-1	-1
210286_s_at	SLC4A7	6	0	0	0	-1	-1
210753_s_at	EPHB1	6	0	0	0	-1	-1
210778_s_at	MXD4	6	0	0	0	-1	-1
211596_s_at	LRIG1	6	0	0	0	-1	-1
211925_s_at	PLCB1	6	0	0	0	-1	-1
212013_at	PXDN	6	0	0	0	-1	-1
212050_at	WIPF2	6	0	0	0	-1	-1
212217_at	PREPL	6	0	0	0	-1	-1
212794_s_at	KIAA1033	6	0	0	0	-1	-1
212799_at	STX6	6	0	0	0	-1	-1
212825_at	PAXIP1	6	0	0	0	-1	-1
213109_at	TNIK	6	0	0	0	-1	-1
213113_s_at	SLC43A3	6	0	0	0	-1	-1
213160_at	DOCK2	6	0	0	0	-1	-1
213188_s_at	MINA	6	0	0	0	-1	-1
213189_at	DKFZp667G2110	6	0	0	0	-1	-1
213349_at	TMCC1	6	0	0	0	-1	-1
213603_s_at	RAC2	6	0	0	0	-1	-1
213629_x_at	MT1F	6	0	0	0	-1	-1
213848_at	NA	6	0	0	0	-1	-1
214220_s_at	ALMS1	6	0	0	0	-1	-1
214743_at	CUX1	6	0	0	0	-1	-1
214890_s_at	FAM149A	6	0	0	0	-1	-1
214975_s_at	MTMR1	6	0	0	0	-1	-1
215411_s_at	TRAF3IP2	6	0	0	0	-1	-1
215955_x_at	ARHGAP26	6	0	0	0	-1	-1
215970_at	ZP4	6	0	0	0	-1	-1
216060_s_at	DAAM1	6	0	0	0	-1	-1
216944_s_at	ITPR1	6	0	0	0	-1	-1
217590_s_at	TRPA1	6	0	0	0	-1	-1
217862_at	PIAS1	6	0	0	0	-1	-1
217865_at	RNF130	6	0	0	0	-1	-1
218383_at	C14orf94	6	0	0	0	-1	-1
218414_s_at	NDE1	6	0	0	0	-1	-1
218543_s_at	PARP12	6	0	0	0	-1	-1
218646_at	C4orf27	6	0	0	0	-1	-1
218703_at	SEC22A	6	0	0	0	-1	-1
218807_at	VAV3	6	0	0	0	-1	-1
218841_at	ASB8	6	0	0	0	-1	-1
218905_at	INTS8	6	0	0	0	-1	-1
218980_at	FHOD3	6	0	0	0	-1	-1
219036_at	CEP70	6	0	0	0	-1	-1
219137_s_at	C2orf33	6	0	0	0	-1	-1
219229_at	SLCO3A1	6	0	0	0	-1	-1
219338_s_at	LRRC49	6	0	0	0	-1	-1
219362_at	MAK10	6	0	0	0	-1	-1
219384_s_at	ADAT1	6	0	0	0	-1	-1
219550_at	ROBO3	6	0	0	0	-1	-1
219637_at	ARMC9	6	0	0	0	-1	-1
219874_at	SLC12A8	6	0	0	0	-1	-1
219932_at	SLC27A6	6	0	0	0	-1	-1
220116_at	KCNN2	6	0	0	0	-1	-1
220190_s_at	STON1	6	0	0	0	-1	-1
220214_at	ZNF215	6	0	0	0	-1	-1
220310_at	TUBAL3	6	0	0	0	-1	-1
220312_at	FAM83E	6	0	0	0	-1	-1
220341_s_at	LOC51149	6	0	0	0	-1	-1
220951_s_at	A1CF	6	0	0	0	-1	-1
220980_s_at	ADPGK	6	0	0	0	-1	-1
221018_s_at	TDRD1	6	0	0	0	-1	-1
221064_s_at	UNKL	6	0	0	0	-1	-1
221558_s_at	LEF1	6	0	0	0	-1	-1
221964_at	TULP3	6	0	0	0	-1	-1
222132_s_at	AGK	6	0	0	0	-1	-1
222150_s_at	tcag7.1314	6	0	0	0	-1	-1
222291_at	FAM149A	6	0	0	0	-1	-1
222327_x_at	OR7E156P	6	0	0	0	-1	-1
222414_at	MLL3	6	0	0	0	-1	-1
222437_s_at	VPS24	6	0	0	0	-1	-1
222628_s_at	REV1	6	0	0	0	-1	-1
222747_s_at	SCML1	6	0	0	0	-1	-1
223098_s_at	LONP2	6	0	0	0	-1	-1
223182_s_at	AGPAT3	6	0	0	0	-1	-1
223322_at	RASSF5	6	0	0	0	-1	-1
223541_at	HAS3	6	0	0	0	-1	-1
223574_x_at	PPP2R2C	6	0	0	0	-1	-1
224190_x_at	NOD1	6	0	0	0	-1	-1
224703_at	WDR22	6	0	0	0	-1	-1
224730_at	WDR68	6	0	0	0	-1	-1
224964_s_at	GNG2	6	0	0	0	-1	-1
224974_at	SUDS3	6	0	0	0	-1	-1
225270_at	NEO1	6	0	0	0	-1	-1
225387_at	TSPAN5	6	0	0	0	-1	-1
225562_at	RASA3	6	0	0	0	-1	-1
225655_at	UHRF1	6	0	0	0	-1	-1
225796_at	PXK	6	0	0	0	-1	-1
225908_at	IAH1	6	0	0	0	-1	-1
226434_at	C7orf47	6	0	0	0	-1	-1
226592_at	ZNF618	6	0	0	0	-1	-1
226956_at	MTMR3	6	0	0	0	-1	-1
227407_at	TAPT1	6	0	0	0	-1	-1
227568_at	HECTD2	6	0	0	0	-1	-1
227654_at	C20orf175	6	0	0	0	-1	-1
227746_at	ELAVL1	6	0	0	0	-1	-1
228568_at	Gcom1	6	0	0	0	-1	-1
228816_at	LOC92270	6	0	0	0	-1	-1
228912_at	VIL1	6	0	0	0	-1	-1
229089_at	ZNF509	6	0	0	0	-1	-1
229104_s_at	GPR39	6	0	0	0	-1	-1
229132_at	MINA	6	0	0	0	-1	-1
229249_at	ERICH1	6	0	0	0	-1	-1
229893_at	FRMD3	6	0	0	0	-1	-1
230200_at	NSUN6	6	0	0	0	-1	-1
230231_at	NA	6	0	0	0	-1	-1
230285_at	SVIP	6	0	0	0	-1	-1
230465_at	HS2ST1	6	0	0	0	-1	-1
231448_at	ADAD1	6	0	0	0	-1	-1
231481_at	CCNB3	6	0	0	0	-1	-1
231949_at	NA	6	0	0	0	-1	-1
232087_at	CXorf23	6	0	0	0	-1	-1
232914_s_at	SYTL2	6	0	0	0	-1	-1
233002_at	KIAA1622	6	0	0	0	-1	-1
233823_at	KIAA1276	6	0	0	0	-1	-1
233972_s_at	FEZF2	6	0	0	0	-1	-1
234987_at	C20orf118	6	0	0	0	-1	-1
236347_at	MMAA	6	0	0	0	-1	-1
237254_at	SLC5A11	6	0	0	0	-1	-1
238005_s_at	NA	6	0	0	0	-1	-1
238423_at	SYTL3	6	0	0	0	-1	-1
238862_at	MFSD4	6	0	0	0	-1	-1
239691_at	LOC196415	6	0	0	0	-1	-1
240162_at	NA	6	0	0	0	-1	-1
241360_at	CCDC15	6	0	0	0	-1	-1
242293_at	ING3	6	0	0	0	-1	-1
242342_at	NA	6	0	0	0	-1	-1
242348_at	FAM19A4	6	0	0	0	-1	-1
242702_at	MMAA	6	0	0	0	-1	-1
242959_at	KIAA1239	6	0	0	0	-1	-1
242963_at	SGMS2	6	0	0	0	-1	-1
243580_at	GNA14	6	0	0	0	-1	-1
243620_at	NA	6	0	0	0	-1	-1
243756_at	THSD7A	6	0	0	0	-1	-1
244024_at	ZNF182	6	0	0	0	-1	-1
244467_at	C22:CTA-250D10.9	6	0	0	0	-1	-1
35254_at	TRAFD1	6	0	0	0	-1	-1
35974_at	LRMP	6	0	0	0	-1	-1
63825_at	ABHD2	6	0	0	0	-1	-1
1553137_s_at	KLF11	13	0	0	1	-1	-1
1553470_at	DNAH17	13	0	0	1	-1	-1
1562722_at	FLJ40296	13	0	0	1	-1	-1
200879_s_at	EPAS1	13	0	0	1	-1	-1
203498_at	RCAN2	13	0	0	1	-1	-1
205446_s_at	ATF2	13	0	0	1	-1	-1
206547_s_at	PPEF1	13	0	0	1	-1	-1
209754_s_at	TMPO	13	0	0	1	-1	-1
210818_s_at	BACH1	13	0	0	1	-1	-1
212305_s_at	MIA3	13	0	0	1	-1	-1
212833_at	SLC25A46	13	0	0	1	-1	-1
214631_at	ZBTB33	13	0	0	1	-1	-1
214701_s_at	FN1	13	0	0	1	-1	-1
215559_at	ABCC6	13	0	0	1	-1	-1
220535_at	FAM90A1	13	0	0	1	-1	-1
221448_s_at	TEX15	13	0	0	1	-1	-1
222172_at	NPAS3	13	0	0	1	-1	-1
225712_at	GEMIN5	13	0	0	1	-1	-1
229337_at	USP2	13	0	0	1	-1	-1
231806_s_at	STK36	13	0	0	1	-1	-1
234005_x_at	STK36	13	0	0	1	-1	-1
240731_at	NA	13	0	0	1	-1	-1
1569469_a_at	LHX8	20	0	0	-1	-1	-1
204434_at	SPATA2	20	0	0	-1	-1	-1
204689_at	HHEX	20	0	0	-1	-1	-1
204797_s_at	EML1	20	0	0	-1	-1	-1
205381_at	LRRC17	20	0	0	-1	-1	-1
206492_at	FHIT	20	0	0	-1	-1	-1
207016_s_at	ALDH1A2	20	0	0	-1	-1	-1
207737_at	NA	20	0	0	-1	-1	-1
209318_x_at	PLAGL1	20	0	0	-1	-1	-1
209661_at	KIFC3	20	0	0	-1	-1	-1
214135_at	CLDN18	20	0	0	-1	-1	-1
215463_at	OR7E24	20	0	0	-1	-1	-1
219736_at	TRIM36	20	0	0	-1	-1	-1
220323_at	CNTD2	20	0	0	-1	-1	-1
221367_at	MOS	20	0	0	-1	-1	-1
221564_at	PRMT2	20	0	0	-1	-1	-1
222778_s_at	WHSC1	20	0	0	-1	-1	-1
222816_s_at	ZCCHC2	20	0	0	-1	-1	-1
227112_at	TMCC1	20	0	0	-1	-1	-1
228375_at	IGSF11	20	0	0	-1	-1	-1
229198_at	USP35	20	0	0	-1	-1	-1
229380_at	NA	20	0	0	-1	-1	-1
235097_at	C4orf23	20	0	0	-1	-1	-1
235626_at	CAMK1D	20	0	0	-1	-1	-1
236915_at	LOC441054	20	0	0	-1	-1	-1
240313_at	DMRTB1	20	0	0	-1	-1	-1
121_at	PAX8	2	0	0	0	0	-1
1552274_at	PXK	2	0	0	0	0	-1
1552314_a_at	EYA3	2	0	0	0	0	-1
1552338_at	GSC	2	0	0	0	0	-1
1552368_at	CTCFL	2	0	0	0	0	-1
1552381_at	SRrp35	2	0	0	0	0	-1
1552405_at	NLRP5	2	0	0	0	0	-1
1552417_a_at	NEDD1	2	0	0	0	0	-1
1552423_at	ETV3	2	0	0	0	0	-1
1552461_at	FAM46D	2	0	0	0	0	-1
1552520_at	TMEM74	2	0	0	0	0	-1
1552521_a_at	TMEM74	2	0	0	0	0	-1
1552531_a_at	NLRP11	2	0	0	0	0	-1
1552588_a_at	CNBD1	2	0	0	0	0	-1
1552626_a_at	TMEM163	2	0	0	0	0	-1
1552644_a_at	PHC3	2	0	0	0	0	-1
1552660_a_at	C5orf22	2	0	0	0	0	-1
1552760_at	HDAC9	2	0	0	0	0	-1
1552897_a_at	KCNG3	2	0	0	0	0	-1
1552912_a_at	IL23R	2	0	0	0	0	-1
1552921_a_at	FIGNL1	2	0	0	0	0	-1
1552978_a_at	SCAMP1	2	0	0	0	0	-1
1553064_at	H1FOO	2	0	0	0	0	-1
1553096_s_at	BCL2L11	2	0	0	0	0	-1
1553141_at	C13orf31	2	0	0	0	0	-1
1553169_at	C20orf75	2	0	0	0	0	-1
1553171_x_at	C20orf75	2	0	0	0	0	-1
1553220_at	ALS2CR13	2	0	0	0	0	-1
1553300_a_at	DGKH	2	0	0	0	0	-1
1553386_at	MFSD2	2	0	0	0	0	-1
1553391_at	CXorf58	2	0	0	0	0	-1
1553525_at	NLRP13	2	0	0	0	0	-1
1553527_at	NLRP9	2	0	0	0	0	-1
1553528_a_at	TAF5	2	0	0	0	0	-1
1553603_s_at	ARL6IP2	2	0	0	0	0	-1
1553622_a_at	FSIP1	2	0	0	0	0	-1
1553639_a_at	PPARGC1B	2	0	0	0	0	-1
1553670_at	INTS4	2	0	0	0	0	-1
1553701_a_at	DUSP18	2	0	0	0	0	-1
1553713_a_at	RHEBL1	2	0	0	0	0	-1
1553750_a_at	FAM76B	2	0	0	0	0	-1
1553793_a_at	KIAA1109	2	0	0	0	0	-1
1553809_a_at	C9orf71	2	0	0	0	0	-1
1553830_s_at	MAGEA2	2	0	0	0	0	-1
1553835_a_at	COL29A1	2	0	0	0	0	-1
1553888_at	LDHAL6A	2	0	0	0	0	-1
1553993_s_at	MED25	2	0	0	0	0	-1
1554008_at	OSMR	2	0	0	0	0	-1
1554037_a_at	ZBTB24	2	0	0	0	0	-1
1554049_s_at	WDR42A	2	0	0	0	0	-1
1554105_at	TMEM185A	2	0	0	0	0	-1
1554112_a_at	ULK2	2	0	0	0	0	-1
1554155_at	MCPH1	2	0	0	0	0	-1
1554193_s_at	MANEA	2	0	0	0	0	-1
1554245_x_at	ARL17	2	0	0	0	0	-1
1554250_s_at	TRIM73	2	0	0	0	0	-1
1554271_a_at	CENPL	2	0	0	0	0	-1
1554277_s_at	FANCM	2	0	0	0	0	-1
1554292_a_at	UHRF1BP1L	2	0	0	0	0	-1
1554300_a_at	SVOPL	2	0	0	0	0	-1
1554334_a_at	DNAJA4	2	0	0	0	0	-1
1554341_a_at	HEL308	2	0	0	0	0	-1
1554342_s_at	HEL308	2	0	0	0	0	-1
1554345_a_at	GIN1	2	0	0	0	0	-1
1554346_at	GNB5	2	0	0	0	0	-1
1554415_at	TAF5L	2	0	0	0	0	-1
1554465_s_at	ZNF673	2	0	0	0	0	-1
1554469_at	ZBTB44	2	0	0	0	0	-1
1554489_a_at	CEP70	2	0	0	0	0	-1
1554509_a_at	C10orf97	2	0	0	0	0	-1
1554523_a_at	CNNM2	2	0	0	0	0	-1
1554582_a_at	MGC50559	2	0	0	0	0	-1
1554660_a_at	C1orf71	2	0	0	0	0	-1
1554661_s_at	C1orf71	2	0	0	0	0	-1
1554671_a_at	SRRM2	2	0	0	0	0	-1
1554677_s_at	CMTM4	2	0	0	0	0	-1
1554705_at	SCARA5	2	0	0	0	0	-1
1554708_s_at	C9orf68	2	0	0	0	0	-1
1554784_at	CNTN1	2	0	0	0	0	-1
1554789_a_at	PDE8B	2	0	0	0	0	-1
1554833_at	MCTP2	2	0	0	0	0	-1
1554844_at	EYA3	2	0	0	0	0	-1
1554849_at	TOR1A	2	0	0	0	0	-1
1554852_a_at	KIAA1257	2	0	0	0	0	-1
1554890_a_at	TIA1	2	0	0	0	0	-1
1555062_s_at	GTPBP3	2	0	0	0	0	-1
1555074_a_at	KCNH5	2	0	0	0	0	-1
1555125_at	C21orf66	2	0	0	0	0	-1
1555133_at	FAM9A	2	0	0	0	0	-1
1555202_a_at	P15RS	2	0	0	0	0	-1
1555279_at	ARMC8	2	0	0	0	0	-1
1555281_x_at	ARMC8	2	0	0	0	0	-1
1555284_at	ALS2	2	0	0	0	0	-1
1555315_a_at	MAK	2	0	0	0	0	-1
1555332_at	TPH2	2	0	0	0	0	-1
1555367_at	ZNF479	2	0	0	0	0	-1
1555368_x_at	ZNF479	2	0	0	0	0	-1
1555388_s_at	SNX25	2	0	0	0	0	-1
1555396_s_at	LOC340602	2	0	0	0	0	-1
1555467_a_at	CUGBP1	2	0	0	0	0	-1
1555513_at	PIAS2	2	0	0	0	0	-1
1555514_a_at	PIAS2	2	0	0	0	0	-1
1555538_s_at	FAM9B	2	0	0	0	0	-1
1555639_a_at	RBM14	2	0	0	0	0	-1
1555760_a_at	RBM15	2	0	0	0	0	-1
1555761_x_at	RBM15	2	0	0	0	0	-1
1555774_at	ZAR1	2	0	0	0	0	-1
1555775_a_at	ZAR1	2	0	0	0	0	-1
1555882_at	SPIN3	2	0	0	0	0	-1
1555894_s_at	ABBA-1	2	0	0	0	0	-1
1555913_at	GON4L	2	0	0	0	0	-1
1555964_at	ARL17P1	2	0	0	0	0	-1
1555967_at	NA	2	0	0	0	0	-1
1556061_at	RPP30	2	0	0	0	0	-1
1556095_at	UNC13C	2	0	0	0	0	-1
1556096_s_at	UNC13C	2	0	0	0	0	-1
1556244_s_at	LOC375196	2	0	0	0	0	-1
1556348_at	HEATR1	2	0	0	0	0	-1
1556404_a_at	LOC441208	2	0	0	0	0	-1
1556554_at	TRIM50	2	0	0	0	0	-1
1556834_at	NA	2	0	0	0	0	-1
1556874_a_at	MEX3C	2	0	0	0	0	-1
1556911_at	ALMS1	2	0	0	0	0	-1
1557047_at	YEATS2	2	0	0	0	0	-1
1557055_s_at	LOC643837	2	0	0	0	0	-1
1557060_at	NA	2	0	0	0	0	-1
1557146_a_at	FLJ32252	2	0	0	0	0	-1
1557232_at	NA	2	0	0	0	0	-1
1557240_a_at	BBX	2	0	0	0	0	-1
1557385_at	FLJ13305	2	0	0	0	0	-1
1557448_a_at	RPL41	2	0	0	0	0	-1
1557455_s_at	MOSPD1	2	0	0	0	0	-1
1557544_at	CCDC147	2	0	0	0	0	-1
1557621_at	CRIM2	2	0	0	0	0	-1
1557700_at	POLH	2	0	0	0	0	-1
1557985_s_at	CEP78	2	0	0	0	0	-1
1558094_s_at	C3orf19	2	0	0	0	0	-1
1558111_at	MBNL1	2	0	0	0	0	-1
1558163_at	PEX13	2	0	0	0	0	-1
1558164_s_at	PEX13	2	0	0	0	0	-1
1558212_at	FLJ35024	2	0	0	0	0	-1
1558216_at	MGC10981	2	0	0	0	0	-1
1558254_s_at	SRPK2	2	0	0	0	0	-1
1558437_at	IGHA1	2	0	0	0	0	-1
1558438_a_at	IGHA1	2	0	0	0	0	-1
1558622_a_at	ZNF548	2	0	0	0	0	-1
1558672_at	LOC401648	2	0	0	0	0	-1
1558858_at	NA	2	0	0	0	0	-1
1558905_at	NA	2	0	0	0	0	-1
1558920_at	LOC100128590	2	0	0	0	0	-1
1559222_at	CCDC99	2	0	0	0	0	-1
1559467_at	MTHFS	2	0	0	0	0	-1
1559861_at	FBP2	2	0	0	0	0	-1
1559893_at	CCDC75	2	0	0	0	0	-1
1559922_at	NA	2	0	0	0	0	-1
1560020_at	DNAJC13	2	0	0	0	0	-1
1560069_at	PLEKHM1L	2	0	0	0	0	-1
1560316_s_at	GLCCI1	2	0	0	0	0	-1
1560425_s_at	NA	2	0	0	0	0	-1
1560854_s_at	ZNF107	2	0	0	0	0	-1
1561353_at	NA	2	0	0	0	0	-1
1561433_at	LOC285103	2	0	0	0	0	-1
1561489_at	ARHGAP15	2	0	0	0	0	-1
1561592_at	NA	2	0	0	0	0	-1
1561673_at	NA	2	0	0	0	0	-1
1562209_at	WDR21B	2	0	0	0	0	-1
1562400_at	LOC283112	2	0	0	0	0	-1
1562424_at	LOC285889	2	0	0	0	0	-1
1562439_at	NCOA3	2	0	0	0	0	-1
1562762_at	C3orf56	2	0	0	0	0	-1
1562926_at	NA	2	0	0	0	0	-1
1562960_at	LOC338653	2	0	0	0	0	-1
1563053_at	LOC729083	2	0	0	0	0	-1
1564662_at	LOC285346	2	0	0	0	0	-1
1564962_at	ZNF92	2	0	0	0	0	-1
1565579_at	NA	2	0	0	0	0	-1
1568733_at	C10orf76	2	0	0	0	0	-1
1568763_s_at	LOC728613	2	0	0	0	0	-1
1568777_at	EML5	2	0	0	0	0	-1
1568791_s_at	NA	2	0	0	0	0	-1
1568971_at	C14orf135	2	0	0	0	0	-1
1569076_a_at	FLJ16287	2	0	0	0	0	-1
1569077_x_at	FLJ16287	2	0	0	0	0	-1
1569110_x_at	LOC728613	2	0	0	0	0	-1
1569218_at	NA	2	0	0	0	0	-1
1569241_a_at	ZNF93	2	0	0	0	0	-1
1569320_at	GPBP1L1	2	0	0	0	0	-1
1569428_at	WIBG	2	0	0	0	0	-1
1569454_a_at	LOC283352	2	0	0	0	0	-1
1569479_at	ZNF718	2	0	0	0	0	-1
1569607_s_at	LOC643187	2	0	0	0	0	-1
1569792_a_at	MGC50559	2	0	0	0	0	-1
1569969_a_at	UNC13C	2	0	0	0	0	-1
1570234_at	NA	2	0	0	0	0	-1
1570250_at	RP11-35N6.1	2	0	0	0	0	-1
1570253_a_at	RHEBL1	2	0	0	0	0	-1
1570337_at	FIGLA	2	0	0	0	0	-1
1570371_a_at	SELI	2	0	0	0	0	-1
1570394_at	XRN1	2	0	0	0	0	-1
200093_s_at	HINT1	2	0	0	0	0	-1
200621_at	CSRP1	2	0	0	0	0	-1
200667_at	UBE2D3	2	0	0	0	0	-1
200878_at	EPAS1	2	0	0	0	0	-1
200951_s_at	CCND2	2	0	0	0	0	-1
200953_s_at	CCND2	2	0	0	0	0	-1
201029_s_at	CD99	2	0	0	0	0	-1
201032_at	BLCAP	2	0	0	0	0	-1
201060_x_at	STOM	2	0	0	0	0	-1
201092_at	RBBP7	2	0	0	0	0	-1
201100_s_at	USP9X	2	0	0	0	0	-1
201196_s_at	AMD1	2	0	0	0	0	-1
201212_at	LGMN	2	0	0	0	0	-1
201311_s_at	SH3BGRL	2	0	0	0	0	-1
201387_s_at	UCHL1	2	0	0	0	0	-1
201498_at	USP7	2	0	0	0	0	-1
201502_s_at	NFKBIA	2	0	0	0	0	-1
201554_x_at	GYG1	2	0	0	0	0	-1
201604_s_at	PPP1R12A	2	0	0	0	0	-1
201606_s_at	PWP1	2	0	0	0	0	-1
201642_at	IFNGR2	2	0	0	0	0	-1
201674_s_at	AKAP1	2	0	0	0	0	-1
201683_x_at	TOX4	2	0	0	0	0	-1
201686_x_at	API5	2	0	0	0	0	-1
201697_s_at	DNMT1	2	0	0	0	0	-1
201716_at	SNX1	2	0	0	0	0	-1
201719_s_at	EPB41L2	2	0	0	0	0	-1
201752_s_at	ADD3	2	0	0	0	0	-1
201753_s_at	ADD3	2	0	0	0	0	-1
201768_s_at	CLINT1	2	0	0	0	0	-1
201774_s_at	NCAPD2	2	0	0	0	0	-1
201775_s_at	ATPAF1	2	0	0	0	0	-1
201809_s_at	ENG	2	0	0	0	0	-1
201823_s_at	RNF14	2	0	0	0	0	-1
201853_s_at	CDC25B	2	0	0	0	0	-1
201876_at	PON2	2	0	0	0	0	-1
201942_s_at	CPD	2	0	0	0	0	-1
201963_at	ACSL1	2	0	0	0	0	-1
201965_s_at	SETX	2	0	0	0	0	-1
201995_at	EXT1	2	0	0	0	0	-1
202014_at	PPP1R15A	2	0	0	0	0	-1
202031_s_at	WIPI2	2	0	0	0	0	-1
202046_s_at	GRLF1	2	0	0	0	0	-1
202082_s_at	SEC14L1	2	0	0	0	0	-1
202083_s_at	SEC14L1	2	0	0	0	0	-1
202088_at	SLC39A6	2	0	0	0	0	-1
202089_s_at	SLC39A6	2	0	0	0	0	-1
202124_s_at	TRAK2	2	0	0	0	0	-1
202141_s_at	COPS8	2	0	0	0	0	-1
202162_s_at	CNOT8	2	0	0	0	0	-1
202180_s_at	MVP	2	0	0	0	0	-1
202184_s_at	NUP133	2	0	0	0	0	-1
202191_s_at	GAS7	2	0	0	0	0	-1
202283_at	SERPINF1	2	0	0	0	0	-1
202368_s_at	TRAM2	2	0	0	0	0	-1
202379_s_at	NKTR	2	0	0	0	0	-1
202388_at	RGS2	2	0	0	0	0	-1
202413_s_at	USP1	2	0	0	0	0	-1
202425_x_at	PPP3CA	2	0	0	0	0	-1
202466_at	POLS	2	0	0	0	0	-1
202495_at	TBCC	2	0	0	0	0	-1
202506_at	SSFA2	2	0	0	0	0	-1
202529_at	PRPSAP1	2	0	0	0	0	-1
202555_s_at	MYLK	2	0	0	0	0	-1
202601_s_at	HTATSF1	2	0	0	0	0	-1
202602_s_at	HTATSF1	2	0	0	0	0	-1
202616_s_at	MECP2	2	0	0	0	0	-1
202637_s_at	ICAM1	2	0	0	0	0	-1
202658_at	PEX11B	2	0	0	0	0	-1
202679_at	NPC1	2	0	0	0	0	-1
202705_at	CCNB2	2	0	0	0	0	-1
202708_s_at	HIST2H2BE	2	0	0	0	0	-1
202723_s_at	FOXO1	2	0	0	0	0	-1
202880_s_at	PSCD1	2	0	0	0	0	-1
202901_x_at	CTSS	2	0	0	0	0	-1
202909_at	EPM2AIP1	2	0	0	0	0	-1
202973_x_at	FAM13A1	2	0	0	0	0	-1
202980_s_at	SIAH1	2	0	0	0	0	-1
202981_x_at	SIAH1	2	0	0	0	0	-1
203016_s_at	SSX2IP	2	0	0	0	0	-1
203026_at	ZBTB5	2	0	0	0	0	-1
203030_s_at	PTPRN2	2	0	0	0	0	-1
203077_s_at	SMAD2	2	0	0	0	0	-1
203079_s_at	CUL2	2	0	0	0	0	-1
203088_at	FBLN5	2	0	0	0	0	-1
203094_at	MAD2L1BP	2	0	0	0	0	-1
203102_s_at	MGAT2	2	0	0	0	0	-1
203104_at	CSF1R	2	0	0	0	0	-1
203129_s_at	KIF5C	2	0	0	0	0	-1
203167_at	TIMP2	2	0	0	0	0	-1
203204_s_at	JMJD2A	2	0	0	0	0	-1
203205_at	JMJD2A	2	0	0	0	0	-1
203208_s_at	MTFR1	2	0	0	0	0	-1
203250_at	RBM16	2	0	0	0	0	-1
203256_at	CDH3	2	0	0	0	0	-1
203287_at	LAD1	2	0	0	0	0	-1
203291_at	CNOT4	2	0	0	0	0	-1
203297_s_at	JARID2	2	0	0	0	0	-1
203318_s_at	ZNF148	2	0	0	0	0	-1
203319_s_at	ZNF148	2	0	0	0	0	-1
203321_s_at	ADNP2	2	0	0	0	0	-1
203339_at	SLC25A12	2	0	0	0	0	-1
203340_s_at	SLC25A12	2	0	0	0	0	-1
203345_s_at	MTF2	2	0	0	0	0	-1
203350_at	AP1G1	2	0	0	0	0	-1
203355_s_at	PSD3	2	0	0	0	0	-1
203372_s_at	SOCS2	2	0	0	0	0	-1
203377_s_at	CDC40	2	0	0	0	0	-1
203402_at	KCNAB2	2	0	0	0	0	-1
203406_at	MFAP1	2	0	0	0	0	-1
203428_s_at	ASF1A	2	0	0	0	0	-1
203467_at	PMM1	2	0	0	0	0	-1
203492_x_at	CEP57	2	0	0	0	0	-1
203502_at	BPGM	2	0	0	0	0	-1
203520_s_at	ZNF318	2	0	0	0	0	-1
203532_x_at	CUL5	2	0	0	0	0	-1
203533_s_at	CUL5	2	0	0	0	0	-1
203541_s_at	KLF9	2	0	0	0	0	-1
203554_x_at	PTTG1	2	0	0	0	0	-1
203586_s_at	ARL4D	2	0	0	0	0	-1
203607_at	INPP5F	2	0	0	0	0	-1
203630_s_at	COG5	2	0	0	0	0	-1
203655_at	XRCC1	2	0	0	0	0	-1
203686_at	MPG	2	0	0	0	0	-1
203711_s_at	HIBCH	2	0	0	0	0	-1
203714_s_at	TBCE	2	0	0	0	0	-1
203723_at	ITPKB	2	0	0	0	0	-1
203730_s_at	ZKSCAN5	2	0	0	0	0	-1
203731_s_at	ZKSCAN5	2	0	0	0	0	-1
203738_at	C5orf22	2	0	0	0	0	-1
203744_at	HMGB3	2	0	0	0	0	-1
203773_x_at	BLVRA	2	0	0	0	0	-1
203787_at	SSBP2	2	0	0	0	0	-1
203833_s_at	TGOLN2	2	0	0	0	0	-1
203834_s_at	TGOLN2	2	0	0	0	0	-1
203851_at	IGFBP6	2	0	0	0	0	-1
203852_s_at	SMN1	2	0	0	0	0	-1
203855_at	WDR47	2	0	0	0	0	-1
203892_at	WFDC2	2	0	0	0	0	-1
203898_at	RCP9	2	0	0	0	0	-1
203899_s_at	RCP9	2	0	0	0	0	-1
203945_at	ARG2	2	0	0	0	0	-1
203946_s_at	ARG2	2	0	0	0	0	-1
203951_at	CNN1	2	0	0	0	0	-1
203966_s_at	PPM1A	2	0	0	0	0	-1
203975_s_at	CHAF1A	2	0	0	0	0	-1
203997_at	PTPN3	2	0	0	0	0	-1
204008_at	DNAL4	2	0	0	0	0	-1
204028_s_at	RABGAP1	2	0	0	0	0	-1
204062_s_at	ULK2	2	0	0	0	0	-1
204063_s_at	ULK2	2	0	0	0	0	-1
204071_s_at	TOPORS	2	0	0	0	0	-1
204082_at	PBX3	2	0	0	0	0	-1
204086_at	PRAME	2	0	0	0	0	-1
204097_s_at	RBMX2	2	0	0	0	0	-1
204098_at	RBMX2	2	0	0	0	0	-1
204107_at	NFYA	2	0	0	0	0	-1
204115_at	GNG11	2	0	0	0	0	-1
204131_s_at	FOXO3	2	0	0	0	0	-1
204148_s_at	POMZP3	2	0	0	0	0	-1
204151_x_at	AKR1C1	2	0	0	0	0	-1
204177_s_at	KLHL20	2	0	0	0	0	-1
204180_s_at	ZBTB43	2	0	0	0	0	-1
204201_s_at	PTPN13	2	0	0	0	0	-1
204221_x_at	GLIPR1	2	0	0	0	0	-1
204245_s_at	RPP14	2	0	0	0	0	-1
204308_s_at	KIAA0329	2	0	0	0	0	-1
204311_at	ATP1B2	2	0	0	0	0	-1
204315_s_at	GTSE1	2	0	0	0	0	-1
204321_at	NEO1	2	0	0	0	0	-1
204326_x_at	MT1X	2	0	0	0	0	-1
204327_s_at	ZNF202	2	0	0	0	0	-1
204396_s_at	GRK5	2	0	0	0	0	-1
204408_at	APEX2	2	0	0	0	0	-1
204417_at	GALC	2	0	0	0	0	-1
204433_s_at	SPATA2	2	0	0	0	0	-1
204438_at	MRC1	2	0	0	0	0	-1
204440_at	CD83	2	0	0	0	0	-1
204448_s_at	PDCL	2	0	0	0	0	-1
204453_at	ZNF84	2	0	0	0	0	-1
204460_s_at	RAD1	2	0	0	0	0	-1
204472_at	GEM	2	0	0	0	0	-1
204481_at	BRPF1	2	0	0	0	0	-1
204502_at	SAMHD1	2	0	0	0	0	-1
204504_s_at	HIRIP3	2	0	0	0	0	-1
204523_at	ZNF140	2	0	0	0	0	-1
204525_at	PHF14	2	0	0	0	0	-1
204557_s_at	DZIP1	2	0	0	0	0	-1
204568_at	KIAA0831	2	0	0	0	0	-1
204587_at	SLC25A14	2	0	0	0	0	-1
204641_at	NEK2	2	0	0	0	0	-1
204669_s_at	RNF24	2	0	0	0	0	-1
204690_at	STX8	2	0	0	0	0	-1
204696_s_at	CDC25A	2	0	0	0	0	-1
204709_s_at	KIF23	2	0	0	0	0	-1
204710_s_at	WIPI2	2	0	0	0	0	-1
204715_at	PANX1	2	0	0	0	0	-1
204771_s_at	TTF1	2	0	0	0	0	-1
204775_at	CHAF1B	2	0	0	0	0	-1
204776_at	THBS4	2	0	0	0	0	-1
204784_s_at	MLF1	2	0	0	0	0	-1
204798_at	MYB	2	0	0	0	0	-1
204809_at	CLPX	2	0	0	0	0	-1
204823_at	NAV3	2	0	0	0	0	-1
204847_at	ZBTB11	2	0	0	0	0	-1
204851_s_at	DCX	2	0	0	0	0	-1
204855_at	SERPINB5	2	0	0	0	0	-1
204879_at	PDPN	2	0	0	0	0	-1
204900_x_at	SAP30	2	0	0	0	0	-1
204913_s_at	SOX11	2	0	0	0	0	-1
204920_at	CPS1	2	0	0	0	0	-1
204962_s_at	CENPA	2	0	0	0	0	-1
204980_at	CLOCK	2	0	0	0	0	-1
205005_s_at	NMT2	2	0	0	0	0	-1
205011_at	LOH11CR2A	2	0	0	0	0	-1
205031_at	EFNB3	2	0	0	0	0	-1
205062_x_at	ARID4A	2	0	0	0	0	-1
205070_at	ING3	2	0	0	0	0	-1
205077_s_at	PIGF	2	0	0	0	0	-1
205113_at	NEFM	2	0	0	0	0	-1
205129_at	NPM3	2	0	0	0	0	-1
205130_at	RAGE	2	0	0	0	0	-1
205134_s_at	NUFIP1	2	0	0	0	0	-1
205135_s_at	NUFIP1	2	0	0	0	0	-1
205148_s_at	CLCN4	2	0	0	0	0	-1
205167_s_at	CDC25C	2	0	0	0	0	-1
205182_s_at	ZNF324	2	0	0	0	0	-1
205190_at	PLS1	2	0	0	0	0	-1
205209_at	ACVR1B	2	0	0	0	0	-1
205226_at	PDGFRL	2	0	0	0	0	-1
205228_at	RBMS2	2	0	0	0	0	-1
205230_at	RPH3A	2	0	0	0	0	-1
205302_at	IGFBP1	2	0	0	0	0	-1
205322_s_at	MTF1	2	0	0	0	0	-1
205331_s_at	REEP2	2	0	0	0	0	-1
205337_at	DCT	2	0	0	0	0	-1
205338_s_at	DCT	2	0	0	0	0	-1
205339_at	STIL	2	0	0	0	0	-1
205356_at	USP13	2	0	0	0	0	-1
205371_s_at	DBT	2	0	0	0	0	-1
205443_at	SNAPC1	2	0	0	0	0	-1
205470_s_at	KLK11	2	0	0	0	0	-1
205476_at	CCL20	2	0	0	0	0	-1
205486_at	TESK2	2	0	0	0	0	-1
205489_at	CRYM	2	0	0	0	0	-1
205500_at	C5	2	0	0	0	0	-1
205504_at	BTK	2	0	0	0	0	-1
205506_at	VIL1	2	0	0	0	0	-1
205508_at	SCN1B	2	0	0	0	0	-1
205528_s_at	RUNX1T1	2	0	0	0	0	-1
205529_s_at	RUNX1T1	2	0	0	0	0	-1
205544_s_at	CR2	2	0	0	0	0	-1
205558_at	TRAF6	2	0	0	0	0	-1
205593_s_at	PDE9A	2	0	0	0	0	-1
205603_s_at	DIAPH2	2	0	0	0	0	-1
205606_at	LRP6	2	0	0	0	0	-1
205635_at	KALRN	2	0	0	0	0	-1
205698_s_at	MAP2K6	2	0	0	0	0	-1
205701_at	IPO8	2	0	0	0	0	-1
205713_s_at	COMP	2	0	0	0	0	-1
205791_x_at	ZNF230	2	0	0	0	0	-1
205799_s_at	SLC3A1	2	0	0	0	0	-1
205827_at	CCK	2	0	0	0	0	-1
205830_at	CLGN	2	0	0	0	0	-1
205854_at	TULP3	2	0	0	0	0	-1
205882_x_at	ADD3	2	0	0	0	0	-1
205883_at	ZBTB16	2	0	0	0	0	-1
205928_at	ZNF443	2	0	0	0	0	-1
205931_s_at	CREB5	2	0	0	0	0	-1
205932_s_at	MSX1	2	0	0	0	0	-1
205934_at	PLCL1	2	0	0	0	0	-1
205940_at	MYH3	2	0	0	0	0	-1
205955_at	NA	2	0	0	0	0	-1
205971_s_at	CTRB1	2	0	0	0	0	-1
205975_s_at	HOXD1	2	0	0	0	0	-1
206002_at	GPR64	2	0	0	0	0	-1
206010_at	HABP2	2	0	0	0	0	-1
206113_s_at	RAB5A	2	0	0	0	0	-1
206122_at	SOX15	2	0	0	0	0	-1
206140_at	LHX2	2	0	0	0	0	-1
206176_at	BMP6	2	0	0	0	0	-1
206182_at	ZNF134	2	0	0	0	0	-1
206226_at	HRG	2	0	0	0	0	-1
206232_s_at	B4GALT6	2	0	0	0	0	-1
206240_s_at	ZNF136	2	0	0	0	0	-1
206254_at	EGF	2	0	0	0	0	-1
206260_at	TGM4	2	0	0	0	0	-1
206288_at	PGGT1B	2	0	0	0	0	-1
206289_at	HOXA4	2	0	0	0	0	-1
206343_s_at	NRG1	2	0	0	0	0	-1
206345_s_at	PON1	2	0	0	0	0	-1
206373_at	ZIC1	2	0	0	0	0	-1
206404_at	FGF9	2	0	0	0	0	-1
206412_at	FER	2	0	0	0	0	-1
206413_s_at	TCL1B	2	0	0	0	0	-1
206438_x_at	TCTN2	2	0	0	0	0	-1
206521_s_at	GTF2A1	2	0	0	0	0	-1
206555_s_at	THUMPD1	2	0	0	0	0	-1
206588_at	DAZL	2	0	0	0	0	-1
206643_at	HAL	2	0	0	0	0	-1
206654_s_at	POLR3G	2	0	0	0	0	-1
206669_at	GAD1	2	0	0	0	0	-1
206670_s_at	GAD1	2	0	0	0	0	-1
206696_at	GPR143	2	0	0	0	0	-1
206708_at	FOXN2	2	0	0	0	0	-1
206763_at	FKBP6	2	0	0	0	0	-1
206818_s_at	CNNM2	2	0	0	0	0	-1
206847_s_at	HOXA7	2	0	0	0	0	-1
206893_at	SALL1	2	0	0	0	0	-1
206900_x_at	ZNF253	2	0	0	0	0	-1
206967_at	CCNT1	2	0	0	0	0	-1
207020_at	HSF2BP	2	0	0	0	0	-1
207022_s_at	LDHC	2	0	0	0	0	-1
207030_s_at	CSRP2	2	0	0	0	0	-1
207067_s_at	HDC	2	0	0	0	0	-1
207079_s_at	MED6	2	0	0	0	0	-1
207098_s_at	MFN1	2	0	0	0	0	-1
207100_s_at	VAMP1	2	0	0	0	0	-1
207144_s_at	CITED1	2	0	0	0	0	-1
207155_at	TBX5	2	0	0	0	0	-1
207156_at	HIST1H2AG	2	0	0	0	0	-1
207164_s_at	ZNF238	2	0	0	0	0	-1
207213_s_at	USP2	2	0	0	0	0	-1
207230_at	CDON	2	0	0	0	0	-1
207233_s_at	MITF	2	0	0	0	0	-1
207259_at	C17orf73	2	0	0	0	0	-1
207362_at	SLC30A4	2	0	0	0	0	-1
207443_at	NR2E1	2	0	0	0	0	-1
207463_x_at	PRSS3	2	0	0	0	0	-1
207513_s_at	ZNF189	2	0	0	0	0	-1
207515_s_at	POLR1C	2	0	0	0	0	-1
207551_s_at	MSL3L1	2	0	0	0	0	-1
207593_at	ABCG4	2	0	0	0	0	-1
207604_s_at	SLC4A7	2	0	0	0	0	-1
207624_s_at	RPGR	2	0	0	0	0	-1
207628_s_at	WBSCR22	2	0	0	0	0	-1
207712_at	BAGE	2	0	0	0	0	-1
207735_at	RNF125	2	0	0	0	0	-1
207753_at	ZNF304	2	0	0	0	0	-1
207801_s_at	RNF10	2	0	0	0	0	-1
207881_at	NA	2	0	0	0	0	-1
207899_at	GIP	2	0	0	0	0	-1
207933_at	ZP2	2	0	0	0	0	-1
208051_s_at	PAIP1	2	0	0	0	0	-1
208110_x_at	MED25	2	0	0	0	0	-1
208251_at	KCNC4	2	0	0	0	0	-1
208258_s_at	GAS2L1	2	0	0	0	0	-1
208282_x_at	DAZ2	2	0	0	0	0	-1
208300_at	PTPRH	2	0	0	0	0	-1
208341_x_at	CSH2	2	0	0	0	0	-1
208368_s_at	BRCA2	2	0	0	0	0	-1
208370_s_at	RCAN1	2	0	0	0	0	-1
208398_s_at	TBPL1	2	0	0	0	0	-1
208484_at	HIST1H1A	2	0	0	0	0	-1
208511_at	PTTG3	2	0	0	0	0	-1
208527_x_at	HIST1H2BE	2	0	0	0	0	-1
208656_s_at	CCNI	2	0	0	0	0	-1
208735_s_at	CTDSP2	2	0	0	0	0	-1
208739_x_at	SUMO2	2	0	0	0	0	-1
208749_x_at	FLOT1	2	0	0	0	0	-1
208786_s_at	MAP1LC3B	2	0	0	0	0	-1
208810_at	DNAJB6	2	0	0	0	0	-1
208912_s_at	CNP	2	0	0	0	0	-1
208935_s_at	LGALS8	2	0	0	0	0	-1
208936_x_at	LGALS8	2	0	0	0	0	-1
208950_s_at	ALDH7A1	2	0	0	0	0	-1
208979_at	NCOA6	2	0	0	0	0	-1
208994_s_at	PPIG	2	0	0	0	0	-1
208996_s_at	POLR2C	2	0	0	0	0	-1
209004_s_at	FBXL5	2	0	0	0	0	-1
209048_s_at	ZMYND8	2	0	0	0	0	-1
209064_x_at	PAIP1	2	0	0	0	0	-1
209076_s_at	WDR45L	2	0	0	0	0	-1
209085_x_at	RFC1	2	0	0	0	0	-1
209087_x_at	MCAM	2	0	0	0	0	-1
209098_s_at	JAG1	2	0	0	0	0	-1
209099_x_at	JAG1	2	0	0	0	0	-1
209107_x_at	NCOA1	2	0	0	0	0	-1
209160_at	AKR1C3	2	0	0	0	0	-1
209167_at	GPM6B	2	0	0	0	0	-1
209168_at	GPM6B	2	0	0	0	0	-1
209189_at	FOS	2	0	0	0	0	-1
209193_at	PIM1	2	0	0	0	0	-1
209259_s_at	SMC3	2	0	0	0	0	-1
209282_at	PRKD2	2	0	0	0	0	-1
209284_s_at	C3orf63	2	0	0	0	0	-1
209340_at	UAP1	2	0	0	0	0	-1
209362_at	MED21	2	0	0	0	0	-1
209392_at	ENPP2	2	0	0	0	0	-1
209408_at	KIF2C	2	0	0	0	0	-1
209468_at	LRP5	2	0	0	0	0	-1
209496_at	RARRES2	2	0	0	0	0	-1
209499_x_at	TNFSF13	2	0	0	0	0	-1
209500_x_at	TNFSF13	2	0	0	0	0	-1
209504_s_at	PLEKHB1	2	0	0	0	0	-1
209514_s_at	RAB27A	2	0	0	0	0	-1
209529_at	PPAP2C	2	0	0	0	0	-1
209560_s_at	DLK1	2	0	0	0	0	-1
209567_at	RRS1	2	0	0	0	0	-1
209569_x_at	D4S234E	2	0	0	0	0	-1
209570_s_at	D4S234E	2	0	0	0	0	-1
209576_at	GNAI1	2	0	0	0	0	-1
209579_s_at	MBD4	2	0	0	0	0	-1
209580_s_at	MBD4	2	0	0	0	0	-1
209581_at	HRASLS3	2	0	0	0	0	-1
209629_s_at	NXT2	2	0	0	0	0	-1
209699_x_at	AKR1C2	2	0	0	0	0	-1
209711_at	SLC35D1	2	0	0	0	0	-1
209715_at	CBX5	2	0	0	0	0	-1
209724_s_at	ZFP161	2	0	0	0	0	-1
209746_s_at	COQ7	2	0	0	0	0	-1
209760_at	KIAA0922	2	0	0	0	0	-1
209785_s_at	PLA2G4C	2	0	0	0	0	-1
209786_at	HMGN4	2	0	0	0	0	-1
209787_s_at	HMGN4	2	0	0	0	0	-1
209804_at	DCLRE1A	2	0	0	0	0	-1
209814_at	ZNF330	2	0	0	0	0	-1
209822_s_at	VLDLR	2	0	0	0	0	-1
209845_at	MKRN1	2	0	0	0	0	-1
209862_s_at	CEP57	2	0	0	0	0	-1
209874_x_at	CNNM2	2	0	0	0	0	-1
209876_at	GIT2	2	0	0	0	0	-1
209890_at	TSPAN5	2	0	0	0	0	-1
209958_s_at	BBS9	2	0	0	0	0	-1
209989_at	ZNF268	2	0	0	0	0	-1
209995_s_at	TCL1A	2	0	0	0	0	-1
210012_s_at	EWSR1	2	0	0	0	0	-1
210021_s_at	CCNO	2	0	0	0	0	-1
210052_s_at	TPX2	2	0	0	0	0	-1
210053_at	TAF5	2	0	0	0	0	-1
210056_at	RND1	2	0	0	0	0	-1
210092_at	MAGOH	2	0	0	0	0	-1
210093_s_at	MAGOH	2	0	0	0	0	-1
210095_s_at	IGFBP3	2	0	0	0	0	-1
210104_at	MED6	2	0	0	0	0	-1
210105_s_at	FYN	2	0	0	0	0	-1
210127_at	RAB6B	2	0	0	0	0	-1
210142_x_at	FLOT1	2	0	0	0	0	-1
210162_s_at	NFATC1	2	0	0	0	0	-1
210180_s_at	SFRS10	2	0	0	0	0	-1
210189_at	HSPA1L	2	0	0	0	0	-1
210204_s_at	CNOT4	2	0	0	0	0	-1
210216_x_at	RAD1	2	0	0	0	0	-1
210247_at	SYN2	2	0	0	0	0	-1
210249_s_at	NCOA1	2	0	0	0	0	-1
210281_s_at	ZMYM2	2	0	0	0	0	-1
210284_s_at	MAP3K7IP2	2	0	0	0	0	-1
210290_at	ZNF174	2	0	0	0	0	-1
210291_s_at	ZNF174	2	0	0	0	0	-1
210313_at	LILRA4	2	0	0	0	0	-1
210314_x_at	TNFSF13	2	0	0	0	0	-1
210334_x_at	BIRC5	2	0	0	0	0	-1
210371_s_at	RBBP4	2	0	0	0	0	-1
210407_at	PPM1A	2	0	0	0	0	-1
210415_s_at	ODF2	2	0	0	0	0	-1
210426_x_at	RORA	2	0	0	0	0	-1
210467_x_at	MAGEA12	2	0	0	0	0	-1
210479_s_at	RORA	2	0	0	0	0	-1
210493_s_at	MFAP3L	2	0	0	0	0	-1
210515_at	HNF1A	2	0	0	0	0	-1
210524_x_at	NA	2	0	0	0	0	-1
210530_s_at	NR2C1	2	0	0	0	0	-1
210585_s_at	TNPO2	2	0	0	0	0	-1
210620_s_at	GTF3C2	2	0	0	0	0	-1
210623_at	LOC51035	2	0	0	0	0	-1
210634_at	KLHL20	2	0	0	0	0	-1
210635_s_at	KLHL20	2	0	0	0	0	-1
210732_s_at	LGALS8	2	0	0	0	0	-1
210806_at	TTLL5	2	0	0	0	0	-1
210810_s_at	SLC6A5	2	0	0	0	0	-1
210820_x_at	COQ7	2	0	0	0	0	-1
210821_x_at	CENPA	2	0	0	0	0	-1
210830_s_at	PON2	2	0	0	0	0	-1
210839_s_at	ENPP2	2	0	0	0	0	-1
210843_s_at	MFAP3L	2	0	0	0	0	-1
210910_s_at	POMZP3	2	0	0	0	0	-1
210944_s_at	CAPN3	2	0	0	0	0	-1
210948_s_at	LEF1	2	0	0	0	0	-1
210951_x_at	RAB27A	2	0	0	0	0	-1
210958_s_at	MAST4	2	0	0	0	0	-1
211061_s_at	MGAT2	2	0	0	0	0	-1
211086_x_at	NEK1	2	0	0	0	0	-1
211088_s_at	PLK4	2	0	0	0	0	-1
211105_s_at	NFATC1	2	0	0	0	0	-1
211107_s_at	AURKC	2	0	0	0	0	-1
211124_s_at	KITLG	2	0	0	0	0	-1
211126_s_at	CSRP2	2	0	0	0	0	-1
211128_at	EDA	2	0	0	0	0	-1
211131_s_at	EDA	2	0	0	0	0	-1
211167_s_at	GCK	2	0	0	0	0	-1
211219_s_at	LHX2	2	0	0	0	0	-1
211251_x_at	NFYC	2	0	0	0	0	-1
211275_s_at	GYG1	2	0	0	0	0	-1
211324_s_at	RGPD5	2	0	0	0	0	-1
211341_at	POU4F1	2	0	0	0	0	-1
211373_s_at	PSEN2	2	0	0	0	0	-1
211449_at	MSH6	2	0	0	0	0	-1
211519_s_at	KIF2C	2	0	0	0	0	-1
211554_s_at	APAF1	2	0	0	0	0	-1
211575_s_at	UBE3A	2	0	0	0	0	-1
211602_s_at	TRPC1	2	0	0	0	0	-1
211653_x_at	AKR1C2	2	0	0	0	0	-1
211671_s_at	NR3C1	2	0	0	0	0	-1
211704_s_at	SPIN2B	2	0	0	0	0	-1
211715_s_at	BDH1	2	0	0	0	0	-1
211719_x_at	FN1	2	0	0	0	0	-1
211729_x_at	BLVRA	2	0	0	0	0	-1
211915_s_at	TUBB4Q	2	0	0	0	0	-1
212016_s_at	PTBP1	2	0	0	0	0	-1
212065_s_at	USP34	2	0	0	0	0	-1
212066_s_at	USP34	2	0	0	0	0	-1
212095_s_at	MTUS1	2	0	0	0	0	-1
212106_at	UBXD8	2	0	0	0	0	-1
212154_at	SDC2	2	0	0	0	0	-1
212158_at	SDC2	2	0	0	0	0	-1
212185_x_at	MT2A	2	0	0	0	0	-1
212240_s_at	PIK3R1	2	0	0	0	0	-1
212241_at	Gcom1	2	0	0	0	0	-1
212242_at	TUBA4A	2	0	0	0	0	-1
212264_s_at	WAPAL	2	0	0	0	0	-1
212420_at	ELF1	2	0	0	0	0	-1
212434_at	GRPEL1	2	0	0	0	0	-1
212448_at	NEDD4L	2	0	0	0	0	-1
212464_s_at	FN1	2	0	0	0	0	-1
212479_s_at	RMND5A	2	0	0	0	0	-1
212487_at	GPATCH8	2	0	0	0	0	-1
212544_at	ZNHIT3	2	0	0	0	0	-1
212571_at	CHD8	2	0	0	0	0	-1
212596_s_at	HMG2L1	2	0	0	0	0	-1
212627_s_at	CLEC3B	2	0	0	0	0	-1
212647_at	RRAS	2	0	0	0	0	-1
212654_at	TPM2	2	0	0	0	0	-1
212656_at	TSFM	2	0	0	0	0	-1
212689_s_at	JMJD1A	2	0	0	0	0	-1
212698_s_at	40422	2	0	0	0	0	-1
212707_s_at	RASA4	2	0	0	0	0	-1
212712_at	CAMSAP1	2	0	0	0	0	-1
212730_at	DMN	2	0	0	0	0	-1
212764_at	NA	2	0	0	0	0	-1
212800_at	STX6	2	0	0	0	0	-1
212817_at	DNAJB5	2	0	0	0	0	-1
212835_at	KIAA0157	2	0	0	0	0	-1
212837_at	KIAA0157	2	0	0	0	0	-1
212859_x_at	MT1E	2	0	0	0	0	-1
212877_at	KLC1	2	0	0	0	0	-1
212985_at	NA	2	0	0	0	0	-1
212990_at	SYNJ1	2	0	0	0	0	-1
213010_at	PRKCDBP	2	0	0	0	0	-1
213062_at	NTAN1	2	0	0	0	0	-1
213142_x_at	tcag7.1314	2	0	0	0	0	-1
213161_at	C9orf97	2	0	0	0	0	-1
213191_at	TICAM1	2	0	0	0	0	-1
213198_at	ACVR1B	2	0	0	0	0	-1
213201_s_at	TNNT1	2	0	0	0	0	-1
213205_s_at	RAD54L2	2	0	0	0	0	-1
213228_at	PDE8B	2	0	0	0	0	-1
213249_at	FBXL7	2	0	0	0	0	-1
213265_at	PGA3	2	0	0	0	0	-1
213272_s_at	TMEM159	2	0	0	0	0	-1
213322_at	C6orf130	2	0	0	0	0	-1
213328_at	NEK1	2	0	0	0	0	-1
213331_s_at	NEK1	2	0	0	0	0	-1
213341_at	FEM1C	2	0	0	0	0	-1
213351_s_at	TMCC1	2	0	0	0	0	-1
213419_at	APBB2	2	0	0	0	0	-1
213429_at	NA	2	0	0	0	0	-1
213434_at	STX2	2	0	0	0	0	-1
213452_at	ZNF184	2	0	0	0	0	-1
213454_at	APITD1	2	0	0	0	0	-1
213471_at	NPHP4	2	0	0	0	0	-1
213483_at	PPWD1	2	0	0	0	0	-1
213533_at	D4S234E	2	0	0	0	0	-1
213547_at	CAND2	2	0	0	0	0	-1
213568_at	OSR2	2	0	0	0	0	-1
213623_at	KIF3A	2	0	0	0	0	-1
213625_at	ZKSCAN4	2	0	0	0	0	-1
213651_at	PIB5PA	2	0	0	0	0	-1
213669_at	FCHO1	2	0	0	0	0	-1
213688_at	CALM1	2	0	0	0	0	-1
213697_at	HIPK3	2	0	0	0	0	-1
213729_at	PRPF40A	2	0	0	0	0	-1
213754_s_at	PAIP1	2	0	0	0	0	-1
213760_s_at	ZNF330	2	0	0	0	0	-1
213780_at	TCHH	2	0	0	0	0	-1
213794_s_at	NGDN	2	0	0	0	0	-1
213823_at	HOXA11	2	0	0	0	0	-1
213899_at	METAP2	2	0	0	0	0	-1
213900_at	C9orf61	2	0	0	0	0	-1
213934_s_at	ZNF23	2	0	0	0	0	-1
213940_s_at	FNBP1	2	0	0	0	0	-1
213989_x_at	SETD4	2	0	0	0	0	-1
213996_at	YPEL1	2	0	0	0	0	-1
214015_at	SOCS7	2	0	0	0	0	-1
214030_at	DKFZp667G2110	2	0	0	0	0	-1
214061_at	WDR67	2	0	0	0	0	-1
214083_at	PPP2R5C	2	0	0	0	0	-1
214084_x_at	NCF1	2	0	0	0	0	-1
214085_x_at	GLIPR1	2	0	0	0	0	-1
214094_at	FUBP1	2	0	0	0	0	-1
214112_s_at	CXorf40A	2	0	0	0	0	-1
214138_at	ZNF79	2	0	0	0	0	-1
214199_at	SFTPD	2	0	0	0	0	-1
214209_s_at	ABCB9	2	0	0	0	0	-1
214221_at	ALMS1	2	0	0	0	0	-1
214254_at	MAGEA4	2	0	0	0	0	-1
214365_at	TPM3	2	0	0	0	0	-1
214411_x_at	CTRB1	2	0	0	0	0	-1
214426_x_at	CHAF1A	2	0	0	0	0	-1
214436_at	FBXL2	2	0	0	0	0	-1
214442_s_at	PIAS2	2	0	0	0	0	-1
214446_at	ELL2	2	0	0	0	0	-1
214451_at	TFAP2B	2	0	0	0	0	-1
214456_x_at	SAA2	2	0	0	0	0	-1
214464_at	CDC42BPA	2	0	0	0	0	-1
214481_at	HIST1H2AM	2	0	0	0	0	-1
214531_s_at	SNX1	2	0	0	0	0	-1
214550_s_at	TNPO3	2	0	0	0	0	-1
214639_s_at	HOXA1	2	0	0	0	0	-1
214642_x_at	MAGEA5	2	0	0	0	0	-1
214651_s_at	HOXA9	2	0	0	0	0	-1
214659_x_at	YLPM1	2	0	0	0	0	-1
214676_x_at	MUC3B	2	0	0	0	0	-1
214686_at	ZNF266	2	0	0	0	0	-1
214700_x_at	RIF1	2	0	0	0	0	-1
214706_at	ZNF200	2	0	0	0	0	-1
214720_x_at	40422	2	0	0	0	0	-1
214732_at	SP1	2	0	0	0	0	-1
214844_s_at	DOK5	2	0	0	0	0	-1
214845_s_at	CALU	2	0	0	0	0	-1
214889_at	FAM149A	2	0	0	0	0	-1
214898_x_at	MUC3B	2	0	0	0	0	-1
214909_s_at	DDAH2	2	0	0	0	0	-1
214957_at	ACTL8	2	0	0	0	0	-1
214959_s_at	API5	2	0	0	0	0	-1
215048_at	ZNF280B	2	0	0	0	0	-1
215154_at	ULK2	2	0	0	0	0	-1
215158_s_at	DEDD	2	0	0	0	0	-1
215210_s_at	DLSTP	2	0	0	0	0	-1
215267_s_at	SLC8A2	2	0	0	0	0	-1
215321_at	RUNDC3B	2	0	0	0	0	-1
215338_s_at	NKTR	2	0	0	0	0	-1
215339_at	NKTR	2	0	0	0	0	-1
215356_at	TDRD12	2	0	0	0	0	-1
215419_at	ZFR2	2	0	0	0	0	-1
215427_s_at	ZCCHC14	2	0	0	0	0	-1
215429_s_at	ZNF428	2	0	0	0	0	-1
215451_s_at	AFF1	2	0	0	0	0	-1
215467_x_at	LOC647070	2	0	0	0	0	-1
215501_s_at	DUSP10	2	0	0	0	0	-1
215572_at	LOC646934	2	0	0	0	0	-1
215743_at	NMT2	2	0	0	0	0	-1
215758_x_at	ZNF93	2	0	0	0	0	-1
215933_s_at	HHEX	2	0	0	0	0	-1
215948_x_at	ZMYM5	2	0	0	0	0	-1
216033_s_at	FYN	2	0	0	0	0	-1
216162_at	SBNO1	2	0	0	0	0	-1
216268_s_at	JAG1	2	0	0	0	0	-1
216347_s_at	PPP1R13B	2	0	0	0	0	-1
216350_s_at	ZNF10	2	0	0	0	0	-1
216375_s_at	ETV5	2	0	0	0	0	-1
216442_x_at	FN1	2	0	0	0	0	-1
216468_s_at	ZNF682	2	0	0	0	0	-1
216470_x_at	TRY6	2	0	0	0	0	-1
216493_s_at	IGF2BP3	2	0	0	0	0	-1
216594_x_at	AKR1C1	2	0	0	0	0	-1
216711_s_at	TAF1	2	0	0	0	0	-1
216835_s_at	DOK1	2	0	0	0	0	-1
216844_at	ZC3H7B	2	0	0	0	0	-1
216902_s_at	RRN3	2	0	0	0	0	-1
216933_x_at	APC	2	0	0	0	0	-1
217022_s_at	IGHA1	2	0	0	0	0	-1
217047_s_at	FAM13A1	2	0	0	0	0	-1
217080_s_at	HOMER2	2	0	0	0	0	-1
217276_x_at	SERHL2	2	0	0	0	0	-1
217284_x_at	SERHL2	2	0	0	0	0	-1
217286_s_at	NDRG3	2	0	0	0	0	-1
217494_s_at	PTENP1	2	0	0	0	0	-1
217547_x_at	ZNF675	2	0	0	0	0	-1
217564_s_at	CPS1	2	0	0	0	0	-1
217616_at	NA	2	0	0	0	0	-1
217627_at	ZNF573	2	0	0	0	0	-1
217640_x_at	C18orf24	2	0	0	0	0	-1
217667_at	LOC729799	2	0	0	0	0	-1
217693_x_at	MAGOH2	2	0	0	0	0	-1
217771_at	GOLM1	2	0	0	0	0	-1
217783_s_at	YPEL5	2	0	0	0	0	-1
217864_s_at	PIAS1	2	0	0	0	0	-1
217868_s_at	METTL9	2	0	0	0	0	-1
217906_at	KLHDC2	2	0	0	0	0	-1
217955_at	BCL2L13	2	0	0	0	0	-1
217985_s_at	BAZ1A	2	0	0	0	0	-1
217986_s_at	BAZ1A	2	0	0	0	0	-1
217995_at	SQRDL	2	0	0	0	0	-1
218005_at	ZNF22	2	0	0	0	0	-1
218008_at	C7orf42	2	0	0	0	0	-1
218012_at	TSPYL2	2	0	0	0	0	-1
218099_at	TEX2	2	0	0	0	0	-1
218108_at	C14orf130	2	0	0	0	0	-1
218113_at	TMEM2	2	0	0	0	0	-1
218165_at	C1orf149	2	0	0	0	0	-1
218167_at	AMZ2	2	0	0	0	0	-1
218183_at	C16orf5	2	0	0	0	0	-1
218185_s_at	ARMC1	2	0	0	0	0	-1
218242_s_at	SUV420H1	2	0	0	0	0	-1
218271_s_at	PARL	2	0	0	0	0	-1
218273_s_at	PPM2C	2	0	0	0	0	-1
218274_s_at	ANKZF1	2	0	0	0	0	-1
218297_at	C10orf97	2	0	0	0	0	-1
218310_at	RABGEF1	2	0	0	0	0	-1
218312_s_at	ZSCAN18	2	0	0	0	0	-1
218325_s_at	DIDO1	2	0	0	0	0	-1
218355_at	KIF4A	2	0	0	0	0	-1
218358_at	CRELD2	2	0	0	0	0	-1
218360_at	RAB22A	2	0	0	0	0	-1
218401_s_at	ZNF281	2	0	0	0	0	-1
218411_s_at	MBIP	2	0	0	0	0	-1
218447_at	C16orf61	2	0	0	0	0	-1
218456_at	CAPRIN2	2	0	0	0	0	-1
218464_s_at	C17orf63	2	0	0	0	0	-1
218482_at	ENY2	2	0	0	0	0	-1
218483_s_at	C11orf60	2	0	0	0	0	-1
218486_at	KLF11	2	0	0	0	0	-1
218508_at	DCP1A	2	0	0	0	0	-1
218521_s_at	UBE2W	2	0	0	0	0	-1
218531_at	TMEM134	2	0	0	0	0	-1
218584_at	TCTN1	2	0	0	0	0	-1
218585_s_at	DTL	2	0	0	0	0	-1
218617_at	TRIT1	2	0	0	0	0	-1
218618_s_at	FNDC3B	2	0	0	0	0	-1
218626_at	EIF4ENIF1	2	0	0	0	0	-1
218644_at	PLEK2	2	0	0	0	0	-1
218655_s_at	CCDC49	2	0	0	0	0	-1
218683_at	PTBP2	2	0	0	0	0	-1
218700_s_at	RAB7L1	2	0	0	0	0	-1
218713_at	NARG2	2	0	0	0	0	-1
218719_s_at	GINS3	2	0	0	0	0	-1
218726_at	HJURP	2	0	0	0	0	-1
218762_at	ZNF574	2	0	0	0	0	-1
218779_x_at	EPS8L1	2	0	0	0	0	-1
218806_s_at	VAV3	2	0	0	0	0	-1
218830_at	RPL26L1	2	0	0	0	0	-1
218845_at	DUSP22	2	0	0	0	0	-1
218859_s_at	ESF1	2	0	0	0	0	-1
218872_at	TESC	2	0	0	0	0	-1
218909_at	RPS6KC1	2	0	0	0	0	-1
218924_s_at	CTBS	2	0	0	0	0	-1
218929_at	CDKN2AIP	2	0	0	0	0	-1
218937_at	ZNF434	2	0	0	0	0	-1
218941_at	FBXW2	2	0	0	0	0	-1
218959_at	HOXC10	2	0	0	0	0	-1
219004_s_at	C21orf45	2	0	0	0	0	-1
219027_s_at	MYO9A	2	0	0	0	0	-1
219034_at	PARP16	2	0	0	0	0	-1
219035_s_at	RNF34	2	0	0	0	0	-1
219120_at	C2orf44	2	0	0	0	0	-1
219156_at	SYNJ2BP	2	0	0	0	0	-1
219182_at	CHST5	2	0	0	0	0	-1
219184_x_at	TIMM22	2	0	0	0	0	-1
219226_at	CRKRS	2	0	0	0	0	-1
219239_s_at	ZNF654	2	0	0	0	0	-1
219253_at	TMEM185B	2	0	0	0	0	-1
219266_at	ZNF350	2	0	0	0	0	-1
219281_at	MSRA	2	0	0	0	0	-1
219292_at	THAP1	2	0	0	0	0	-1
219294_at	CENPQ	2	0	0	0	0	-1
219306_at	KIF15	2	0	0	0	0	-1
219308_s_at	AK5	2	0	0	0	0	-1
219352_at	HERC6	2	0	0	0	0	-1
219371_s_at	KLF2	2	0	0	0	0	-1
219382_at	SERTAD3	2	0	0	0	0	-1
219393_s_at	AKT3	2	0	0	0	0	-1
219409_at	SNIP1	2	0	0	0	0	-1
219467_at	GIN1	2	0	0	0	0	-1
219469_at	DYNC2H1	2	0	0	0	0	-1
219470_x_at	CCNJ	2	0	0	0	0	-1
219490_s_at	DCLRE1B	2	0	0	0	0	-1
219508_at	GCNT3	2	0	0	0	0	-1
219517_at	ELL3	2	0	0	0	0	-1
219518_s_at	ELL3	2	0	0	0	0	-1
219572_at	CADPS2	2	0	0	0	0	-1
219573_at	LRRC16A	2	0	0	0	0	-1
219578_s_at	CPEB1	2	0	0	0	0	-1
219600_s_at	TMEM50B	2	0	0	0	0	-1
219615_s_at	KCNK5	2	0	0	0	0	-1
219635_at	ZNF606	2	0	0	0	0	-1
219636_s_at	ARMC9	2	0	0	0	0	-1
219655_at	C7orf10	2	0	0	0	0	-1
219657_s_at	KLF3	2	0	0	0	0	-1
219686_at	STK32B	2	0	0	0	0	-1
219694_at	FAM105A	2	0	0	0	0	-1
219703_at	MNS1	2	0	0	0	0	-1
219711_at	ZNF586	2	0	0	0	0	-1
219715_s_at	TDP1	2	0	0	0	0	-1
219753_at	STAG3	2	0	0	0	0	-1
219758_at	TTC26	2	0	0	0	0	-1
219765_at	ZNF329	2	0	0	0	0	-1
219766_at	B9D2	2	0	0	0	0	-1
219773_at	NOX4	2	0	0	0	0	-1
219805_at	CXorf56	2	0	0	0	0	-1
219826_at	ZNF419	2	0	0	0	0	-1
219861_at	DNAJC17	2	0	0	0	0	-1
219888_at	SPAG4	2	0	0	0	0	-1
219889_at	FRAT1	2	0	0	0	0	-1
219897_at	RNF122	2	0	0	0	0	-1
219918_s_at	ASPM	2	0	0	0	0	-1
219925_at	ZMYM6	2	0	0	0	0	-1
219928_s_at	CABYR	2	0	0	0	0	-1
219931_s_at	KLHL12	2	0	0	0	0	-1
219944_at	CLIP4	2	0	0	0	0	-1
219945_at	DDX25	2	0	0	0	0	-1
219947_at	CLEC4A	2	0	0	0	0	-1
220002_at	KIF26B	2	0	0	0	0	-1
220004_at	DDX43	2	0	0	0	0	-1
220011_at	C1orf135	2	0	0	0	0	-1
220012_at	ERO1LB	2	0	0	0	0	-1
220018_at	CBLL1	2	0	0	0	0	-1
220019_s_at	ZNF224	2	0	0	0	0	-1
220072_at	CSPP1	2	0	0	0	0	-1
220108_at	GNA14	2	0	0	0	0	-1
220122_at	MCTP1	2	0	0	0	0	-1
220127_s_at	FBXL12	2	0	0	0	0	-1
220129_at	SOHLH2	2	0	0	0	0	-1
220135_s_at	SLC7A9	2	0	0	0	0	-1
220148_at	ALDH8A1	2	0	0	0	0	-1
220198_s_at	EIF5A2	2	0	0	0	0	-1
220215_at	ZNF669	2	0	0	0	0	-1
220270_at	RNF17	2	0	0	0	0	-1
220273_at	IL17B	2	0	0	0	0	-1
220278_at	JMJD2D	2	0	0	0	0	-1
220303_at	PDZD3	2	0	0	0	0	-1
220306_at	FAM46C	2	0	0	0	0	-1
220315_at	PARP11	2	0	0	0	0	-1
220319_s_at	MYLIP	2	0	0	0	0	-1
220345_at	LRRTM4	2	0	0	0	0	-1
220368_s_at	SMEK1	2	0	0	0	0	-1
220378_at	TCP11	2	0	0	0	0	-1
220410_s_at	FBXL11	2	0	0	0	0	-1
220430_at	GRRP1	2	0	0	0	0	-1
220461_at	PCNXL2	2	0	0	0	0	-1
220466_at	CCDC15	2	0	0	0	0	-1
220533_at	NA	2	0	0	0	0	-1
220536_at	C14orf115	2	0	0	0	0	-1
220584_at	FLJ22184	2	0	0	0	0	-1
220591_s_at	EFHC2	2	0	0	0	0	-1
220653_at	ZIM2	2	0	0	0	0	-1
220671_at	CCRN4L	2	0	0	0	0	-1
220672_at	KIAA1622	2	0	0	0	0	-1
220673_s_at	KIAA1622	2	0	0	0	0	-1
220686_s_at	PIWIL2	2	0	0	0	0	-1
220755_s_at	C6orf48	2	0	0	0	0	-1
220757_s_at	UBXD1	2	0	0	0	0	-1
220761_s_at	TAOK3	2	0	0	0	0	-1
220766_at	BTG4	2	0	0	0	0	-1
220768_s_at	CSNK1G3	2	0	0	0	0	-1
220771_at	LOC51152	2	0	0	0	0	-1
220808_at	THEG	2	0	0	0	0	-1
220812_s_at	HHLA2	2	0	0	0	0	-1
220925_at	MAK10	2	0	0	0	0	-1
220952_s_at	PLEKHA5	2	0	0	0	0	-1
220955_x_at	RAB23	2	0	0	0	0	-1
220997_s_at	DIAPH3	2	0	0	0	0	-1
221035_s_at	TEX14	2	0	0	0	0	-1
221118_at	PKD2L2	2	0	0	0	0	-1
221158_at	C21orf66	2	0	0	0	0	-1
221201_s_at	ZNF155	2	0	0	0	0	-1
221211_s_at	C21orf7	2	0	0	0	0	-1
221225_at	DCAKD	2	0	0	0	0	-1
221256_s_at	HDHD3	2	0	0	0	0	-1
221258_s_at	KIF18A	2	0	0	0	0	-1
221314_at	GDF9	2	0	0	0	0	-1
221479_s_at	BNIP3L	2	0	0	0	0	-1
221488_s_at	CUTA	2	0	0	0	0	-1
221513_s_at	UTP14A	2	0	0	0	0	-1
221514_at	UTP14A	2	0	0	0	0	-1
221528_s_at	ELMO2	2	0	0	0	0	-1
221563_at	DUSP10	2	0	0	0	0	-1
221575_at	SCLY	2	0	0	0	0	-1
221591_s_at	FAM64A	2	0	0	0	0	-1
221596_s_at	DKFZP564O0523	2	0	0	0	0	-1
221621_at	C17orf86	2	0	0	0	0	-1
221630_s_at	DDX4	2	0	0	0	0	-1
221641_s_at	ACOT9	2	0	0	0	0	-1
221655_x_at	EPS8L1	2	0	0	0	0	-1
221665_s_at	EPS8L1	2	0	0	0	0	-1
221673_s_at	CSNK1G1	2	0	0	0	0	-1
221685_s_at	CCDC99	2	0	0	0	0	-1
221745_at	WDR68	2	0	0	0	0	-1
221764_at	C19orf22	2	0	0	0	0	-1
221842_s_at	ZNF131	2	0	0	0	0	-1
221879_at	CALML4	2	0	0	0	0	-1
221884_at	EVI1	2	0	0	0	0	-1
221903_s_at	CYLD	2	0	0	0	0	-1
221918_at	PCTK2	2	0	0	0	0	-1
221967_at	NXPH4	2	0	0	0	0	-1
221979_at	TOPORS	2	0	0	0	0	-1
222075_s_at	OAZ3	2	0	0	0	0	-1
222126_at	HRBL	2	0	0	0	0	-1
222159_at	PLXNA2	2	0	0	0	0	-1
222182_s_at	CNOT2	2	0	0	0	0	-1
222219_s_at	TLE6	2	0	0	0	0	-1
222311_s_at	SFRS15	2	0	0	0	0	-1
222315_at	NA	2	0	0	0	0	-1
222350_at	BCL9	2	0	0	0	0	-1
222383_s_at	ALOXE3	2	0	0	0	0	-1
222408_s_at	YPEL5	2	0	0	0	0	-1
222413_s_at	MLL3	2	0	0	0	0	-1
222457_s_at	LIMA1	2	0	0	0	0	-1
222476_at	CNOT6	2	0	0	0	0	-1
222510_s_at	MKRN2	2	0	0	0	0	-1
222525_s_at	CCDC25	2	0	0	0	0	-1
222550_at	ARMC1	2	0	0	0	0	-1
222555_s_at	MRPL44	2	0	0	0	0	-1
222588_s_at	C11orf57	2	0	0	0	0	-1
222600_s_at	UBA6	2	0	0	0	0	-1
222619_at	ZNF281	2	0	0	0	0	-1
222641_s_at	C17orf63	2	0	0	0	0	-1
222657_s_at	UBE2W	2	0	0	0	0	-1
222703_s_at	YRDC	2	0	0	0	0	-1
222768_s_at	TRMT6	2	0	0	0	0	-1
222786_at	CHST12	2	0	0	0	0	-1
222792_s_at	CCDC59	2	0	0	0	0	-1
222815_at	RNF12	2	0	0	0	0	-1
222835_at	THSD4	2	0	0	0	0	-1
222843_at	FIGNL1	2	0	0	0	0	-1
222851_at	ZNF654	2	0	0	0	0	-1
222870_s_at	B3GNT2	2	0	0	0	0	-1
222889_at	DCLRE1B	2	0	0	0	0	-1
222902_s_at	C1orf176	2	0	0	0	0	-1
222907_x_at	TMEM50B	2	0	0	0	0	-1
222909_s_at	BAG4	2	0	0	0	0	-1
222921_s_at	HEY2	2	0	0	0	0	-1
222925_at	DCDC2	2	0	0	0	0	-1
222968_at	NA	2	0	0	0	0	-1
223039_at	C22orf13	2	0	0	0	0	-1
223071_at	IER3IP1	2	0	0	0	0	-1
223108_s_at	ZCCHC17	2	0	0	0	0	-1
223113_at	TMEM138	2	0	0	0	0	-1
223129_x_at	MYLIP	2	0	0	0	0	-1
223144_s_at	C6orf166	2	0	0	0	0	-1
223161_at	KIAA1147	2	0	0	0	0	-1
223162_s_at	KIAA1147	2	0	0	0	0	-1
223190_s_at	MLL5	2	0	0	0	0	-1
223213_s_at	ZHX1	2	0	0	0	0	-1
223230_at	PRPF38A	2	0	0	0	0	-1
223234_at	MAD2L2	2	0	0	0	0	-1
223240_at	FBXO8	2	0	0	0	0	-1
223248_at	HSDL1	2	0	0	0	0	-1
223259_at	ORMDL3	2	0	0	0	0	-1
223262_s_at	FGFR1OP2	2	0	0	0	0	-1
223263_s_at	FGFR1OP2	2	0	0	0	0	-1
223264_at	MESDC1	2	0	0	0	0	-1
223265_at	SH3BP5L	2	0	0	0	0	-1
223269_at	POLR3GL	2	0	0	0	0	-1
223271_s_at	CTDSPL2	2	0	0	0	0	-1
223290_at	PDXP	2	0	0	0	0	-1
223300_s_at	CCDC82	2	0	0	0	0	-1
223377_x_at	CISH	2	0	0	0	0	-1
223386_at	FAM118B	2	0	0	0	0	-1
223412_at	KBTBD7	2	0	0	0	0	-1
223424_s_at	ZSCAN21	2	0	0	0	0	-1
223461_at	TBC1D7	2	0	0	0	0	-1
223488_s_at	GNB4	2	0	0	0	0	-1
223503_at	TMEM163	2	0	0	0	0	-1
223504_at	RBJ	2	0	0	0	0	-1
223538_at	SERF1A	2	0	0	0	0	-1
223548_at	C1orf26	2	0	0	0	0	-1
223562_at	PARVG	2	0	0	0	0	-1
223602_at	USP30	2	0	0	0	0	-1
223682_s_at	EIF1AD	2	0	0	0	0	-1
223693_s_at	RADIL	2	0	0	0	0	-1
223711_s_at	THYN1	2	0	0	0	0	-1
223714_at	ZNF256	2	0	0	0	0	-1
223729_at	CECR2	2	0	0	0	0	-1
223741_s_at	TTYH2	2	0	0	0	0	-1
223759_s_at	GSG2	2	0	0	0	0	-1
223777_at	MGC13005	2	0	0	0	0	-1
223779_at	MGC10981	2	0	0	0	0	-1
223800_s_at	LIMS3	2	0	0	0	0	-1
223846_at	AZI2	2	0	0	0	0	-1
223866_at	ARMC2	2	0	0	0	0	-1
223882_at	C5orf21	2	0	0	0	0	-1
223883_s_at	STK31	2	0	0	0	0	-1
223909_s_at	HDAC8	2	0	0	0	0	-1
223913_s_at	C19orf30	2	0	0	0	0	-1
223960_s_at	C16orf5	2	0	0	0	0	-1
223976_at	FUT10	2	0	0	0	0	-1
224065_at	HIPK2	2	0	0	0	0	-1
224078_at	HIATL2	2	0	0	0	0	-1
224150_s_at	CEP70	2	0	0	0	0	-1
224250_s_at	SECISBP2	2	0	0	0	0	-1
224279_s_at	CABYR	2	0	0	0	0	-1
224364_s_at	PPIL3	2	0	0	0	0	-1
224452_s_at	MGC12966	2	0	0	0	0	-1
224453_s_at	ETNK1	2	0	0	0	0	-1
224480_s_at	AGPAT9	2	0	0	0	0	-1
224560_at	TIMP2	2	0	0	0	0	-1
224622_at	TBC1D14	2	0	0	0	0	-1
224631_at	ZFP91	2	0	0	0	0	-1
224639_at	UNQ1887	2	0	0	0	0	-1
224640_at	UNQ1887	2	0	0	0	0	-1
224642_at	FYTTD1	2	0	0	0	0	-1
224648_at	GPBP1	2	0	0	0	0	-1
224668_at	DBNDD2	2	0	0	0	0	-1
224800_at	WDFY1	2	0	0	0	0	-1
224836_at	TP53INP2	2	0	0	0	0	-1
224874_at	POLR1D	2	0	0	0	0	-1
225009_at	CMTM4	2	0	0	0	0	-1
225030_at	FAM44B	2	0	0	0	0	-1
225073_at	PPHLN1	2	0	0	0	0	-1
225081_s_at	CDCA7L	2	0	0	0	0	-1
225100_at	FBXO45	2	0	0	0	0	-1
225101_s_at	SNX14	2	0	0	0	0	-1
225121_at	TBC1D23	2	0	0	0	0	-1
225135_at	SIN3A	2	0	0	0	0	-1
225161_at	GFM1	2	0	0	0	0	-1
225212_at	SLC25A25	2	0	0	0	0	-1
225226_at	FAM40A	2	0	0	0	0	-1
225281_at	C3orf17	2	0	0	0	0	-1
225316_at	MFSD2	2	0	0	0	0	-1
225459_at	AMOTL1	2	0	0	0	0	-1
225490_at	ARID2	2	0	0	0	0	-1
225496_s_at	SYTL2	2	0	0	0	0	-1
225528_at	IPO8	2	0	0	0	0	-1
225553_at	NA	2	0	0	0	0	-1
225558_at	GIT2	2	0	0	0	0	-1
225573_at	ACAD11	2	0	0	0	0	-1
225610_at	UHRF2	2	0	0	0	0	-1
225613_at	MAST4	2	0	0	0	0	-1
225625_at	ALKBH2	2	0	0	0	0	-1
225626_at	PAG1	2	0	0	0	0	-1
225635_s_at	LOC401504	2	0	0	0	0	-1
225640_at	LOC401504	2	0	0	0	0	-1
225697_at	CRKRS	2	0	0	0	0	-1
225706_at	GLCCI1	2	0	0	0	0	-1
225748_at	LTV1	2	0	0	0	0	-1
225798_at	JAZF1	2	0	0	0	0	-1
225800_at	JAZF1	2	0	0	0	0	-1
225825_at	C20orf194	2	0	0	0	0	-1
225829_at	PDZD8	2	0	0	0	0	-1
225841_at	C1orf59	2	0	0	0	0	-1
225856_at	TMEM165	2	0	0	0	0	-1
225887_at	C13orf23	2	0	0	0	0	-1
225924_at	FNIP2	2	0	0	0	0	-1
225998_at	GAB1	2	0	0	0	0	-1
226000_at	CTTNBP2NL	2	0	0	0	0	-1
226048_at	MAPK8	2	0	0	0	0	-1
226051_at	SELM	2	0	0	0	0	-1
226055_at	ARRDC2	2	0	0	0	0	-1
226077_at	RNF145	2	0	0	0	0	-1
226117_at	TIFA	2	0	0	0	0	-1
226127_at	ALKBH3	2	0	0	0	0	-1
226153_s_at	CNOT6L	2	0	0	0	0	-1
226254_s_at	KIAA1430	2	0	0	0	0	-1
226269_at	GDAP1	2	0	0	0	0	-1
226271_at	GDAP1	2	0	0	0	0	-1
226278_at	SVIP	2	0	0	0	0	-1
226293_at	MED19	2	0	0	0	0	-1
226315_at	ZNF830	2	0	0	0	0	-1
226328_at	KLF16	2	0	0	0	0	-1
226425_at	CLIP4	2	0	0	0	0	-1
226440_at	DUSP22	2	0	0	0	0	-1
226443_at	FAM122A	2	0	0	0	0	-1
226457_at	NA	2	0	0	0	0	-1
226460_at	FNIP2	2	0	0	0	0	-1
226466_s_at	FAM58A	2	0	0	0	0	-1
226546_at	NA	2	0	0	0	0	-1
226558_at	LOC389833	2	0	0	0	0	-1
226572_at	SOCS7	2	0	0	0	0	-1
226607_at	C20orf194	2	0	0	0	0	-1
226608_at	LOC388272	2	0	0	0	0	-1
226614_s_at	C8orf13	2	0	0	0	0	-1
226728_at	SLC27A1	2	0	0	0	0	-1
226751_at	CNRIP1	2	0	0	0	0	-1
226787_at	ZNF18	2	0	0	0	0	-1
226790_at	MORN2	2	0	0	0	0	-1
226811_at	FAM46C	2	0	0	0	0	-1
226832_at	RNF168	2	0	0	0	0	-1
226843_s_at	PAPD5	2	0	0	0	0	-1
226879_at	HVCN1	2	0	0	0	0	-1
226907_at	PPP1R14C	2	0	0	0	0	-1
226925_at	ACPL2	2	0	0	0	0	-1
226937_at	CRLS1	2	0	0	0	0	-1
226947_at	GUSBL2	2	0	0	0	0	-1
226961_at	PRR15	2	0	0	0	0	-1
226975_at	RNPC3	2	0	0	0	0	-1
227021_at	AOF1	2	0	0	0	0	-1
227022_at	GNPDA2	2	0	0	0	0	-1
227037_at	LOC201164	2	0	0	0	0	-1
227079_at	DHX8	2	0	0	0	0	-1
227091_at	CCDC146	2	0	0	0	0	-1
227098_at	DUSP18	2	0	0	0	0	-1
227109_at	CYP2R1	2	0	0	0	0	-1
227119_at	CNOT6L	2	0	0	0	0	-1
227131_at	MAP3K3	2	0	0	0	0	-1
227182_at	SUSD3	2	0	0	0	0	-1
227249_at	NDE1	2	0	0	0	0	-1
227281_at	SLC29A4	2	0	0	0	0	-1
227285_at	C1orf51	2	0	0	0	0	-1
227292_at	LOC144097	2	0	0	0	0	-1
227334_at	USP54	2	0	0	0	0	-1
227348_at	PARS2	2	0	0	0	0	-1
227408_s_at	SNX25	2	0	0	0	0	-1
227414_at	RHBDD1	2	0	0	0	0	-1
227437_at	DYNLL1	2	0	0	0	0	-1
227445_at	ZNF689	2	0	0	0	0	-1
227481_at	CNKSR3	2	0	0	0	0	-1
227485_at	DDX26B	2	0	0	0	0	-1
227541_at	WDR20	2	0	0	0	0	-1
227567_at	AMZ2	2	0	0	0	0	-1
227609_at	EPSTI1	2	0	0	0	0	-1
227617_at	TMEM201	2	0	0	0	0	-1
227650_at	HSPA14	2	0	0	0	0	-1
227653_at	TRMT5	2	0	0	0	0	-1
227666_at	DCLK2	2	0	0	0	0	-1
227687_at	HYLS1	2	0	0	0	0	-1
227689_at	ZNF227	2	0	0	0	0	-1
227716_at	UBXD5	2	0	0	0	0	-1
227723_at	LOH12CR1	2	0	0	0	0	-1
227750_at	KALRN	2	0	0	0	0	-1
227794_at	GLYATL1	2	0	0	0	0	-1
227796_at	LOC643836	2	0	0	0	0	-1
227840_at	LOC130355	2	0	0	0	0	-1
227916_x_at	EXOSC3	2	0	0	0	0	-1
227949_at	PHACTR3	2	0	0	0	0	-1
227997_at	IL17RD	2	0	0	0	0	-1
228000_at	ADC	2	0	0	0	0	-1
228010_at	PPP2R2C	2	0	0	0	0	-1
228098_s_at	MYLIP	2	0	0	0	0	-1
228101_at	NA	2	0	0	0	0	-1
228170_at	OLIG1	2	0	0	0	0	-1
228200_at	NA	2	0	0	0	0	-1
228207_at	SPAG6	2	0	0	0	0	-1
228244_at	NA	2	0	0	0	0	-1
228262_at	MAP7D2	2	0	0	0	0	-1
228281_at	C11orf82	2	0	0	0	0	-1
228293_at	DEPDC7	2	0	0	0	0	-1
228351_at	LGALS8	2	0	0	0	0	-1
228374_at	C10orf28	2	0	0	0	0	-1
228382_at	FAM105B	2	0	0	0	0	-1
228439_at	BATF2	2	0	0	0	0	-1
228454_at	LCOR	2	0	0	0	0	-1
228458_at	LOC441150	2	0	0	0	0	-1
228516_at	CDAN1	2	0	0	0	0	-1
228630_at	ZNF84	2	0	0	0	0	-1
228647_at	LOC100049716	2	0	0	0	0	-1
228705_at	CAPN12	2	0	0	0	0	-1
228721_at	CCBP2	2	0	0	0	0	-1
228729_at	CCNB1	2	0	0	0	0	-1
228737_at	TOX2	2	0	0	0	0	-1
228774_at	CEP78	2	0	0	0	0	-1
228810_at	CCNYL1	2	0	0	0	0	-1
228826_at	RNF43	2	0	0	0	0	-1
228839_s_at	LOC642361	2	0	0	0	0	-1
228881_at	PARL	2	0	0	0	0	-1
228916_at	CWF19L2	2	0	0	0	0	-1
228927_at	ZNF397	2	0	0	0	0	-1
229000_at	ZNF77	2	0	0	0	0	-1
229051_at	YPEL2	2	0	0	0	0	-1
229060_at	YPEL2	2	0	0	0	0	-1
229100_s_at	RAMP2	2	0	0	0	0	-1
229105_at	GPR39	2	0	0	0	0	-1
229247_at	FBLN7	2	0	0	0	0	-1
229312_s_at	GKAP1	2	0	0	0	0	-1
229338_at	NA	2	0	0	0	0	-1
229360_at	ZNF280B	2	0	0	0	0	-1
229368_s_at	ZFAND5	2	0	0	0	0	-1
229381_at	C1orf64	2	0	0	0	0	-1
229399_at	C10orf118	2	0	0	0	0	-1
229444_at	LOC729776	2	0	0	0	0	-1
229465_s_at	PTPRS	2	0	0	0	0	-1
229475_at	MAEL	2	0	0	0	0	-1
229499_at	CAPN13	2	0	0	0	0	-1
229532_at	ZNF502	2	0	0	0	0	-1
229582_at	C18orf37	2	0	0	0	0	-1
229610_at	CKAP2L	2	0	0	0	0	-1
229638_at	IRX3	2	0	0	0	0	-1
229642_at	ARHGEF7	2	0	0	0	0	-1
229644_at	PREP	2	0	0	0	0	-1
229738_at	DNAH10	2	0	0	0	0	-1
229742_at	LOC145853	2	0	0	0	0	-1
229768_at	OR51E1	2	0	0	0	0	-1
229819_at	A1BG	2	0	0	0	0	-1
229845_at	MAPKAP1	2	0	0	0	0	-1
229888_at	C12orf60	2	0	0	0	0	-1
229903_x_at	RNPC3	2	0	0	0	0	-1
229983_at	TIGD2	2	0	0	0	0	-1
230005_at	SVIP	2	0	0	0	0	-1
230112_at	38047	2	0	0	0	0	-1
230165_at	SGOL2	2	0	0	0	0	-1
230214_at	MRVI1	2	0	0	0	0	-1
230215_at	SEC61A2	2	0	0	0	0	-1
230236_at	TDRG1	2	0	0	0	0	-1
230288_at	FGF14	2	0	0	0	0	-1
230393_at	CUL5	2	0	0	0	0	-1
230472_at	IRX1	2	0	0	0	0	-1
230477_at	LOC147299	2	0	0	0	0	-1
230535_s_at	NA	2	0	0	0	0	-1
230598_at	NA	2	0	0	0	0	-1
230626_at	TSPAN12	2	0	0	0	0	-1
230645_at	FRMD3	2	0	0	0	0	-1
230670_at	IGSF10	2	0	0	0	0	-1
230687_at	SLC13A3	2	0	0	0	0	-1
230695_s_at	C6orf206	2	0	0	0	0	-1
230697_at	BBS5	2	0	0	0	0	-1
230753_at	PATL2	2	0	0	0	0	-1
230793_at	LRRC16A	2	0	0	0	0	-1
230861_at	DKFZP434L187	2	0	0	0	0	-1
230867_at	COL6A6	2	0	0	0	0	-1
230900_at	CCDC110	2	0	0	0	0	-1
230954_at	C20orf112	2	0	0	0	0	-1
230957_at	PCDHB19P	2	0	0	0	0	-1
230968_at	NA	2	0	0	0	0	-1
230991_at	NA	2	0	0	0	0	-1
231007_at	NA	2	0	0	0	0	-1
231071_at	NA	2	0	0	0	0	-1
231149_s_at	ULK4	2	0	0	0	0	-1
231164_at	ABCA17P	2	0	0	0	0	-1
231174_s_at	NA	2	0	0	0	0	-1
231210_at	LOC283129	2	0	0	0	0	-1
231285_at	STT3B	2	0	0	0	0	-1
231292_at	EID3	2	0	0	0	0	-1
231312_at	NA	2	0	0	0	0	-1
231385_at	DPPA3	2	0	0	0	0	-1
231386_at	FLJ30851	2	0	0	0	0	-1
231408_at	TMEM92	2	0	0	0	0	-1
231417_at	ASXL2	2	0	0	0	0	-1
231442_at	ZPBP2	2	0	0	0	0	-1
231472_at	FBXO15	2	0	0	0	0	-1
231474_at	C6orf221	2	0	0	0	0	-1
231500_s_at	BOLA2	2	0	0	0	0	-1
231517_at	ZYG11A	2	0	0	0	0	-1
231521_at	STAG3L4	2	0	0	0	0	-1
231570_at	FAM154A	2	0	0	0	0	-1
231579_s_at	TIMP2	2	0	0	0	0	-1
231608_at	NA	2	0	0	0	0	-1
231609_at	C10orf82	2	0	0	0	0	-1
231610_at	TTBK2	2	0	0	0	0	-1
231656_x_at	OSBPL10	2	0	0	0	0	-1
231714_s_at	AP4B1	2	0	0	0	0	-1
231718_at	SLU7	2	0	0	0	0	-1
231756_at	ZP4	2	0	0	0	0	-1
231786_at	HOXA13	2	0	0	0	0	-1
231790_at	DMGDH	2	0	0	0	0	-1
231791_at	ASAH2B	2	0	0	0	0	-1
231836_at	HKR1	2	0	0	0	0	-1
231886_at	DKFZP434B2016	2	0	0	0	0	-1
231917_at	GFM2	2	0	0	0	0	-1
231918_s_at	GFM2	2	0	0	0	0	-1
231989_s_at	LOC440345	2	0	0	0	0	-1
231997_at	TBCEL	2	0	0	0	0	-1
232022_at	TIAM2	2	0	0	0	0	-1
232027_at	SYNE1	2	0	0	0	0	-1
232033_at	USP37	2	0	0	0	0	-1
232048_at	FAM76B	2	0	0	0	0	-1
232097_at	TOX4	2	0	0	0	0	-1
232112_at	RALGPS2	2	0	0	0	0	-1
232172_at	LOC401577	2	0	0	0	0	-1
232247_at	ZNF502	2	0	0	0	0	-1
232422_at	RP11-151A6.2	2	0	0	0	0	-1
232604_at	ZNF541	2	0	0	0	0	-1
232624_at	ABTB2	2	0	0	0	0	-1
232641_at	ZNF596	2	0	0	0	0	-1
232661_s_at	DKFZP564O0523	2	0	0	0	0	-1
232680_at	HDGFL1	2	0	0	0	0	-1
232692_at	TDRD6	2	0	0	0	0	-1
232720_at	LINGO2	2	0	0	0	0	-1
232899_at	MGC2752	2	0	0	0	0	-1
232915_at	DDX49	2	0	0	0	0	-1
232953_at	LOC400723	2	0	0	0	0	-1
232987_at	NBR2	2	0	0	0	0	-1
233064_at	LOC388494	2	0	0	0	0	-1
233080_s_at	PRPF40A	2	0	0	0	0	-1
233142_at	NA	2	0	0	0	0	-1
233197_at	KLHL9	2	0	0	0	0	-1
233417_at	ARL15	2	0	0	0	0	-1
233559_s_at	WDFY1	2	0	0	0	0	-1
233562_at	MGC16291	2	0	0	0	0	-1
233587_s_at	SIPA1L2	2	0	0	0	0	-1
233764_s_at	LARP2	2	0	0	0	0	-1
234393_at	HDAC9	2	0	0	0	0	-1
234463_at	NA	2	0	0	0	0	-1
234605_at	CDC14B	2	0	0	0	0	-1
234673_at	HHLA2	2	0	0	0	0	-1
234733_s_at	FANCM	2	0	0	0	0	-1
234767_at	MLSTD2	2	0	0	0	0	-1
234859_at	PLXNA4	2	0	0	0	0	-1
234863_x_at	FBXO5	2	0	0	0	0	-1
234944_s_at	FAM54A	2	0	0	0	0	-1
234994_at	TMEM200A	2	0	0	0	0	-1
235003_at	UHMK1	2	0	0	0	0	-1
235039_x_at	LIN9	2	0	0	0	0	-1
235059_at	RAB12	2	0	0	0	0	-1
235071_at	WDR92	2	0	0	0	0	-1
235089_at	FBXL20	2	0	0	0	0	-1
235121_at	ZNF542	2	0	0	0	0	-1
235136_at	ORMDL3	2	0	0	0	0	-1
235142_at	ZBTB8	2	0	0	0	0	-1
235176_at	ZNF545	2	0	0	0	0	-1
235189_at	NARG2	2	0	0	0	0	-1
235205_at	LOC346887	2	0	0	0	0	-1
235260_s_at	C4orf28	2	0	0	0	0	-1
235301_at	KIAA1324L	2	0	0	0	0	-1
235330_at	CCDC117	2	0	0	0	0	-1
235378_at	C14orf44	2	0	0	0	0	-1
235425_at	SGOL2	2	0	0	0	0	-1
235428_at	NA	2	0	0	0	0	-1
235467_s_at	KCNC4	2	0	0	0	0	-1
235479_at	CPEB2	2	0	0	0	0	-1
235520_at	ZNF280C	2	0	0	0	0	-1
235580_at	ZNF141	2	0	0	0	0	-1
235588_at	ESCO2	2	0	0	0	0	-1
235653_s_at	THAP6	2	0	0	0	0	-1
235683_at	SESN3	2	0	0	0	0	-1
235684_s_at	SESN3	2	0	0	0	0	-1
235714_at	GANC	2	0	0	0	0	-1
235728_at	ZFP3	2	0	0	0	0	-1
235736_at	NA	2	0	0	0	0	-1
235777_at	ANKRD44	2	0	0	0	0	-1
235795_at	PAX6	2	0	0	0	0	-1
235829_at	NA	2	0	0	0	0	-1
235911_at	LOC440995	2	0	0	0	0	-1
235917_at	C9orf80	2	0	0	0	0	-1
235941_s_at	LOC401629	2	0	0	0	0	-1
235948_at	FAM80A	2	0	0	0	0	-1
235953_at	ZNF610	2	0	0	0	0	-1
235963_at	EPAS1	2	0	0	0	0	-1
235967_at	NA	2	0	0	0	0	-1
236044_at	PPAPDC1A	2	0	0	0	0	-1
236117_at	NA	2	0	0	0	0	-1
236161_at	NA	2	0	0	0	0	-1
236174_at	NA	2	0	0	0	0	-1
236190_at	XYLT1	2	0	0	0	0	-1
236205_at	ABCC6P1	2	0	0	0	0	-1
236254_at	VPS13B	2	0	0	0	0	-1
236328_at	ZNF228	2	0	0	0	0	-1
236337_at	SYCP2L	2	0	0	0	0	-1
236349_at	NA	2	0	0	0	0	-1
236416_at	ARHGEF7	2	0	0	0	0	-1
236456_at	PTPN5	2	0	0	0	0	-1
236491_at	BCL2L10	2	0	0	0	0	-1
236504_x_at	C6orf52	2	0	0	0	0	-1
236542_at	NA	2	0	0	0	0	-1
236555_at	LOC643749	2	0	0	0	0	-1
236620_at	RIF1	2	0	0	0	0	-1
236662_at	CRAMP1L	2	0	0	0	0	-1
236811_at	DMRTC2	2	0	0	0	0	-1
236814_at	MDM4	2	0	0	0	0	-1
236904_x_at	TECTA	2	0	0	0	0	-1
236981_at	NA	2	0	0	0	0	-1
237040_at	CWF19L2	2	0	0	0	0	-1
237131_at	FLJ36032	2	0	0	0	0	-1
237206_at	MYOCD	2	0	0	0	0	-1
237210_at	NFRKB	2	0	0	0	0	-1
237230_at	GPHA2	2	0	0	0	0	-1
237288_at	TGM7	2	0	0	0	0	-1
237335_at	ZP1	2	0	0	0	0	-1
237472_at	SOX1	2	0	0	0	0	-1
237580_at	SYNE2	2	0	0	0	0	-1
237585_at	LOC441054	2	0	0	0	0	-1
237592_at	C6orf94	2	0	0	0	0	-1
237613_at	FOXR1	2	0	0	0	0	-1
237804_at	DNAH11	2	0	0	0	0	-1
237840_at	LOC388948	2	0	0	0	0	-1
237854_at	MRPS28	2	0	0	0	0	-1
237863_at	TMPO	2	0	0	0	0	-1
238021_s_at	hCG_1815491	2	0	0	0	0	-1
238045_at	TMEM65	2	0	0	0	0	-1
238069_at	NA	2	0	0	0	0	-1
238188_at	NA	2	0	0	0	0	-1
238218_at	OOEP	2	0	0	0	0	-1
238346_s_at	TGS1	2	0	0	0	0	-1
238373_at	H1FNT	2	0	0	0	0	-1
238389_s_at	NA	2	0	0	0	0	-1
238435_at	CA5BL	2	0	0	0	0	-1
238444_at	ZNF618	2	0	0	0	0	-1
238445_x_at	MGAT5B	2	0	0	0	0	-1
238488_at	IPO11	2	0	0	0	0	-1
238491_at	NA	2	0	0	0	0	-1
238508_at	DBF4B	2	0	0	0	0	-1
238542_at	ULBP2	2	0	0	0	0	-1
238584_at	IQCA	2	0	0	0	0	-1
238585_at	GTDC1	2	0	0	0	0	-1
238590_x_at	TMEM107	2	0	0	0	0	-1
238602_at	DIS3L2	2	0	0	0	0	-1
238724_at	BPGM	2	0	0	0	0	-1
238757_at	DBF4B	2	0	0	0	0	-1
238759_at	CCDC88A	2	0	0	0	0	-1
238790_at	LOC374443	2	0	0	0	0	-1
238860_at	C6orf130	2	0	0	0	0	-1
238952_x_at	ZNF829	2	0	0	0	0	-1
239061_at	TPRXL	2	0	0	0	0	-1
239159_at	GOSR2	2	0	0	0	0	-1
239187_at	C4orf30	2	0	0	0	0	-1
239193_at	FUBP3	2	0	0	0	0	-1
239212_at	LTV1	2	0	0	0	0	-1
239223_s_at	FBXL20	2	0	0	0	0	-1
239224_at	FBXL20	2	0	0	0	0	-1
239229_at	NA	2	0	0	0	0	-1
239288_at	TNIK	2	0	0	0	0	-1
239406_at	ZNF193	2	0	0	0	0	-1
239417_x_at	C6orf52	2	0	0	0	0	-1
239436_at	CHORDC1	2	0	0	0	0	-1
239525_at	CTTNBP2NL	2	0	0	0	0	-1
239578_at	TANC1	2	0	0	0	0	-1
239594_at	LOC145837	2	0	0	0	0	-1
239624_at	LOC730259	2	0	0	0	0	-1
239642_at	NA	2	0	0	0	0	-1
239656_at	LOC723809	2	0	0	0	0	-1
239753_at	LOC441383	2	0	0	0	0	-1
239780_at	KIF1B	2	0	0	0	0	-1
239810_at	VASH1	2	0	0	0	0	-1
239842_x_at	NA	2	0	0	0	0	-1
239936_at	DLEU2	2	0	0	0	0	-1
240031_at	MSRA	2	0	0	0	0	-1
240046_at	NA	2	0	0	0	0	-1
240069_at	NA	2	0	0	0	0	-1
240161_s_at	CDC20B	2	0	0	0	0	-1
240252_at	NA	2	0	0	0	0	-1
240304_s_at	TMC5	2	0	0	0	0	-1
240336_at	HBM	2	0	0	0	0	-1
240342_at	TRIM61	2	0	0	0	0	-1
240507_at	NA	2	0	0	0	0	-1
240898_at	SPAG16	2	0	0	0	0	-1
240964_at	PTEN	2	0	0	0	0	-1
240989_at	NA	2	0	0	0	0	-1
241015_at	NA	2	0	0	0	0	-1
241022_at	ADAM12	2	0	0	0	0	-1
241170_at	LOC646951	2	0	0	0	0	-1
241233_x_at	C21orf81	2	0	0	0	0	-1
241239_at	EPN2	2	0	0	0	0	-1
241367_at	FLJ35767	2	0	0	0	0	-1
241382_at	PCP4L1	2	0	0	0	0	-1
241388_at	NA	2	0	0	0	0	-1
241403_at	CLK4	2	0	0	0	0	-1
241421_at	NA	2	0	0	0	0	-1
241482_at	EPHA1	2	0	0	0	0	-1
241550_at	DPPA5	2	0	0	0	0	-1
241754_at	C9orf126	2	0	0	0	0	-1
241766_at	NA	2	0	0	0	0	-1
241912_at	ZNF814	2	0	0	0	0	-1
241936_x_at	NA	2	0	0	0	0	-1
241982_at	TAF1	2	0	0	0	0	-1
241989_at	GRK4	2	0	0	0	0	-1
241991_at	FAM122C	2	0	0	0	0	-1
242053_at	TSGA10	2	0	0	0	0	-1
242106_at	MAPK1	2	0	0	0	0	-1
242112_at	LSM11	2	0	0	0	0	-1
242128_at	OTX2	2	0	0	0	0	-1
242162_at	WDR69	2	0	0	0	0	-1
242334_at	NLRP4	2	0	0	0	0	-1
242372_s_at	MFSD4	2	0	0	0	0	-1
242500_at	NA	2	0	0	0	0	-1
242516_x_at	RBM46	2	0	0	0	0	-1
242594_at	FAM44A	2	0	0	0	0	-1
242621_at	ZNF498	2	0	0	0	0	-1
242647_at	USP34	2	0	0	0	0	-1
242722_at	LMO7	2	0	0	0	0	-1
242767_at	LMCD1	2	0	0	0	0	-1
242912_at	NA	2	0	0	0	0	-1
242916_at	CEP110	2	0	0	0	0	-1
242918_at	NASP	2	0	0	0	0	-1
242938_s_at	FOXK2	2	0	0	0	0	-1
242997_at	NA	2	0	0	0	0	-1
243010_at	MSI2	2	0	0	0	0	-1
243024_at	ZNF789	2	0	0	0	0	-1
243036_at	PPCS	2	0	0	0	0	-1
243056_at	C12orf60	2	0	0	0	0	-1
243063_at	NA	2	0	0	0	0	-1
243077_at	FLJ16734	2	0	0	0	0	-1
243141_at	SGMS2	2	0	0	0	0	-1
243189_at	NA	2	0	0	0	0	-1
243206_at	CCDC45	2	0	0	0	0	-1
243295_at	RBM27	2	0	0	0	0	-1
243309_at	FLJ27352	2	0	0	0	0	-1
243346_at	LMOD3	2	0	0	0	0	-1
243446_at	JUB	2	0	0	0	0	-1
243611_at	MICALCL	2	0	0	0	0	-1
243752_s_at	PSCD3	2	0	0	0	0	-1
243790_at	ZNF585A	2	0	0	0	0	-1
243802_at	DNHD2	2	0	0	0	0	-1
243805_at	CCBE1	2	0	0	0	0	-1
243809_at	HEL308	2	0	0	0	0	-1
243943_x_at	C6orf52	2	0	0	0	0	-1
243988_at	TTLL5	2	0	0	0	0	-1
244111_at	KRT222P	2	0	0	0	0	-1
244206_at	ANUBL1	2	0	0	0	0	-1
244309_at	tcag7.1213	2	0	0	0	0	-1
244331_at	NA	2	0	0	0	0	-1
244337_at	NA	2	0	0	0	0	-1
244351_at	RBM46	2	0	0	0	0	-1
244475_at	LOC646951	2	0	0	0	0	-1
244519_at	ASXL1	2	0	0	0	0	-1
244664_at	ZNF530	2	0	0	0	0	-1
244686_at	TCOF1	2	0	0	0	0	-1
244740_at	MGC9913	2	0	0	0	0	-1
244741_s_at	MGC9913	2	0	0	0	0	-1
244841_at	SEC24A	2	0	0	0	0	-1
244881_at	LMLN	2	0	0	0	0	-1
34697_at	LRP6	2	0	0	0	0	-1
35671_at	GTF3C1	2	0	0	0	0	-1
36553_at	ASMTL	2	0	0	0	0	-1
37547_at	BBS9	2	0	0	0	0	-1
37549_g_at	BBS9	2	0	0	0	0	-1
38269_at	PRKD2	2	0	0	0	0	-1
39318_at	TCL1A	2	0	0	0	0	-1
40016_g_at	MAST4	2	0	0	0	0	-1
40148_at	APBB2	2	0	0	0	0	-1
40562_at	GNA11	2	0	0	0	0	-1
45633_at	GINS3	2	0	0	0	0	-1
55692_at	ELMO2	2	0	0	0	0	-1
55705_at	C19orf22	2	0	0	0	0	-1
58367_s_at	ZNF419	2	0	0	0	0	-1
64408_s_at	CALML4	2	0	0	0	0	-1
64900_at	FLJ22167	2	0	0	0	0	-1
78383_at	TOPORS	2	0	0	0	0	-1
91826_at	EPS8L1	2	0	0	0	0	-1
1552264_a_at	MAPK1	5	0	0	1	0	-1
1552307_a_at	C18orf17	5	0	0	1	0	-1
1552329_at	RBBP6	5	0	0	1	0	-1
1552456_a_at	MBD3L2	5	0	0	1	0	-1
1552656_s_at	UHMK1	5	0	0	1	0	-1
1552682_a_at	CASC5	5	0	0	1	0	-1
1552851_at	ZSCAN4	5	0	0	1	0	-1
1552852_a_at	ZSCAN4	5	0	0	1	0	-1
1553086_at	C11orf40	5	0	0	1	0	-1
1553101_a_at	ALKBH5	5	0	0	1	0	-1
1553132_a_at	TC2N	5	0	0	1	0	-1
1553267_a_at	CNOT6L	5	0	0	1	0	-1
1553286_at	ZNF555	5	0	0	1	0	-1
1553338_at	C1orf55	5	0	0	1	0	-1
1553530_a_at	ITGB1	5	0	0	1	0	-1
1553613_s_at	FOXC1	5	0	0	1	0	-1
1553618_at	TRIM43	5	0	0	1	0	-1
1553619_a_at	TRIM43	5	0	0	1	0	-1
1553673_at	STK35	5	0	0	1	0	-1
1553709_a_at	PRPF38A	5	0	0	1	0	-1
1553891_at	KLF17	5	0	0	1	0	-1
1554036_at	ZBTB24	5	0	0	1	0	-1
1554286_at	FLJ25758	5	0	0	1	0	-1
1554383_a_at	TRAM2	5	0	0	1	0	-1
1554697_at	ADAMTS9	5	0	0	1	0	-1
1554930_a_at	FUT8	5	0	0	1	0	-1
1555106_a_at	CTDSPL2	5	0	0	1	0	-1
1555355_a_at	ETS1	5	0	0	1	0	-1
1557417_s_at	RSPH10B	5	0	0	1	0	-1
1558722_at	ZNF252	5	0	0	1	0	-1
1559045_at	LOC100128288	5	0	0	1	0	-1
1560944_at	FLJ40434	5	0	0	1	0	-1
1561853_a_at	IL23R	5	0	0	1	0	-1
1562590_at	PRTG	5	0	0	1	0	-1
1562789_at	ZNF229	5	0	0	1	0	-1
1564053_a_at	YTHDF3	5	0	0	1	0	-1
1564963_x_at	ZNF92	5	0	0	1	0	-1
1566472_s_at	LOC647305	5	0	0	1	0	-1
1567912_s_at	NA	5	0	0	1	0	-1
1569039_s_at	ZNF677	5	0	0	1	0	-1
[truncated: 694 more rows]
